# Supplementary material for: Role of Alternative Splicing and Polyadenylation in Regulation of Spleen Development
Source: Cells. 2026 Mar 10;15(6):496. doi: 10.3390/cells15060496 (PMC13025901; doi:10.3390/cells15060496)
Supplement: Supplementary file 1 [file cells-15-00496-s001.zip]

Archive with 7 entries (7 files):
- Supplementary Table S1 Primers and oligonucleotides.pdf
- Supplementary Table S2 Statistics of Iso-seq data.xlsx
- Supplementary Table S3 Transcripts identified by Iso-seq.xlsx
- Supplementary Table S4 Classification of transcripts with SQANTI.xlsx
- Supplementary Table S5 Characterization of alternative major transcripts.xlsx
- Supplementary Table S6 Characterization of polyadenylation sites.xlsx
- Supplementary Table S7 Characterization of transcription factors.xlsx
