# Supplementary material for: Role of Alternative Splicing and Polyadenylation in Regulation of Spleen Development
Source: Cells. 2026 Mar 10;15(6):496. doi: 10.3390/cells15060496 (PMC13025901; doi:10.3390/cells15060496)
Supplement: Supplementary file 1 [file cells-15-00496-s001.zip › Supplementary Table S2 Statistics of Iso-seq data.xlsx]

## Sheet: Sheet1
Samples	B	D
Number of ccs	546565	479340
Mean Read Length of CCS	1634	1673
Number of undesired primer reads	114254	100890
Number of filtered short reads	0	0
Number of full-length non-chimeric reads	414380	359713
Full-length non-chimeric percentage (FLNC%)	0.7582	0.7504
Number of consensus isoforms	204269	192247
Number of high-quality isoforms	204249	192215
Number of low-quality isoforms	20	32
Mean consensus isoforms read length	1470	1495
