# Supplementary material for: Role of Alternative Splicing and Polyadenylation in Regulation of Spleen Development
Source: Cells. 2026 Mar 10;15(6):496. doi: 10.3390/cells15060496 (PMC13025901; doi:10.3390/cells15060496)
Supplement: Supplementary file 1 [file cells-15-00496-s001.zip › Supplementary Table S3 Transcripts identified by Iso-seq.xlsx]

## Sheet: Sheet1
Transcript ID	Gene ID
PB.1.1	PB.1
PB.1.2	PB.1
PB.10005.1	gene_ENSSSCG00000010955
PB.10005.17	gene_ENSSSCG00000010955
PB.10005.3	gene_ENSSSCG00000010955
PB.10005.4	gene_ENSSSCG00000010955
PB.10005.5	gene_ENSSSCG00000010955
PB.10026.1	gene_ENSSSCG00000010956
PB.10026.2	gene_ENSSSCG00000010956
PB.10026.3	gene_ENSSSCG00000010956
PB.10029.1	PB.10029
PB.10073.1	gene_ENSSSCG00000022760
PB.10073.10	gene_ENSSSCG00000022760
PB.10073.11	gene_ENSSSCG00000022760
PB.10073.12	gene_ENSSSCG00000022760
PB.10073.13	gene_ENSSSCG00000022760
PB.10073.14	gene_ENSSSCG00000022760
PB.10073.16	gene_ENSSSCG00000022760
PB.10073.17	gene_ENSSSCG00000022760
PB.10073.18	gene_ENSSSCG00000022760
PB.10073.19	gene_ENSSSCG00000022760
PB.10073.2	gene_ENSSSCG00000022760
PB.10073.21	gene_ENSSSCG00000022760
PB.10073.24	gene_ENSSSCG00000022760
PB.10073.28	gene_ENSSSCG00000022760
PB.10073.29	gene_ENSSSCG00000022760
PB.10073.3	gene_ENSSSCG00000022760
PB.10073.30	gene_ENSSSCG00000022760
PB.10073.31	gene_ENSSSCG00000022760
PB.10073.32	gene_ENSSSCG00000022760
PB.10073.4	gene_ENSSSCG00000022760
PB.10073.6	gene_ENSSSCG00000022760
PB.10073.7	gene_ENSSSCG00000022760
PB.10073.8	gene_ENSSSCG00000022760
PB.10073.9	gene_ENSSSCG00000022760
PB.10075.2	gene_ENSSSCG00000034203
PB.10075.3	gene_ENSSSCG00000034203
PB.10075.4	gene_ENSSSCG00000034203
PB.10083.1	gene_ENSSSCG00000021005
PB.10083.3	gene_ENSSSCG00000021005
PB.10083.4	gene_ENSSSCG00000021005
PB.10083.8	gene_ENSSSCG00000021005
PB.10089.2	gene_ENSSSCG00000035132
PB.10121.1	gene_ENSSSCG00000010969
PB.10121.2	gene_ENSSSCG00000010969
PB.10123.2	gene_ENSSSCG00000037000
PB.10123.3	gene_ENSSSCG00000037000
PB.10123.4	gene_ENSSSCG00000037000
PB.10125.2	gene_ENSSSCG00000010972
PB.10125.4	gene_ENSSSCG00000010972
PB.10125.6	gene_ENSSSCG00000010972
PB.10126.3	gene_ENSSSCG00000010973
PB.1013.1	gene_ENSSSCG00000004156
PB.1013.2	gene_ENSSSCG00000004156
PB.1013.3	gene_ENSSSCG00000004156
PB.1013.4	gene_ENSSSCG00000004156
PB.1013.7	gene_ENSSSCG00000004156
PB.10133.2	gene_ENSSSCG00000058971
PB.10144.1	gene_ENSSSCG00000010981
PB.10144.2	gene_ENSSSCG00000010981
PB.10164.1	gene_ENSSSCG00000021761
PB.10164.3	gene_ENSSSCG00000021761
PB.10177.1	gene_ENSSSCG00000010987
PB.10177.3	gene_ENSSSCG00000010987
PB.10195.1	gene_ENSSSCG00000034725
PB.10197.3	gene_ENSSSCG00000040513
PB.10197.4	gene_ENSSSCG00000040513
PB.10211.1	gene_ENSSSCG00000010996
PB.10211.3	gene_ENSSSCG00000010996
PB.10216.16	gene_ENSSSCG00000035454
PB.10229.2	gene_ENSSSCG00000010999
PB.1023.1	gene_ENSSSCG00000004160
PB.1023.2	gene_ENSSSCG00000004160
PB.10235.1	gene_ENSSSCG00000011000
PB.10235.4	gene_ENSSSCG00000011000
PB.10235.6	gene_ENSSSCG00000011000
PB.10236.1	gene_ENSSSCG00000011001
PB.10236.2	gene_ENSSSCG00000011001
PB.10236.3	gene_ENSSSCG00000011001
PB.10245.4	gene_ENSSSCG00000011003
PB.10253.1	gene_ENSSSCG00000030408
PB.10256.2	gene_ENSSSCG00000023807
PB.1026.27	gene_ENSSSCG00000026041
PB.1027.1	PB.1027
PB.10278.2	gene_ENSSSCG00000011010
PB.10304.2	gene_ENSSSCG00000026552
PB.10306.2	gene_ENSSSCG00000028655
PB.10306.6	gene_ENSSSCG00000028655
PB.10361.2	gene_ENSSSCG00000056325
PB.10369.1	gene_ENSSSCG00000011013
PB.10369.3	gene_ENSSSCG00000011013
PB.10369.5	gene_ENSSSCG00000011013
PB.10369.6	gene_ENSSSCG00000011013
PB.10369.7	gene_ENSSSCG00000011013
PB.10402.3	gene_ENSSSCG00000011018
PB.10423.1	gene_ENSSSCG00000011022
PB.10423.2	gene_ENSSSCG00000011022
PB.10423.3	gene_ENSSSCG00000011022
PB.10423.4	gene_ENSSSCG00000011022
PB.10423.5	gene_ENSSSCG00000011022
PB.10459.2	gene_ENSSSCG00000011023
PB.10459.3	gene_ENSSSCG00000011023
PB.10462.1	PB.10462
PB.10497.12	gene_ENSSSCG00000011027
PB.105.3	gene_ENSSSCG00000004020
PB.105.4	gene_ENSSSCG00000004020
PB.105.5	gene_ENSSSCG00000004020
PB.105.7	gene_ENSSSCG00000004020
PB.1051.1	PB.1051
PB.10526.1	PB.10526
PB.1054.11	gene_ENSSSCG00000004163
PB.1054.9	gene_ENSSSCG00000004163
PB.10540.3	gene_ENSSSCG00000011033
PB.10540.4	gene_ENSSSCG00000011033
PB.10546.2	gene_ENSSSCG00000011036
PB.10546.4	gene_ENSSSCG00000011036
PB.10546.6	gene_ENSSSCG00000011036
PB.10578.1	gene_ENSSSCG00000011042
PB.10578.4	gene_ENSSSCG00000011042
PB.1058.2	gene_ENSSSCG00000004164
PB.1058.5	gene_ENSSSCG00000004164
PB.10607.2	gene_ENSSSCG00000022953
PB.10607.3	gene_ENSSSCG00000022953
PB.10607.4	gene_ENSSSCG00000022953
PB.10610.2	gene_ENSSSCG00000011045
PB.10616.2	gene_ENSSSCG00000011046
PB.10647.1	gene_ENSSSCG00000011049
PB.10697.2	gene_ENSSSCG00000026354
PB.10698.2	gene_ENSSSCG00000032984
PB.10711.1	gene_ENSSSCG00000031659
PB.10711.2	gene_ENSSSCG00000031659
PB.10711.3	gene_ENSSSCG00000031659
PB.10724.2	gene_ENSSSCG00000035059
PB.10724.3	gene_ENSSSCG00000035059
PB.10728.4	gene_ENSSSCG00000023247
PB.10728.5	gene_ENSSSCG00000023247
PB.10728.7	gene_ENSSSCG00000023247
PB.10734.2	gene_ENSSSCG00000011068
PB.10734.3	gene_ENSSSCG00000011068
PB.10734.4	gene_ENSSSCG00000011068
PB.10739.3	gene_ENSSSCG00000024127
PB.10739.4	gene_ENSSSCG00000024127
PB.10739.7	gene_ENSSSCG00000024127
PB.10757.2	gene_ENSSSCG00000011061
PB.10763.21	gene_ENSSSCG00000030156
PB.10886.2	gene_ENSSSCG00000011081
PB.10887.2	gene_ENSSSCG00000011082
PB.10887.3	gene_ENSSSCG00000011082
PB.10893.3	gene_ENSSSCG00000026001
PB.10934.1	gene_ENSSSCG00000011085
PB.10940.1	gene_ENSSSCG00000011090
PB.10940.2	gene_ENSSSCG00000011090
PB.10991.3	PB.10991
PB.10996.12	gene_ENSSSCG00000011101
PB.10996.4	gene_ENSSSCG00000011101
PB.10996.5	gene_ENSSSCG00000011101
PB.10996.7	gene_ENSSSCG00000011101
PB.10996.8	gene_ENSSSCG00000011101
PB.11009.1	gene_ENSSSCG00000011102
PB.1102.1	gene_ENSSSCG00000004169
PB.11062.1	gene_ENSSSCG00000011103
PB.11062.12	gene_ENSSSCG00000011103
PB.11062.14	gene_ENSSSCG00000011103
PB.11062.8	gene_ENSSSCG00000011103
PB.11080.3	gene_ENSSSCG00000052364
PB.11090.3	gene_ENSSSCG00000011107
PB.11090.4	gene_ENSSSCG00000011107
PB.11090.6	gene_ENSSSCG00000011107
PB.11090.7	gene_ENSSSCG00000011107
PB.11151.2	gene_ENSSSCG00000011112
PB.11162.3	PB.11162
PB.11168.3	gene_ENSSSCG00000011117
PB.11179.3	gene_ENSSSCG00000011120
PB.11179.4	gene_ENSSSCG00000011120
PB.11191.10	gene_ENSSSCG00000011121
PB.11191.5	gene_ENSSSCG00000011121
PB.11191.6	gene_ENSSSCG00000011121
PB.11191.7	gene_ENSSSCG00000011121
PB.11191.8	gene_ENSSSCG00000011121
PB.11191.9	gene_ENSSSCG00000011121
PB.11238.1	gene_ENSSSCG00000011127
PB.11238.2	gene_ENSSSCG00000011127
PB.11238.4	gene_ENSSSCG00000011127
PB.11240.1	gene_ENSSSCG00000034086
PB.11240.2	gene_ENSSSCG00000034086
PB.11240.3	gene_ENSSSCG00000034086
PB.11240.7	gene_ENSSSCG00000034086
PB.11241.4	gene_ENSSSCG00000033095
PB.11284.2	gene_ENSSSCG00000011133
PB.11293.2	gene_ENSSSCG00000011134
PB.11300.1	PB.11300
PB.11302.2	gene_ENSSSCG00000030030
PB.11302.3	gene_ENSSSCG00000030030
PB.11302.4	gene_ENSSSCG00000030030
PB.11306.1	gene_ENSSSCG00000011137
PB.11306.3	gene_ENSSSCG00000011137
PB.11321.2	gene_ENSSSCG00000011145
PB.11321.3	gene_ENSSSCG00000011145
PB.11321.5	gene_ENSSSCG00000011145
PB.11324.4	gene_ENSSSCG00000023105
PB.11329.1	gene_ENSSSCG00000036941
PB.11357.1	gene_ENSSSCG00000011157
PB.11357.2	gene_ENSSSCG00000011157
PB.11361.1	gene_ENSSSCG00000011158
PB.11361.10	gene_ENSSSCG00000011158
PB.11361.3	gene_ENSSSCG00000011158
PB.11361.5	gene_ENSSSCG00000011158
PB.11361.7	gene_ENSSSCG00000011158
PB.11361.8	gene_ENSSSCG00000011158
PB.11361.9	gene_ENSSSCG00000011158
PB.1138.2	gene_ENSSSCG00000004177
PB.11382.1	gene_ENSSSCG00000029602
PB.11382.2	gene_ENSSSCG00000029602
PB.11383.3	gene_ENSSSCG00000029066
PB.11383.4	gene_ENSSSCG00000029066
PB.11388.2	PB.11388
PB.11402.1	gene_ENSSSCG00000011163
PB.11428.10	gene_ENSSSCG00000011166
PB.11428.11	gene_ENSSSCG00000011166
PB.11428.9	gene_ENSSSCG00000011166
PB.11445.1	gene_ENSSSCG00000022957
PB.11445.2	gene_ENSSSCG00000022957
PB.11449.15	gene_ENSSSCG00000009570
PB.11449.18	gene_ENSSSCG00000009570
PB.11449.2	gene_ENSSSCG00000009570
PB.11461.12	gene_ENSSSCG00000009569
PB.11470.1	gene_ENSSSCG00000021814
PB.11479.1	gene_ENSSSCG00000021814
PB.11479.10	gene_ENSSSCG00000021814
PB.11479.11	gene_ENSSSCG00000021814
PB.11479.8	gene_ENSSSCG00000021814
PB.11479.9	gene_ENSSSCG00000021814
PB.11488.1	gene_ENSSSCG00000009268
PB.11493.2	gene_ENSSSCG00000009270
PB.11507.1	gene_ENSSSCG00000059376
PB.11507.4	gene_ENSSSCG00000059376
PB.11518.5	gene_ENSSSCG00000009276
PB.11518.9	gene_ENSSSCG00000009276
PB.11528.1	gene_ENSSSCG00000028865
PB.11530.1	gene_ENSSSCG00000028249
PB.11530.3	gene_ENSSSCG00000028249
PB.11544.2	gene_ENSSSCG00000024667
PB.11544.21	gene_ENSSSCG00000024667
PB.11544.31	gene_ENSSSCG00000024667
PB.11544.4	gene_ENSSSCG00000024667
PB.11544.6	gene_ENSSSCG00000024667
PB.11560.1	gene_ENSSSCG00000009281
PB.11575.1	gene_ENSSSCG00000009290
PB.11575.2	gene_ENSSSCG00000009290
PB.11610.1	gene_ENSSSCG00000035119
PB.11610.5	gene_ENSSSCG00000035119
PB.11610.6	gene_ENSSSCG00000035119
PB.11613.1	gene_ENSSSCG00000035318
PB.11613.3	gene_ENSSSCG00000035318
PB.11613.4	gene_ENSSSCG00000035318
PB.11653.2	gene_ENSSSCG00000009302
PB.11655.1	gene_ENSSSCG00000009303
PB.11659.4	gene_ENSSSCG00000009305
PB.11659.5	gene_ENSSSCG00000009305
PB.11672.1	gene_ENSSSCG00000009308
PB.11672.2	gene_ENSSSCG00000009308
PB.11672.3	gene_ENSSSCG00000009308
PB.11673.5	gene_ENSSSCG00000009310
PB.1168.2	gene_ENSSSCG00000004195
PB.1168.4	gene_ENSSSCG00000004195
PB.1168.5	gene_ENSSSCG00000004195
PB.11688.1	PB.11688
PB.11688.2	PB.11688
PB.11688.3	PB.11688
PB.117.1	gene_ENSSSCG00000004027
PB.11705.2	gene_ENSSSCG00000009320
PB.11719.1	gene_ENSSSCG00000009322
PB.11719.2	gene_ENSSSCG00000009322
PB.1172.1	PB.1172
PB.11737.4	gene_ENSSSCG00000035992
PB.11737.6	gene_ENSSSCG00000035992
PB.11737.7	gene_ENSSSCG00000035992
PB.1174.1	gene_ENSSSCG00000036790
PB.1174.2	gene_ENSSSCG00000036790
PB.1174.3	gene_ENSSSCG00000036790
PB.1174.6	gene_ENSSSCG00000036790
PB.11757.2	gene_ENSSSCG00000009326
PB.11769.1	gene_ENSSSCG00000009327
PB.11769.2	gene_ENSSSCG00000009327
PB.11769.3	gene_ENSSSCG00000009327
PB.11769.4	gene_ENSSSCG00000009327
PB.11769.5	gene_ENSSSCG00000009327
PB.11777.3	gene_ENSSSCG00000009330
PB.11796.10	gene_ENSSSCG00000009334
PB.11796.11	gene_ENSSSCG00000009334
PB.11796.2	gene_ENSSSCG00000009334
PB.11796.4	gene_ENSSSCG00000009334
PB.11796.8	gene_ENSSSCG00000009334
PB.11796.9	gene_ENSSSCG00000009334
PB.11797.11	gene_ENSSSCG00000009335
PB.11797.3	gene_ENSSSCG00000009335
PB.11797.7	gene_ENSSSCG00000009335
PB.11845.1	gene_ENSSSCG00000009341
PB.11845.2	gene_ENSSSCG00000009341
PB.11846.3	gene_ENSSSCG00000009345
PB.1186.2	gene_ENSSSCG00000004199
PB.11876.2	gene_ENSSSCG00000009348
PB.11884.1	gene_ENSSSCG00000046579
PB.11957.1	PB.11957
PB.11968.2	gene_ENSSSCG00000009358
PB.11973.1	gene_ENSSSCG00000009359
PB.11973.2	gene_ENSSSCG00000009359
PB.11973.7	gene_ENSSSCG00000009359
PB.11998.4	gene_ENSSSCG00000056668
PB.12016.1	gene_ENSSSCG00000037746
PB.12016.3	gene_ENSSSCG00000037746
PB.12016.4	gene_ENSSSCG00000037746
PB.12030.2	gene_ENSSSCG00000029855
PB.12031.2	gene_ENSSSCG00000009369
PB.1208.1	gene_ENSSSCG00000004202
PB.12087.1	gene_ENSSSCG00000009372
PB.12101.1	gene_ENSSSCG00000009378
PB.12101.2	gene_ENSSSCG00000009378
PB.12101.3	gene_ENSSSCG00000009378
PB.12101.4	gene_ENSSSCG00000009378
PB.12103.1	gene_ENSSSCG00000009379
PB.12103.2	gene_ENSSSCG00000009379
PB.12106.8	gene_ENSSSCG00000009381
PB.12125.2	gene_ENSSSCG00000040538
PB.12125.3	gene_ENSSSCG00000040538
PB.12125.4	gene_ENSSSCG00000040538
PB.12132.1	gene_ENSSSCG00000009384
PB.12132.2	gene_ENSSSCG00000009384
PB.12155.2	gene_ENSSSCG00000024385
PB.12171.3	PB.12171
PB.12186.2	gene_ENSSSCG00000009390
PB.12186.3	gene_ENSSSCG00000009390
PB.12186.5	gene_ENSSSCG00000009390
PB.12207.1	gene_ENSSSCG00000053768
PB.12222.1	gene_ENSSSCG00000009396
PB.12222.3	gene_ENSSSCG00000009396
PB.12222.4	gene_ENSSSCG00000009396
PB.12222.5	gene_ENSSSCG00000009396
PB.12222.6	gene_ENSSSCG00000009396
PB.12228.1	gene_ENSSSCG00000009397
PB.12235.1	gene_ENSSSCG00000031598
PB.12237.1	gene_ENSSSCG00000031598
PB.12253.10	gene_ENSSSCG00000022159
PB.12263.1	gene_ENSSSCG00000009400
PB.12263.2	gene_ENSSSCG00000009400
PB.12263.3	gene_ENSSSCG00000009400
PB.12287.2	gene_ENSSSCG00000009401
PB.12287.7	gene_ENSSSCG00000009401
PB.12294.1	gene_ENSSSCG00000009403
PB.12294.10	gene_ENSSSCG00000009403
PB.12294.11	gene_ENSSSCG00000009403
PB.12294.2	gene_ENSSSCG00000009403
PB.12294.3	gene_ENSSSCG00000009403
PB.12294.4	gene_ENSSSCG00000009403
PB.12294.5	gene_ENSSSCG00000009403
PB.12294.6	gene_ENSSSCG00000009403
PB.12294.8	gene_ENSSSCG00000009403
PB.12299.3	gene_ENSSSCG00000035098
PB.12299.5	gene_ENSSSCG00000035098
PB.12300.2	gene_ENSSSCG00000009405
PB.12300.4	gene_ENSSSCG00000009405
PB.12307.1	gene_ENSSSCG00000009407
PB.12331.1	gene_ENSSSCG00000009408
PB.12332.1	gene_ENSSSCG00000009410
PB.12335.10	gene_ENSSSCG00000009412
PB.12335.13	gene_ENSSSCG00000009412
PB.12335.14	gene_ENSSSCG00000009412
PB.12335.3	gene_ENSSSCG00000009412
PB.12335.5	gene_ENSSSCG00000009412
PB.12335.6	gene_ENSSSCG00000009412
PB.12335.8	gene_ENSSSCG00000009412
PB.12335.9	gene_ENSSSCG00000009412
PB.12365.1	gene_ENSSSCG00000023738
PB.12372.1	gene_ENSSSCG00000040929
PB.12372.3	gene_ENSSSCG00000040929
PB.12372.4	gene_ENSSSCG00000040929
PB.12372.5	gene_ENSSSCG00000040929
PB.12392.1	gene_ENSSSCG00000009420
PB.1241.1	gene_ENSSSCG00000033894
PB.12414.1	gene_ENSSSCG00000009422
PB.12418.1	gene_ENSSSCG00000040405
PB.12454.1	gene_ENSSSCG00000038251
PB.12460.6	gene_ENSSSCG00000037572
PB.1249.15	gene_ENSSSCG00000004209
PB.12511.1	gene_ENSSSCG00000009434
PB.12533.5	gene_ENSSSCG00000031627
PB.12533.6	gene_ENSSSCG00000031627
PB.12534.2	gene_ENSSSCG00000009440
PB.12534.27	gene_ENSSSCG00000009440
PB.12544.6	gene_ENSSSCG00000039338
PB.12599.1	gene_ENSSSCG00000009449
PB.12600.1	PB.12600
PB.12687.1	gene_ENSSSCG00000040073
PB.12688.1	gene_ENSSSCG00000025120
PB.12688.2	gene_ENSSSCG00000025120
PB.12688.5	gene_ENSSSCG00000025120
PB.12694.2	gene_ENSSSCG00000009460
PB.12695.1	gene_ENSSSCG00000024722
PB.1273.1	gene_ENSSSCG00000024392
PB.1278.5	gene_ENSSSCG00000004216
PB.1278.6	gene_ENSSSCG00000004216
PB.1278.7	gene_ENSSSCG00000004216
PB.12787.1	gene_ENSSSCG00000009464
PB.12793.1	gene_ENSSSCG00000009464
PB.12793.2	gene_ENSSSCG00000009464
PB.12822.1	gene_ENSSSCG00000031288
PB.12826.1	gene_ENSSSCG00000009472
PB.12826.2	gene_ENSSSCG00000009472
PB.12831.7	gene_ENSSSCG00000009473
PB.1284.1	gene_ENSSSCG00000004217
PB.1284.3	gene_ENSSSCG00000004217
PB.12893.8	gene_ENSSSCG00000009479
PB.12895.4	gene_ENSSSCG00000009480
PB.12910.1	gene_ENSSSCG00000009482
PB.13002.2	gene_ENSSSCG00000009492
PB.13021.1	gene_ENSSSCG00000026996
PB.13039.4	gene_ENSSSCG00000009501
PB.13040.1	gene_ENSSSCG00000026082
PB.13040.2	gene_ENSSSCG00000026082
PB.13053.5	gene_ENSSSCG00000009505
PB.13053.7	gene_ENSSSCG00000009505
PB.13062.4	gene_ENSSSCG00000039812
PB.13067.2	gene_ENSSSCG00000009509
PB.13067.3	gene_ENSSSCG00000009509
PB.13067.5	gene_ENSSSCG00000009509
PB.13088.3	gene_ENSSSCG00000009511
PB.13118.2	gene_ENSSSCG00000009516
PB.13118.3	gene_ENSSSCG00000009516
PB.13118.5	gene_ENSSSCG00000009516
PB.13134.7	gene_ENSSSCG00000031808
PB.13140.1	gene_ENSSSCG00000009519
PB.1315.10	gene_ENSSSCG00000004222
PB.1315.14	gene_ENSSSCG00000004222
PB.1315.4	gene_ENSSSCG00000004222
PB.1315.5	gene_ENSSSCG00000004222
PB.13154.17	gene_ENSSSCG00000009522
PB.13154.19	gene_ENSSSCG00000009522
PB.13154.2	gene_ENSSSCG00000009522
PB.13172.7	gene_ENSSSCG00000009524
PB.13177.1	PB.13177
PB.13203.11	gene_ENSSSCG00000009528
PB.13203.3	gene_ENSSSCG00000009528
PB.13208.1	gene_ENSSSCG00000009531
PB.13210.3	gene_ENSSSCG00000009534
PB.13213.1	gene_ENSSSCG00000032046
PB.13240.4	gene_ENSSSCG00000009535
PB.13243.15	gene_ENSSSCG00000009536
PB.13243.4	gene_ENSSSCG00000009536
PB.13243.8	gene_ENSSSCG00000009536
PB.13262.1	gene_ENSSSCG00000009542
PB.13262.3	gene_ENSSSCG00000009542
PB.13262.4	gene_ENSSSCG00000009542
PB.13268.1	PB.13268
PB.13278.1	PB.13278
PB.13278.2	PB.13278
PB.13294.21	gene_ENSSSCG00000009545
PB.13294.22	gene_ENSSSCG00000009545
PB.13295.1	gene_ENSSSCG00000044700
PB.13295.10	gene_ENSSSCG00000044700
PB.13295.11	gene_ENSSSCG00000044700
PB.13295.13	gene_ENSSSCG00000044700
PB.13295.14	gene_ENSSSCG00000044700
PB.13295.16	gene_ENSSSCG00000044700
PB.13295.19	gene_ENSSSCG00000044700
PB.13295.2	gene_ENSSSCG00000044700
PB.13295.4	gene_ENSSSCG00000044700
PB.13295.5	gene_ENSSSCG00000044700
PB.13295.6	gene_ENSSSCG00000044700
PB.13295.7	gene_ENSSSCG00000044700
PB.13295.9	gene_ENSSSCG00000044700
PB.13299.1	PB.13299
PB.13306.10	gene_ENSSSCG00000029502
PB.13306.2	gene_ENSSSCG00000029502
PB.13306.3	gene_ENSSSCG00000029502
PB.13306.4	gene_ENSSSCG00000029502
PB.13306.5	gene_ENSSSCG00000029502
PB.13306.7	gene_ENSSSCG00000029502
PB.13306.8	gene_ENSSSCG00000029502
PB.13308.1	gene_ENSSSCG00000031757
PB.13313.1	gene_ENSSSCG00000031757
PB.13313.10	gene_ENSSSCG00000031757
PB.13313.3	gene_ENSSSCG00000031757
PB.13313.4	gene_ENSSSCG00000031757
PB.13313.6	gene_ENSSSCG00000031757
PB.13313.8	gene_ENSSSCG00000031757
PB.13313.9	gene_ENSSSCG00000031757
PB.13314.3	gene_ENSSSCG00000034818
PB.13314.6	gene_ENSSSCG00000034818
PB.13314.7	gene_ENSSSCG00000034818
PB.13314.8	gene_ENSSSCG00000034818
PB.13320.1	gene_ENSSSCG00000033732
PB.13320.2	gene_ENSSSCG00000033732
PB.13320.3	gene_ENSSSCG00000033732
PB.13322.1	PB.13322
PB.13322.2	PB.13322
PB.13326.1	gene_ENSSSCG00000009551
PB.13326.2	gene_ENSSSCG00000009551
PB.13326.3	gene_ENSSSCG00000009551
PB.13341.5	gene_ENSSSCG00000009553
PB.13360.3	gene_ENSSSCG00000009557
PB.13360.5	gene_ENSSSCG00000009557
PB.13361.5	gene_ENSSSCG00000009556
PB.13361.9	gene_ENSSSCG00000009556
PB.13362.1	gene_ENSSSCG00000009555
PB.13369.1	gene_ENSSSCG00000026536
PB.13369.4	gene_ENSSSCG00000026536
PB.13370.10	gene_ENSSSCG00000009563
PB.13370.13	gene_ENSSSCG00000009563
PB.13370.16	gene_ENSSSCG00000009560
PB.13370.18	gene_ENSSSCG00000009560
PB.13370.19	gene_ENSSSCG00000009560
PB.13370.2	gene_ENSSSCG00000009563
PB.13370.20	gene_ENSSSCG00000009560
PB.13370.21	gene_ENSSSCG00000009560
PB.13370.22	gene_ENSSSCG00000009560
PB.13370.23	gene_ENSSSCG00000009560
PB.13370.24	gene_ENSSSCG00000009560
PB.13370.25	gene_ENSSSCG00000009560
PB.13370.3	gene_ENSSSCG00000009563
PB.13370.4	gene_ENSSSCG00000009563
PB.13370.5	gene_ENSSSCG00000009563
PB.13370.6	gene_ENSSSCG00000009563
PB.13370.7	gene_ENSSSCG00000009563
PB.13370.8	gene_ENSSSCG00000009563
PB.13370.9	gene_ENSSSCG00000009563
PB.13373.2	gene_ENSSSCG00000009561
PB.13373.3	gene_ENSSSCG00000009561
PB.13375.1	gene_ENSSSCG00000009564
PB.13375.2	gene_ENSSSCG00000009564
PB.13375.3	gene_ENSSSCG00000009564
PB.13384.1	gene_ENSSSCG00000009567
PB.13384.2	gene_ENSSSCG00000009567
PB.13384.4	gene_ENSSSCG00000009567
PB.13384.5	gene_ENSSSCG00000009567
PB.13400.1	PB.13400
PB.13404.1	gene_ENSSSCG00000027229
PB.13404.2	gene_ENSSSCG00000027229
PB.13404.4	gene_ENSSSCG00000027229
PB.13404.6	gene_ENSSSCG00000027229
PB.13415.10	gene_ENSSSCG00000017136
PB.13415.11	gene_ENSSSCG00000017136
PB.13415.12	gene_ENSSSCG00000017136
PB.13415.4	gene_ENSSSCG00000017136
PB.13415.6	gene_ENSSSCG00000017136
PB.13415.7	gene_ENSSSCG00000017136
PB.13415.8	gene_ENSSSCG00000017136
PB.13423.10	gene_ENSSSCG00000017133
PB.13423.12	gene_ENSSSCG00000017133
PB.13423.13	gene_ENSSSCG00000017133
PB.13423.15	gene_ENSSSCG00000017133
PB.13423.7	gene_ENSSSCG00000017133
PB.13423.8	gene_ENSSSCG00000017133
PB.13423.9	gene_ENSSSCG00000017133
PB.13433.1	PB.13433
PB.13434.5	gene_ENSSSCG00000017125
PB.13435.2	gene_ENSSSCG00000017126
PB.13435.5	gene_ENSSSCG00000017126
PB.13435.6	gene_ENSSSCG00000017126
PB.13435.8	gene_ENSSSCG00000017126
PB.13436.1	gene_ENSSSCG00000017127
PB.13436.10	gene_ENSSSCG00000017127
PB.13436.2	gene_ENSSSCG00000017127
PB.13436.3	gene_ENSSSCG00000017127
PB.13436.4	gene_ENSSSCG00000017127
PB.13436.6	gene_ENSSSCG00000017127
PB.13436.7	gene_ENSSSCG00000017127
PB.13436.8	gene_ENSSSCG00000017127
PB.13436.9	gene_ENSSSCG00000017127
PB.13437.5	gene_ENSSSCG00000032116
PB.13440.2	PB.13440
PB.13446.10	gene_ENSSSCG00000039807
PB.13446.11	gene_ENSSSCG00000039807
PB.13446.2	gene_ENSSSCG00000039807
PB.13446.4	gene_ENSSSCG00000039807
PB.13446.8	gene_ENSSSCG00000039807
PB.13446.9	gene_ENSSSCG00000039807
PB.13447.1	PB.13447
PB.13447.4	PB.13447
PB.13450.11	gene_ENSSSCG00000035852
PB.13450.12	gene_ENSSSCG00000035852
PB.13450.2	gene_ENSSSCG00000035852
PB.13450.3	gene_ENSSSCG00000035852
PB.13450.8	gene_ENSSSCG00000035852
PB.13451.1	gene_ENSSSCG00000024018
PB.13451.2	gene_ENSSSCG00000024018
PB.13451.3	gene_ENSSSCG00000024018
PB.13452.1	PB.13452
PB.13453.1	gene_ENSSSCG00000029553
PB.13456.2	gene_ENSSSCG00000029944
PB.13456.3	gene_ENSSSCG00000029944
PB.13456.4	gene_ENSSSCG00000029944
PB.13456.5	gene_ENSSSCG00000029944
PB.13457.1	gene_ENSSSCG00000040352
PB.13457.10	gene_ENSSSCG00000040352
PB.13457.11	gene_ENSSSCG00000040352
PB.13457.12	gene_ENSSSCG00000040352
PB.13457.13	gene_ENSSSCG00000040352
PB.13457.2	gene_ENSSSCG00000040352
PB.13457.3	gene_ENSSSCG00000040352
PB.13457.4	gene_ENSSSCG00000040352
PB.13457.5	gene_ENSSSCG00000040352
PB.13457.6	gene_ENSSSCG00000040352
PB.13457.7	gene_ENSSSCG00000040352
PB.13457.9	gene_ENSSSCG00000040352
PB.13458.3	gene_ENSSSCG00000033689
PB.13458.4	gene_ENSSSCG00000033689
PB.13458.5	gene_ENSSSCG00000033689
PB.13458.6	gene_ENSSSCG00000033689
PB.13458.7	gene_ENSSSCG00000033689
PB.13459.3	gene_ENSSSCG00000040385
PB.13459.4	gene_ENSSSCG00000040385
PB.13459.5	gene_ENSSSCG00000040385
PB.13459.6	gene_ENSSSCG00000040385
PB.13459.7	gene_ENSSSCG00000040385
PB.13459.8	gene_ENSSSCG00000040385
PB.13460.2	gene_ENSSSCG00000039873
PB.13460.3	gene_ENSSSCG00000039873
PB.13462.2	gene_ENSSSCG00000036973
PB.13463.1	gene_ENSSSCG00000040503
PB.13463.10	gene_ENSSSCG00000040503
PB.13463.2	gene_ENSSSCG00000040503
PB.13463.3	gene_ENSSSCG00000040503
PB.13463.4	gene_ENSSSCG00000040503
PB.13463.5	gene_ENSSSCG00000040503
PB.13463.6	gene_ENSSSCG00000040503
PB.13463.8	gene_ENSSSCG00000040503
PB.13463.9	gene_ENSSSCG00000040503
PB.13464.1	gene_ENSSSCG00000049515
PB.13464.2	gene_ENSSSCG00000049515
PB.13465.1	gene_ENSSSCG00000040727
PB.13465.10	gene_ENSSSCG00000040727
PB.13465.11	gene_ENSSSCG00000040727
PB.13465.2	gene_ENSSSCG00000040727
PB.13465.3	gene_ENSSSCG00000040727
PB.13465.5	gene_ENSSSCG00000040727
PB.13465.6	gene_ENSSSCG00000040727
PB.13465.7	gene_ENSSSCG00000040727
PB.13465.8	gene_ENSSSCG00000040727
PB.13465.9	gene_ENSSSCG00000040727
PB.13469.1	gene_ENSSSCG00000034723
PB.13469.10	gene_ENSSSCG00000034723
PB.13469.4	gene_ENSSSCG00000034723
PB.13469.6	gene_ENSSSCG00000034723
PB.13469.7	gene_ENSSSCG00000034723
PB.13469.9	gene_ENSSSCG00000034723
PB.13470.2	gene_ENSSSCG00000035253
PB.13472.10	gene_ENSSSCG00000034695
PB.13472.11	gene_ENSSSCG00000034695
PB.13472.14	gene_ENSSSCG00000034695
PB.13472.2	gene_ENSSSCG00000034695
PB.13472.3	gene_ENSSSCG00000034695
PB.13472.4	gene_ENSSSCG00000034695
PB.13472.5	gene_ENSSSCG00000034695
PB.13472.6	gene_ENSSSCG00000034695
PB.13472.7	gene_ENSSSCG00000034695
PB.13472.8	gene_ENSSSCG00000034695
PB.13473.4	gene_ENSSSCG00000039650
PB.13473.5	gene_ENSSSCG00000039650
PB.13473.6	gene_ENSSSCG00000039650
PB.13473.7	gene_ENSSSCG00000039650
PB.13474.2	gene_ENSSSCG00000035728
PB.13474.3	gene_ENSSSCG00000035728
PB.13474.4	gene_ENSSSCG00000035728
PB.13478.1	gene_ENSSSCG00000034058
PB.13478.3	gene_ENSSSCG00000034058
PB.13478.4	gene_ENSSSCG00000034058
PB.13480.2	gene_ENSSSCG00000039148
PB.13480.3	gene_ENSSSCG00000039148
PB.13480.6	gene_ENSSSCG00000039148
PB.13482.1	gene_ENSSSCG00000039424
PB.13482.3	gene_ENSSSCG00000039424
PB.13482.5	gene_ENSSSCG00000039424
PB.13488.2	gene_ENSSSCG00000033148
PB.13489.1	gene_ENSSSCG00000033082
PB.13489.10	gene_ENSSSCG00000033082
PB.13489.12	gene_ENSSSCG00000033082
PB.13489.2	gene_ENSSSCG00000033082
PB.13489.3	gene_ENSSSCG00000033082
PB.13489.5	gene_ENSSSCG00000033082
PB.13489.6	gene_ENSSSCG00000033082
PB.13489.7	gene_ENSSSCG00000033082
PB.13489.8	gene_ENSSSCG00000033082
PB.1349.2	gene_ENSSSCG00000004237
PB.1349.4	gene_ENSSSCG00000004237
PB.13490.1	gene_ENSSSCG00000053661
PB.13490.2	PB.13490
PB.13493.1	gene_ENSSSCG00000034716
PB.13493.4	gene_ENSSSCG00000034716
PB.13493.6	gene_ENSSSCG00000034716
PB.13493.7	gene_ENSSSCG00000034716
PB.13493.8	gene_ENSSSCG00000034716
PB.13495.6	gene_ENSSSCG00000024235
PB.13495.8	gene_ENSSSCG00000024235
PB.13498.2	PB.13498
PB.13498.3	PB.13498
PB.13499.1	gene_ENSSSCG00000029616
PB.13499.2	gene_ENSSSCG00000029616
PB.13499.3	gene_ENSSSCG00000029616
PB.13500.1	gene_ENSSSCG00000052003
PB.13501.1	gene_ENSSSCG00000028355
PB.13501.2	gene_ENSSSCG00000028355
PB.13501.3	gene_ENSSSCG00000028355
PB.13501.4	gene_ENSSSCG00000028355
PB.13501.7	gene_ENSSSCG00000028355
PB.13501.8	gene_ENSSSCG00000028355
PB.13513.1	gene_ENSSSCG00000022317
PB.13513.4	gene_ENSSSCG00000022317
PB.13513.7	gene_ENSSSCG00000022317
PB.13513.8	gene_ENSSSCG00000022317
PB.13516.1	gene_ENSSSCG00000028593
PB.13516.4	gene_ENSSSCG00000028593
PB.13516.5	gene_ENSSSCG00000028593
PB.13516.6	gene_ENSSSCG00000028593
PB.13517.1	gene_ENSSSCG00000017143
PB.13519.1	gene_ENSSSCG00000017142
PB.13525.1	gene_ENSSSCG00000017140
PB.13525.2	gene_ENSSSCG00000017140
PB.13525.3	gene_ENSSSCG00000017140
PB.13525.5	gene_ENSSSCG00000017140
PB.13528.1	gene_ENSSSCG00000017139
PB.13557.1	gene_ENSSSCG00000030277
PB.13557.3	gene_ENSSSCG00000030277
PB.13557.4	gene_ENSSSCG00000030277
PB.13559.6	gene_ENSSSCG00000055162
PB.13572.1	gene_ENSSSCG00000021040
PB.13575.2	gene_ENSSSCG00000017155
PB.13582.2	gene_ENSSSCG00000017156
PB.13582.3	gene_ENSSSCG00000017156
PB.13582.4	gene_ENSSSCG00000017156
PB.13585.6	gene_ENSSSCG00000017160
PB.13590.1	gene_ENSSSCG00000024261
PB.13606.1	gene_ENSSSCG00000038130
PB.13606.3	gene_ENSSSCG00000038130
PB.13607.1	gene_ENSSSCG00000036383
PB.13607.2	gene_ENSSSCG00000036383
PB.13607.4	gene_ENSSSCG00000036383
PB.13608.2	gene_ENSSSCG00000017164
PB.13608.3	gene_ENSSSCG00000017164
PB.13608.8	gene_ENSSSCG00000017164
PB.13608.9	gene_ENSSSCG00000017164
PB.13613.2	gene_ENSSSCG00000017165
PB.13613.3	gene_ENSSSCG00000017165
PB.13613.4	gene_ENSSSCG00000017165
PB.13622.10	gene_ENSSSCG00000036308
PB.13622.2	gene_ENSSSCG00000036308
PB.13622.4	gene_ENSSSCG00000036308
PB.13622.6	gene_ENSSSCG00000036308
PB.13622.7	gene_ENSSSCG00000036308
PB.13622.9	gene_ENSSSCG00000036308
PB.13627.1	PB.13627
PB.13638.1	gene_ENSSSCG00000033636
PB.13639.1	gene_ENSSSCG00000037120
PB.13639.4	gene_ENSSSCG00000037120
PB.13639.5	gene_ENSSSCG00000037120
PB.13639.8	gene_ENSSSCG00000037120
PB.13641.1	gene_ENSSSCG00000031600
PB.13641.4	gene_ENSSSCG00000031600
PB.13644.1	gene_ENSSSCG00000031600
PB.13644.2	gene_ENSSSCG00000031600
PB.13646.2	gene_ENSSSCG00000033592
PB.13646.3	gene_ENSSSCG00000033592
PB.13646.4	gene_ENSSSCG00000033592
PB.13646.8	gene_ENSSSCG00000033592
PB.13689.1	gene_ENSSSCG00000017168
PB.13689.2	gene_ENSSSCG00000017168
PB.13693.1	gene_ENSSSCG00000017169
PB.13693.2	gene_ENSSSCG00000017169
PB.13706.2	gene_ENSSSCG00000029343
PB.13706.3	gene_ENSSSCG00000029343
PB.13707.1	gene_ENSSSCG00000036592
PB.13707.3	gene_ENSSSCG00000036592
PB.13707.5	PB.13707
PB.13709.2	gene_ENSSSCG00000023139
PB.13710.2	gene_ENSSSCG00000035923
PB.13710.4	gene_ENSSSCG00000035923
PB.13712.1	gene_ENSSSCG00000037376
PB.13719.10	gene_ENSSSCG00000017177
PB.13719.4	gene_ENSSSCG00000017177
PB.13725.1	gene_ENSSSCG00000023362
PB.13728.9	gene_ENSSSCG00000029901
PB.13735.1	gene_ENSSSCG00000017178
PB.13735.2	gene_ENSSSCG00000017178
PB.13735.3	gene_ENSSSCG00000017178
PB.13750.1	gene_ENSSSCG00000017186
PB.13753.1	gene_ENSSSCG00000017190
PB.13753.2	gene_ENSSSCG00000017190
PB.13753.4	gene_ENSSSCG00000017190
PB.13753.5	gene_ENSSSCG00000017190
PB.13753.6	gene_ENSSSCG00000017190
PB.13753.8	gene_ENSSSCG00000017190
PB.13753.9	gene_ENSSSCG00000017190
PB.13754.3	gene_ENSSSCG00000017191
PB.13759.5	gene_ENSSSCG00000017198
PB.13770.2	gene_ENSSSCG00000017196
PB.13779.2	gene_ENSSSCG00000021672
PB.13780.1	gene_ENSSSCG00000017200
PB.13780.3	gene_ENSSSCG00000017200
PB.13780.4	gene_ENSSSCG00000017200
PB.13780.5	gene_ENSSSCG00000017200
PB.13780.6	gene_ENSSSCG00000017200
PB.13780.7	gene_ENSSSCG00000017200
PB.13789.12	gene_ENSSSCG00000017202
PB.13789.2	gene_ENSSSCG00000017202
PB.13789.5	gene_ENSSSCG00000017202
PB.13789.7	gene_ENSSSCG00000017202
PB.13789.8	gene_ENSSSCG00000017202
PB.13789.9	gene_ENSSSCG00000017202
PB.13791.1	gene_ENSSSCG00000017203
PB.13799.1	gene_ENSSSCG00000017205
PB.13799.2	gene_ENSSSCG00000017205
PB.13799.3	gene_ENSSSCG00000017205
PB.13800.3	gene_ENSSSCG00000023978
PB.13802.1	gene_ENSSSCG00000038844
PB.13802.2	gene_ENSSSCG00000038844
PB.13803.2	gene_ENSSSCG00000033518
PB.13806.2	gene_ENSSSCG00000034608
PB.13806.5	gene_ENSSSCG00000034608
PB.13812.7	gene_ENSSSCG00000017206
PB.13821.2	gene_ENSSSCG00000017208
PB.13822.1	gene_ENSSSCG00000017209
PB.13822.4	gene_ENSSSCG00000017209
PB.13822.6	gene_ENSSSCG00000017209
PB.13822.8	gene_ENSSSCG00000017209
PB.13823.1	gene_ENSSSCG00000017211
PB.13823.2	gene_ENSSSCG00000017211
PB.13823.3	gene_ENSSSCG00000017211
PB.13823.4	gene_ENSSSCG00000017211
PB.13823.6	gene_ENSSSCG00000017211
PB.13823.7	gene_ENSSSCG00000017211
PB.13823.8	gene_ENSSSCG00000017211
PB.13824.2	gene_ENSSSCG00000035134
PB.13824.4	gene_ENSSSCG00000035134
PB.13833.1	gene_ENSSSCG00000017207
PB.13833.2	gene_ENSSSCG00000017207
PB.13833.3	gene_ENSSSCG00000017207
PB.13833.5	gene_ENSSSCG00000017207
PB.13833.6	gene_ENSSSCG00000017207
PB.13833.7	gene_ENSSSCG00000017207
PB.13838.1	gene_ENSSSCG00000017213
PB.13838.14	gene_ENSSSCG00000028210
PB.13838.3	gene_ENSSSCG00000017213
PB.13838.4	gene_ENSSSCG00000017213
PB.13846.1	gene_ENSSSCG00000017214
PB.13847.2	gene_ENSSSCG00000017215
PB.13847.4	gene_ENSSSCG00000017215
PB.13847.5	gene_ENSSSCG00000017215
PB.13847.6	gene_ENSSSCG00000017215
PB.13854.2	gene_ENSSSCG00000032166
PB.13857.1	gene_ENSSSCG00000034406
PB.13861.2	gene_ENSSSCG00000017219
PB.13866.2	gene_ENSSSCG00000017226
PB.13871.1	gene_ENSSSCG00000017227
PB.13871.2	gene_ENSSSCG00000017227
PB.13871.3	gene_ENSSSCG00000017227
PB.13871.4	gene_ENSSSCG00000017227
PB.13875.1	gene_ENSSSCG00000017231
PB.13875.2	gene_ENSSSCG00000017231
PB.13875.3	gene_ENSSSCG00000017231
PB.13879.1	gene_ENSSSCG00000017232
PB.13879.4	gene_ENSSSCG00000017232
PB.13883.1	gene_ENSSSCG00000037541
PB.13883.2	gene_ENSSSCG00000037541
PB.13883.3	gene_ENSSSCG00000037541
PB.13892.1	gene_ENSSSCG00000020967
PB.13893.1	gene_ENSSSCG00000017236
PB.13893.2	gene_ENSSSCG00000017236
PB.13905.1	gene_ENSSSCG00000017238
PB.13905.2	gene_ENSSSCG00000017238
PB.13905.3	gene_ENSSSCG00000017238
PB.13906.1	gene_ENSSSCG00000017239
PB.13906.3	gene_ENSSSCG00000017239
PB.13941.1	gene_ENSSSCG00000017246
PB.13941.10	gene_ENSSSCG00000017246
PB.13941.2	gene_ENSSSCG00000017246
PB.13941.3	gene_ENSSSCG00000017246
PB.13941.4	gene_ENSSSCG00000017246
PB.13941.5	gene_ENSSSCG00000017246
PB.13941.6	gene_ENSSSCG00000017246
PB.13941.7	gene_ENSSSCG00000017246
PB.13941.8	gene_ENSSSCG00000017246
PB.13941.9	gene_ENSSSCG00000017246
PB.13942.2	gene_ENSSSCG00000031686
PB.13942.4	gene_ENSSSCG00000031686
PB.13951.3	gene_ENSSSCG00000017248
PB.13951.4	gene_ENSSSCG00000017248
PB.13951.5	gene_ENSSSCG00000017248
PB.13951.7	gene_ENSSSCG00000017248
PB.13957.1	gene_ENSSSCG00000037754
PB.13957.24	gene_ENSSSCG00000037754
PB.13957.3	gene_ENSSSCG00000037754
PB.14.4	gene_ENSSSCG00000029697
PB.14.5	gene_ENSSSCG00000029697
PB.14018.1	gene_ENSSSCG00000017254
PB.14030.1	gene_ENSSSCG00000017255
PB.14030.4	gene_ENSSSCG00000017255
PB.14046.7	gene_ENSSSCG00000017259
PB.14047.1	gene_ENSSSCG00000017260
PB.14057.1	gene_ENSSSCG00000017264
PB.14057.2	gene_ENSSSCG00000017264
PB.14057.3	gene_ENSSSCG00000017264
PB.14057.5	gene_ENSSSCG00000017264
PB.14057.7	gene_ENSSSCG00000017264
PB.14074.1	PB.14074
PB.14142.8	gene_ENSSSCG00000017273
PB.14144.1	gene_ENSSSCG00000017274
PB.14144.3	gene_ENSSSCG00000017274
PB.14144.4	gene_ENSSSCG00000017274
PB.14171.1	gene_ENSSSCG00000054188
PB.14171.2	gene_ENSSSCG00000054188
PB.14171.5	gene_ENSSSCG00000054188
PB.14193.2	gene_ENSSSCG00000029005
PB.14212.1	gene_ENSSSCG00000028925
PB.14212.2	gene_ENSSSCG00000028925
PB.14212.3	gene_ENSSSCG00000028925
PB.14213.12	gene_ENSSSCG00000032092
PB.14213.2	gene_ENSSSCG00000032092
PB.14213.3	gene_ENSSSCG00000032092
PB.14213.4	gene_ENSSSCG00000032092
PB.14213.5	gene_ENSSSCG00000032092
PB.14213.6	gene_ENSSSCG00000032092
PB.14216.1	gene_ENSSSCG00000036057
PB.14216.2	gene_ENSSSCG00000036057
PB.14216.3	gene_ENSSSCG00000036057
PB.14216.7	gene_ENSSSCG00000036057
PB.14218.1	gene_ENSSSCG00000032612
PB.14221.11	gene_ENSSSCG00000017277
PB.14221.3	gene_ENSSSCG00000017277
PB.14221.7	gene_ENSSSCG00000017277
PB.14234.1	gene_ENSSSCG00000017278
PB.14234.3	gene_ENSSSCG00000017278
PB.14234.8	gene_ENSSSCG00000017278
PB.14238.2	gene_ENSSSCG00000017278
PB.14244.1	gene_ENSSSCG00000062259
PB.14253.1	gene_ENSSSCG00000017283
PB.14253.3	gene_ENSSSCG00000017283
PB.14253.4	gene_ENSSSCG00000017283
PB.14253.5	gene_ENSSSCG00000017283
PB.14256.1	gene_ENSSSCG00000041822
PB.14258.1	gene_ENSSSCG00000017287
PB.14258.4	gene_ENSSSCG00000017287
PB.14258.5	gene_ENSSSCG00000017287
PB.14258.6	gene_ENSSSCG00000017287
PB.14258.7	gene_ENSSSCG00000017287
PB.14258.8	gene_ENSSSCG00000017287
PB.14259.4	gene_ENSSSCG00000017288
PB.14264.2	gene_ENSSSCG00000028698
PB.14264.3	gene_ENSSSCG00000028698
PB.14265.2	gene_ENSSSCG00000017290
PB.14272.1	gene_ENSSSCG00000040509
PB.14272.2	gene_ENSSSCG00000040509
PB.14272.3	gene_ENSSSCG00000040509
PB.14272.4	gene_ENSSSCG00000040509
PB.14272.5	gene_ENSSSCG00000040509
PB.14272.6	gene_ENSSSCG00000040509
PB.14280.9	gene_ENSSSCG00000024813
PB.14281.2	gene_ENSSSCG00000036944
PB.14281.3	gene_ENSSSCG00000036944
PB.14282.2	gene_ENSSSCG00000017294
PB.14282.3	gene_ENSSSCG00000017294
PB.14282.5	gene_ENSSSCG00000017294
PB.14283.1	gene_ENSSSCG00000017296
PB.14283.3	gene_ENSSSCG00000017296
PB.14283.5	gene_ENSSSCG00000017296
PB.14340.1	gene_ENSSSCG00000017301
PB.14340.4	gene_ENSSSCG00000017301
PB.14345.3	gene_ENSSSCG00000033421
PB.14345.5	gene_ENSSSCG00000033421
PB.14350.4	gene_ENSSSCG00000017308
PB.14360.2	gene_ENSSSCG00000017310
PB.14399.1	PB.14399
PB.14422.10	gene_ENSSSCG00000017328
PB.14422.6	gene_ENSSSCG00000017328
PB.14422.7	gene_ENSSSCG00000017328
PB.14438.2	gene_ENSSSCG00000017330
PB.14440.1	gene_ENSSSCG00000017333
PB.14440.3	gene_ENSSSCG00000017333
PB.14440.5	gene_ENSSSCG00000017333
PB.14449.1	gene_ENSSSCG00000017335
PB.14450.3	PB.14450
PB.14453.1	gene_ENSSSCG00000017337
PB.14454.1	gene_ENSSSCG00000017338
PB.14459.2	gene_ENSSSCG00000017339
PB.14460.1	gene_ENSSSCG00000017340
PB.14460.2	gene_ENSSSCG00000017340
PB.14460.3	gene_ENSSSCG00000017340
PB.14460.4	gene_ENSSSCG00000017340
PB.14460.6	gene_ENSSSCG00000017340
PB.14471.1	PB.14471
PB.14476.9	gene_ENSSSCG00000017346
PB.14478.1	gene_ENSSSCG00000017347
PB.14492.3	gene_ENSSSCG00000037238
PB.14493.5	gene_ENSSSCG00000017352
PB.14493.6	gene_ENSSSCG00000017352
PB.145.1	PB.145
PB.14506.3	gene_ENSSSCG00000063008
PB.14506.4	gene_ENSSSCG00000063008
PB.14507.2	gene_ENSSSCG00000017355
PB.14507.3	gene_ENSSSCG00000017355
PB.14508.2	gene_ENSSSCG00000030167
PB.14508.3	gene_ENSSSCG00000030167
PB.14508.5	gene_ENSSSCG00000030167
PB.14508.6	gene_ENSSSCG00000030167
PB.14509.1	gene_ENSSSCG00000017359
PB.14509.3	gene_ENSSSCG00000017359
PB.14509.4	gene_ENSSSCG00000017359
PB.14511.5	gene_ENSSSCG00000017358
PB.14515.1	gene_ENSSSCG00000017360
PB.14515.4	gene_ENSSSCG00000017360
PB.14517.2	gene_ENSSSCG00000017362
PB.14517.4	gene_ENSSSCG00000017362
PB.14517.6	gene_ENSSSCG00000017362
PB.14518.1	gene_ENSSSCG00000022837
PB.14518.3	gene_ENSSSCG00000022837
PB.14522.4	gene_ENSSSCG00000017366
PB.14526.1	gene_ENSSSCG00000017365
PB.14526.3	gene_ENSSSCG00000017365
PB.14550.1	gene_ENSSSCG00000017379
PB.14556.1	gene_ENSSSCG00000017378
PB.14560.1	PB.14560
PB.14575.4	gene_ENSSSCG00000030211
PB.14575.9	gene_ENSSSCG00000030211
PB.14579.1	gene_ENSSSCG00000022101
PB.14585.2	gene_ENSSSCG00000029763
PB.14585.3	gene_ENSSSCG00000029763
PB.14591.1	gene_ENSSSCG00000037979
PB.14600.1	gene_ENSSSCG00000017385
PB.14600.2	gene_ENSSSCG00000017385
PB.14600.3	gene_ENSSSCG00000017385
PB.14601.12	gene_ENSSSCG00000017386
PB.14601.5	gene_ENSSSCG00000017386
PB.14601.9	gene_ENSSSCG00000017386
PB.14606.4	gene_ENSSSCG00000034782
PB.14608.1	gene_ENSSSCG00000017389
PB.14608.2	gene_ENSSSCG00000017389
PB.14609.2	gene_ENSSSCG00000017382
PB.14613.1	gene_ENSSSCG00000017391
PB.14617.1	gene_ENSSSCG00000036106
PB.14617.2	gene_ENSSSCG00000036106
PB.14617.3	gene_ENSSSCG00000036106
PB.14618.2	gene_ENSSSCG00000017395
PB.14625.1	gene_ENSSSCG00000017397
PB.14626.2	gene_ENSSSCG00000017398
PB.14626.3	gene_ENSSSCG00000017398
PB.14626.4	gene_ENSSSCG00000017398
PB.14626.6	gene_ENSSSCG00000017398
PB.14626.7	gene_ENSSSCG00000017398
PB.14626.8	gene_ENSSSCG00000017398
PB.14626.9	gene_ENSSSCG00000017398
PB.14627.1	gene_ENSSSCG00000035147
PB.14627.2	gene_ENSSSCG00000035147
PB.14627.3	gene_ENSSSCG00000035147
PB.14642.4	gene_ENSSSCG00000017403
PB.14653.17	gene_ENSSSCG00000017406
PB.14653.4	gene_ENSSSCG00000017406
PB.14653.5	gene_ENSSSCG00000017406
PB.14654.1	gene_ENSSSCG00000017402
PB.14654.2	gene_ENSSSCG00000017402
PB.14654.3	gene_ENSSSCG00000017402
PB.14655.2	gene_ENSSSCG00000017407
PB.14655.3	gene_ENSSSCG00000017407
PB.14655.4	gene_ENSSSCG00000017407
PB.14655.7	gene_ENSSSCG00000017407
PB.14655.8	gene_ENSSSCG00000017407
PB.14657.4	gene_ENSSSCG00000032467
PB.14657.5	gene_ENSSSCG00000032467
PB.14663.2	gene_ENSSSCG00000017416
PB.14663.3	gene_ENSSSCG00000017416
PB.14663.5	gene_ENSSSCG00000017416
PB.14663.7	gene_ENSSSCG00000017416
PB.14663.9	gene_ENSSSCG00000017416
PB.14666.1	gene_ENSSSCG00000017419
PB.14666.2	gene_ENSSSCG00000017419
PB.14673.1	gene_ENSSSCG00000017420
PB.14673.3	gene_ENSSSCG00000017420
PB.14673.5	gene_ENSSSCG00000017420
PB.14673.6	gene_ENSSSCG00000017420
PB.14674.6	gene_ENSSSCG00000017421
PB.14684.3	gene_ENSSSCG00000017429
PB.14685.1	gene_ENSSSCG00000017428
PB.14688.1	gene_ENSSSCG00000017430
PB.1469.1	gene_ENSSSCG00000004263
PB.147.10	gene_ENSSSCG00000004029
PB.147.8	gene_ENSSSCG00000004029
PB.147.9	gene_ENSSSCG00000004029
PB.14705.1	gene_ENSSSCG00000039137
PB.14705.2	gene_ENSSSCG00000039137
PB.14705.3	gene_ENSSSCG00000039137
PB.14705.4	gene_ENSSSCG00000039137
PB.14705.6	gene_ENSSSCG00000039137
PB.14705.7	gene_ENSSSCG00000039137
PB.14715.1	gene_ENSSSCG00000017472
PB.14718.1	gene_ENSSSCG00000017473
PB.1472.1	gene_ENSSSCG00000025941
PB.1472.2	gene_ENSSSCG00000025941
PB.1472.4	gene_ENSSSCG00000025941
PB.1472.6	gene_ENSSSCG00000025941
PB.14724.1	gene_ENSSSCG00000017475
PB.14724.3	gene_ENSSSCG00000017475
PB.14724.4	gene_ENSSSCG00000017475
PB.14724.6	gene_ENSSSCG00000017475
PB.14724.8	gene_ENSSSCG00000017475
PB.14724.9	gene_ENSSSCG00000017475
PB.14727.1	gene_ENSSSCG00000017471
PB.14727.2	gene_ENSSSCG00000017471
PB.14735.1	gene_ENSSSCG00000017479
PB.14737.1	gene_ENSSSCG00000017477
PB.14740.2	gene_ENSSSCG00000017476
PB.14745.4	gene_ENSSSCG00000035969
PB.14747.11	gene_ENSSSCG00000029102
PB.14747.12	gene_ENSSSCG00000029102
PB.14747.13	gene_ENSSSCG00000029102
PB.14747.14	gene_ENSSSCG00000029102
PB.14747.15	gene_ENSSSCG00000029102
PB.14747.16	gene_ENSSSCG00000029102
PB.14747.2	gene_ENSSSCG00000029102
PB.14747.3	gene_ENSSSCG00000029102
PB.14747.5	gene_ENSSSCG00000029102
PB.14747.6	gene_ENSSSCG00000029102
PB.14747.8	gene_ENSSSCG00000029102
PB.14747.9	gene_ENSSSCG00000029102
PB.14752.2	gene_ENSSSCG00000017489
PB.14754.1	gene_ENSSSCG00000017492
PB.14759.15	gene_ENSSSCG00000017494
PB.14773.1	gene_ENSSSCG00000017496
PB.14783.2	gene_ENSSSCG00000017499
PB.14801.1	gene_ENSSSCG00000017505
PB.14801.2	gene_ENSSSCG00000017505
PB.14817.2	gene_ENSSSCG00000017507
PB.14822.2	gene_ENSSSCG00000017509
PB.14848.1	gene_ENSSSCG00000037606
PB.14852.1	gene_ENSSSCG00000022187
PB.14852.2	gene_ENSSSCG00000022187
PB.14852.4	gene_ENSSSCG00000022187
PB.14864.1	gene_ENSSSCG00000018056
PB.14869.1	PB.14869
PB.14902.14	gene_ENSSSCG00000017514
PB.14902.16	gene_ENSSSCG00000017514
PB.14902.6	gene_ENSSSCG00000017514
PB.14902.7	gene_ENSSSCG00000017514
PB.14913.1	PB.14913
PB.14918.2	gene_ENSSSCG00000017518
PB.14918.3	gene_ENSSSCG00000017518
PB.14920.2	gene_ENSSSCG00000017521
PB.14926.1	gene_ENSSSCG00000017516
PB.14926.2	gene_ENSSSCG00000017516
PB.14926.3	gene_ENSSSCG00000017516
PB.14938.2	gene_ENSSSCG00000017524
PB.14943.1	gene_ENSSSCG00000017526
PB.14946.1	gene_ENSSSCG00000017525
PB.14946.2	gene_ENSSSCG00000017525
PB.14946.5	gene_ENSSSCG00000017525
PB.14951.2	gene_ENSSSCG00000017528
PB.14979.1	gene_ENSSSCG00000017529
PB.14979.10	gene_ENSSSCG00000017527
PB.15000.8	gene_ENSSSCG00000017543
PB.15007.1	gene_ENSSSCG00000017544
PB.15007.3	gene_ENSSSCG00000017544
PB.15009.5	gene_ENSSSCG00000025638
PB.15018.14	gene_ENSSSCG00000035224
PB.15018.15	gene_ENSSSCG00000035224
PB.15019.2	gene_ENSSSCG00000027677
PB.15019.3	gene_ENSSSCG00000027677
PB.15019.4	gene_ENSSSCG00000027677
PB.15019.5	gene_ENSSSCG00000027677
PB.15019.8	gene_ENSSSCG00000027677
PB.15019.9	gene_ENSSSCG00000027677
PB.15022.4	gene_ENSSSCG00000048918
PB.15026.2	gene_ENSSSCG00000026701
PB.15026.4	gene_ENSSSCG00000026701
PB.15026.6	gene_ENSSSCG00000026701
PB.15038.1	gene_ENSSSCG00000017549
PB.15038.2	gene_ENSSSCG00000017549
PB.15038.3	gene_ENSSSCG00000017549
PB.15051.1	gene_ENSSSCG00000020796
PB.15051.9	gene_ENSSSCG00000020796
PB.15061.2	gene_ENSSSCG00000017551
PB.15062.1	gene_ENSSSCG00000017553
PB.15062.3	gene_ENSSSCG00000017553
PB.15098.1	gene_ENSSSCG00000017573
PB.15098.2	gene_ENSSSCG00000017573
PB.15099.3	PB.15099
PB.15102.2	gene_ENSSSCG00000061531
PB.15103.1	gene_ENSSSCG00000017571
PB.15106.1	gene_ENSSSCG00000028019
PB.15107.10	gene_ENSSSCG00000017566
PB.15107.17	gene_ENSSSCG00000017566
PB.15107.18	gene_ENSSSCG00000017566
PB.15107.2	gene_ENSSSCG00000017566
PB.15107.3	gene_ENSSSCG00000017566
PB.15107.5	gene_ENSSSCG00000017566
PB.15107.7	gene_ENSSSCG00000017566
PB.15107.8	gene_ENSSSCG00000017566
PB.15114.1	gene_ENSSSCG00000017563
PB.15118.1	gene_ENSSSCG00000017565
PB.15128.1	gene_ENSSSCG00000017561
PB.15137.1	gene_ENSSSCG00000017555
PB.15137.10	gene_ENSSSCG00000017555
PB.15137.13	gene_ENSSSCG00000017555
PB.15137.15	gene_ENSSSCG00000017555
PB.15137.19	gene_ENSSSCG00000017555
PB.15137.2	gene_ENSSSCG00000017555
PB.15137.5	gene_ENSSSCG00000017555
PB.15137.6	gene_ENSSSCG00000017555
PB.15137.8	gene_ENSSSCG00000017555
PB.15137.9	gene_ENSSSCG00000017555
PB.15157.1	gene_ENSSSCG00000038348
PB.15157.2	gene_ENSSSCG00000038348
PB.15167.1	gene_ENSSSCG00000017592
PB.15167.3	gene_ENSSSCG00000017592
PB.15168.2	gene_ENSSSCG00000017593
PB.15179.1	PB.15179
PB.15207.1	gene_ENSSSCG00000017605
PB.15211.1	gene_ENSSSCG00000017607
PB.15211.2	gene_ENSSSCG00000017607
PB.15220.1	gene_ENSSSCG00000025681
PB.15220.4	gene_ENSSSCG00000025681
PB.15220.8	gene_ENSSSCG00000025681
PB.15251.1	gene_ENSSSCG00000017614
PB.15251.4	gene_ENSSSCG00000017614
PB.15252.1	PB.15252
PB.15252.2	PB.15252
PB.15252.3	PB.15252
PB.15257.12	gene_ENSSSCG00000017617
PB.15257.13	gene_ENSSSCG00000017617
PB.15257.14	gene_ENSSSCG00000017617
PB.15257.2	gene_ENSSSCG00000017617
PB.15257.4	gene_ENSSSCG00000017617
PB.15262.1	gene_ENSSSCG00000034994
PB.15267.1	gene_ENSSSCG00000038505
PB.15297.1	gene_ENSSSCG00000035193
PB.15297.2	gene_ENSSSCG00000035193
PB.15307.5	gene_ENSSSCG00000017623
PB.15313.3	gene_ENSSSCG00000017626
PB.15321.2	gene_ENSSSCG00000017635
PB.15321.3	gene_ENSSSCG00000017635
PB.15323.1	gene_ENSSSCG00000017637
PB.15328.2	gene_ENSSSCG00000034752
PB.15328.3	gene_ENSSSCG00000034752
PB.15333.3	gene_ENSSSCG00000017643
PB.15333.4	gene_ENSSSCG00000017643
PB.15333.6	gene_ENSSSCG00000017643
PB.15333.7	gene_ENSSSCG00000017643
PB.15337.1	gene_ENSSSCG00000017645
PB.15337.2	gene_ENSSSCG00000017645
PB.15337.3	gene_ENSSSCG00000017645
PB.15344.1	gene_ENSSSCG00000023955
PB.15366.1	gene_ENSSSCG00000034217
PB.15394.8	gene_ENSSSCG00000022659
PB.15409.4	gene_ENSSSCG00000017670
PB.15409.6	gene_ENSSSCG00000017670
PB.1543.1	gene_ENSSSCG00000004272
PB.1543.2	gene_ENSSSCG00000004272
PB.15440.1	gene_ENSSSCG00000021384
PB.15446.1	gene_ENSSSCG00000021384
PB.1546.4	gene_ENSSSCG00000044472
PB.1547.1	gene_ENSSSCG00000061940
PB.15535.1	gene_ENSSSCG00000017678
PB.15548.10	gene_ENSSSCG00000039473
PB.15572.1	gene_ENSSSCG00000039473
PB.15577.2	gene_ENSSSCG00000056293
PB.1558.1	gene_ENSSSCG00000044472
PB.15580.1	gene_ENSSSCG00000035006
PB.15584.1	gene_ENSSSCG00000017688
PB.15584.21	gene_ENSSSCG00000017688
PB.15584.3	gene_ENSSSCG00000017688
PB.15584.5	gene_ENSSSCG00000017688
PB.15587.1	gene_ENSSSCG00000058136
PB.15601.4	gene_ENSSSCG00000017693
PB.15630.1	gene_ENSSSCG00000025775
PB.15630.2	gene_ENSSSCG00000025775
PB.15637.1	gene_ENSSSCG00000029874
PB.15637.2	gene_ENSSSCG00000029874
PB.15658.1	gene_ENSSSCG00000038478
PB.15660.2	gene_ENSSSCG00000038478
PB.15661.1	gene_ENSSSCG00000031292
PB.15661.2	gene_ENSSSCG00000031292
PB.15661.4	gene_ENSSSCG00000031292
PB.15677.1	gene_ENSSSCG00000017707
PB.15677.2	gene_ENSSSCG00000017707
PB.15677.4	gene_ENSSSCG00000017707
PB.15679.3	gene_ENSSSCG00000034440
PB.15689.1	gene_ENSSSCG00000017712
PB.15701.2	gene_ENSSSCG00000025796
PB.15702.3	gene_ENSSSCG00000061966
PB.15704.1	gene_ENSSSCG00000032552
PB.15704.2	gene_ENSSSCG00000032552
PB.15704.3	gene_ENSSSCG00000032552
PB.15704.4	gene_ENSSSCG00000032552
PB.15704.5	gene_ENSSSCG00000032552
PB.15718.2	gene_ENSSSCG00000056119
PB.15759.2	gene_ENSSSCG00000017730
PB.1576.1	gene_ENSSSCG00000004276
PB.1576.5	gene_ENSSSCG00000004276
PB.15762.1	gene_ENSSSCG00000017731
PB.15762.2	gene_ENSSSCG00000017731
PB.15771.1	gene_ENSSSCG00000017732
PB.15771.6	gene_ENSSSCG00000017732
PB.15771.9	gene_ENSSSCG00000017732
PB.15773.1	gene_ENSSSCG00000017733
PB.15789.6	gene_ENSSSCG00000017737
PB.15789.7	gene_ENSSSCG00000017737
PB.15789.8	gene_ENSSSCG00000017737
PB.15795.1	gene_ENSSSCG00000017741
PB.15795.2	gene_ENSSSCG00000017741
PB.15801.10	gene_ENSSSCG00000017743
PB.15801.4	gene_ENSSSCG00000017743
PB.15801.8	gene_ENSSSCG00000017743
PB.15821.1	PB.15821
PB.15862.4	gene_ENSSSCG00000017748
PB.15870.2	gene_ENSSSCG00000017752
PB.15870.3	gene_ENSSSCG00000017752
PB.1590.2	gene_ENSSSCG00000004279
PB.1590.4	gene_ENSSSCG00000004279
PB.15915.1	gene_ENSSSCG00000033123
PB.15921.1	gene_ENSSSCG00000028920
PB.15923.1	gene_ENSSSCG00000027801
PB.15929.1	gene_ENSSSCG00000023478
PB.15932.1	gene_ENSSSCG00000017761
PB.15932.2	gene_ENSSSCG00000017761
PB.15932.3	gene_ENSSSCG00000017761
PB.15934.2	gene_ENSSSCG00000026706
PB.15936.1	gene_ENSSSCG00000017759
PB.15936.2	gene_ENSSSCG00000017759
PB.15939.3	gene_ENSSSCG00000017758
PB.15939.4	gene_ENSSSCG00000017758
PB.15939.6	gene_ENSSSCG00000017758
PB.15949.2	gene_ENSSSCG00000017772
PB.15949.5	gene_ENSSSCG00000017772
PB.15955.3	gene_ENSSSCG00000017769
PB.15955.4	gene_ENSSSCG00000017769
PB.15956.2	gene_ENSSSCG00000035080
PB.15958.2	gene_ENSSSCG00000017766
PB.15958.4	gene_ENSSSCG00000017766
PB.15959.2	gene_ENSSSCG00000032658
PB.15985.3	gene_ENSSSCG00000017776
PB.15986.5	PB.15986
PB.15989.5	gene_ENSSSCG00000017777
PB.15998.4	gene_ENSSSCG00000017779
PB.16024.1	gene_ENSSSCG00000017790
PB.16024.5	gene_ENSSSCG00000017790
PB.16024.8	gene_ENSSSCG00000017790
PB.16042.1	gene_ENSSSCG00000017788
PB.16042.2	gene_ENSSSCG00000017788
PB.16042.3	gene_ENSSSCG00000017788
PB.16042.4	gene_ENSSSCG00000017788
PB.16044.1	gene_ENSSSCG00000017787
PB.16044.4	gene_ENSSSCG00000017787
PB.16047.1	gene_ENSSSCG00000017792
PB.16070.16	gene_ENSSSCG00000052963
PB.16074.1	gene_ENSSSCG00000017795
PB.16074.2	gene_ENSSSCG00000017795
PB.16074.3	gene_ENSSSCG00000017795
PB.16089.1	gene_ENSSSCG00000017796
PB.16096.4	gene_ENSSSCG00000029262
PB.16117.2	gene_ENSSSCG00000017804
PB.16133.2	gene_ENSSSCG00000017809
PB.16133.3	gene_ENSSSCG00000017809
PB.16141.1	gene_ENSSSCG00000017810
PB.16141.2	gene_ENSSSCG00000017810
PB.16146.11	gene_ENSSSCG00000017812
PB.16183.1	gene_ENSSSCG00000039412
PB.16184.1	PB.16184
PB.16192.2	gene_ENSSSCG00000038989
PB.16192.3	gene_ENSSSCG00000038989
PB.16194.1	gene_ENSSSCG00000021821
PB.16194.3	gene_ENSSSCG00000021821
PB.16202.1	gene_ENSSSCG00000025248
PB.16202.2	gene_ENSSSCG00000025248
PB.16202.3	gene_ENSSSCG00000025248
PB.16202.5	gene_ENSSSCG00000025248
PB.16202.6	gene_ENSSSCG00000025248
PB.16202.8	gene_ENSSSCG00000025248
PB.16202.9	gene_ENSSSCG00000025248
PB.16206.11	gene_ENSSSCG00000024108
PB.16206.4	gene_ENSSSCG00000024108
PB.16206.6	gene_ENSSSCG00000024108
PB.16206.7	gene_ENSSSCG00000024108
PB.16206.8	gene_ENSSSCG00000024108
PB.16209.2	gene_ENSSSCG00000024071
PB.16211.1	gene_ENSSSCG00000050487
PB.16211.2	gene_ENSSSCG00000050487
PB.16220.2	gene_ENSSSCG00000040732
PB.16223.2	gene_ENSSSCG00000017818
PB.16223.3	gene_ENSSSCG00000017818
PB.16223.4	gene_ENSSSCG00000017818
PB.16228.4	gene_ENSSSCG00000017819
PB.16228.5	gene_ENSSSCG00000017819
PB.16229.1	gene_ENSSSCG00000017822
PB.16229.2	gene_ENSSSCG00000017822
PB.16229.5	gene_ENSSSCG00000017822
PB.16232.2	PB.16232
PB.16237.1	gene_ENSSSCG00000028078
PB.16237.2	gene_ENSSSCG00000028078
PB.16239.1	gene_ENSSSCG00000025717
PB.16264.1	gene_ENSSSCG00000062531
PB.16264.3	gene_ENSSSCG00000062531
PB.16264.5	gene_ENSSSCG00000062531
PB.16264.6	gene_ENSSSCG00000062531
PB.16267.3	gene_ENSSSCG00000017829
PB.16283.1	gene_ENSSSCG00000017836
PB.16283.2	gene_ENSSSCG00000017836
PB.16283.3	gene_ENSSSCG00000017836
PB.16283.4	gene_ENSSSCG00000017836
PB.16295.5	gene_ENSSSCG00000017835
PB.16295.6	gene_ENSSSCG00000017835
PB.16327.1	gene_ENSSSCG00000017865
PB.16329.1	gene_ENSSSCG00000017866
PB.16329.2	gene_ENSSSCG00000017866
PB.16334.1	PB.16334
PB.16336.3	gene_ENSSSCG00000017868
PB.16336.4	gene_ENSSSCG00000017868
PB.16336.5	gene_ENSSSCG00000017868
PB.16339.1	gene_ENSSSCG00000017869
PB.16348.1	gene_ENSSSCG00000017873
PB.16348.3	gene_ENSSSCG00000017873
PB.16350.1	gene_ENSSSCG00000022405
PB.16354.14	gene_ENSSSCG00000017874
PB.16354.2	gene_ENSSSCG00000017874
PB.16354.5	gene_ENSSSCG00000017874
PB.16354.6	gene_ENSSSCG00000017874
PB.16354.7	gene_ENSSSCG00000017874
PB.16393.1	gene_ENSSSCG00000058778
PB.16393.2	gene_ENSSSCG00000058778
PB.16393.5	gene_ENSSSCG00000058778
PB.16397.2	gene_ENSSSCG00000017880
PB.16397.3	gene_ENSSSCG00000017880
PB.16397.7	gene_ENSSSCG00000017880
PB.16397.8	gene_ENSSSCG00000017880
PB.16397.9	gene_ENSSSCG00000017880
PB.16398.1	PB.16398
PB.16401.2	gene_ENSSSCG00000017879
PB.16403.2	gene_ENSSSCG00000017882
PB.16403.9	gene_ENSSSCG00000017882
PB.16406.1	gene_ENSSSCG00000017885
PB.16410.3	PB.16410
PB.16410.4	PB.16410
PB.16413.1	gene_ENSSSCG00000056284
PB.16413.2	gene_ENSSSCG00000056284
PB.16413.3	gene_ENSSSCG00000056284
PB.16413.4	gene_ENSSSCG00000056284
PB.16413.5	gene_ENSSSCG00000056284
PB.16431.1	gene_ENSSSCG00000017890
PB.16445.2	gene_ENSSSCG00000017893
PB.16445.3	gene_ENSSSCG00000017893
PB.16455.1	gene_ENSSSCG00000017894
PB.16455.3	gene_ENSSSCG00000017894
PB.16472.1	gene_ENSSSCG00000054603
PB.16472.2	PB.16472
PB.16473.1	gene_ENSSSCG00000034958
PB.16473.2	gene_ENSSSCG00000034958
PB.16473.3	gene_ENSSSCG00000034958
PB.16474.1	gene_ENSSSCG00000031530
PB.16474.3	gene_ENSSSCG00000031530
PB.16474.4	gene_ENSSSCG00000031530
PB.16474.5	gene_ENSSSCG00000031530
PB.16477.2	gene_ENSSSCG00000035048
PB.16480.1	gene_ENSSSCG00000036311
PB.16481.10	gene_ENSSSCG00000033706
PB.16481.11	gene_ENSSSCG00000033706
PB.16481.8	gene_ENSSSCG00000033706
PB.16492.2	gene_ENSSSCG00000017896
PB.16497.1	gene_ENSSSCG00000022999
PB.16506.4	gene_ENSSSCG00000017902
PB.16507.2	gene_ENSSSCG00000053757
PB.16507.4	gene_ENSSSCG00000053757
PB.16508.1	gene_ENSSSCG00000017904
PB.16509.1	gene_ENSSSCG00000017907
PB.16509.6	gene_ENSSSCG00000017907
PB.16510.3	gene_ENSSSCG00000017906
PB.16510.4	gene_ENSSSCG00000017906
PB.16510.5	gene_ENSSSCG00000017906
PB.16511.3	gene_ENSSSCG00000032472
PB.16534.10	gene_ENSSSCG00000017924
PB.16534.2	gene_ENSSSCG00000017924
PB.16534.7	gene_ENSSSCG00000017924
PB.16537.1	gene_ENSSSCG00000017918
PB.16537.2	gene_ENSSSCG00000017918
PB.16537.3	gene_ENSSSCG00000017918
PB.16537.4	gene_ENSSSCG00000017918
PB.16537.5	gene_ENSSSCG00000017918
PB.16537.7	gene_ENSSSCG00000017918
PB.1654.1	gene_ENSSSCG00000004281
PB.1654.2	gene_ENSSSCG00000004281
PB.16544.4	gene_ENSSSCG00000017923
PB.16549.2	gene_ENSSSCG00000017929
PB.16549.3	gene_ENSSSCG00000017929
PB.16552.1	PB.16552
PB.16562.2	gene_ENSSSCG00000024285
PB.16563.1	gene_ENSSSCG00000017947
PB.16563.2	gene_ENSSSCG00000017947
PB.16563.3	gene_ENSSSCG00000017947
PB.16563.5	gene_ENSSSCG00000017947
PB.16563.7	gene_ENSSSCG00000017947
PB.16563.8	gene_ENSSSCG00000017947
PB.16563.9	gene_ENSSSCG00000017947
PB.16564.2	gene_ENSSSCG00000025689
PB.16564.3	gene_ENSSSCG00000025689
PB.16565.2	gene_ENSSSCG00000017937
PB.16565.3	gene_ENSSSCG00000017937
PB.16565.4	gene_ENSSSCG00000017937
PB.16565.5	gene_ENSSSCG00000017937
PB.16566.3	gene_ENSSSCG00000017936
PB.16567.2	gene_ENSSSCG00000027514
PB.16567.3	gene_ENSSSCG00000027514
PB.16568.2	gene_ENSSSCG00000017935
PB.16568.4	gene_ENSSSCG00000017935
PB.16568.5	gene_ENSSSCG00000017935
PB.16568.6	gene_ENSSSCG00000017935
PB.16568.7	gene_ENSSSCG00000017935
PB.16569.1	gene_ENSSSCG00000017934
PB.16573.1	gene_ENSSSCG00000038359
PB.16573.2	gene_ENSSSCG00000038359
PB.16573.3	gene_ENSSSCG00000038359
PB.16574.10	gene_ENSSSCG00000017940
PB.16574.12	gene_ENSSSCG00000017941
PB.16574.13	gene_ENSSSCG00000017941
PB.16574.6	gene_ENSSSCG00000017940
PB.16574.7	gene_ENSSSCG00000017940
PB.16574.8	gene_ENSSSCG00000017940
PB.16576.10	gene_ENSSSCG00000017943
PB.16576.11	gene_ENSSSCG00000017943
PB.16576.12	gene_ENSSSCG00000017943
PB.16576.13	gene_ENSSSCG00000017943
PB.16576.14	gene_ENSSSCG00000017943
PB.16576.2	gene_ENSSSCG00000017943
PB.16576.5	gene_ENSSSCG00000017943
PB.16576.6	gene_ENSSSCG00000017943
PB.16576.9	gene_ENSSSCG00000017943
PB.16579.1	gene_ENSSSCG00000026142
PB.16579.2	gene_ENSSSCG00000026142
PB.16580.1	gene_ENSSSCG00000029391
PB.16580.6	gene_ENSSSCG00000029391
PB.16592.2	gene_ENSSSCG00000028278
PB.16592.3	gene_ENSSSCG00000028278
PB.16597.2	gene_ENSSSCG00000040188
PB.16599.4	gene_ENSSSCG00000036521
PB.16600.1	gene_ENSSSCG00000032469
PB.16602.3	gene_ENSSSCG00000017957
PB.16603.2	gene_ENSSSCG00000017956
PB.16603.3	gene_ENSSSCG00000017956
PB.16603.5	gene_ENSSSCG00000017956
PB.16603.6	gene_ENSSSCG00000017956
PB.16606.2	gene_ENSSSCG00000017955
PB.16612.2	gene_ENSSSCG00000017953
PB.16612.4	gene_ENSSSCG00000017953
PB.16619.2	gene_ENSSSCG00000017949
PB.16619.3	gene_ENSSSCG00000017949
PB.16619.5	gene_ENSSSCG00000017949
PB.16624.2	gene_ENSSSCG00000017971
PB.16631.1	gene_ENSSSCG00000021363
PB.16635.2	gene_ENSSSCG00000021363
PB.16635.3	gene_ENSSSCG00000021363
PB.16635.4	gene_ENSSSCG00000021363
PB.16635.5	gene_ENSSSCG00000021363
PB.16635.7	gene_ENSSSCG00000021363
PB.16636.1	gene_ENSSSCG00000017968
PB.16637.2	gene_ENSSSCG00000037973
PB.16643.1	gene_ENSSSCG00000034868
PB.16643.2	gene_ENSSSCG00000034868
PB.16646.1	gene_ENSSSCG00000028924
PB.16646.2	gene_ENSSSCG00000028924
PB.16647.1	gene_ENSSSCG00000028924
PB.16648.1	gene_ENSSSCG00000026818
PB.16649.2	PB.16649
PB.1665.1	gene_ENSSSCG00000022994
PB.1665.2	gene_ENSSSCG00000022994
PB.1665.4	gene_ENSSSCG00000022994
PB.16650.1	gene_ENSSSCG00000038726
PB.16650.3	gene_ENSSSCG00000038726
PB.16651.2	gene_ENSSSCG00000028048
PB.16657.1	gene_ENSSSCG00000028850
PB.16665.1	gene_ENSSSCG00000017986
PB.16665.2	gene_ENSSSCG00000017986
PB.16671.1	PB.16671
PB.16675.8	gene_ENSSSCG00000038144
PB.16675.9	gene_ENSSSCG00000038144
PB.16678.1	gene_ENSSSCG00000017988
PB.16678.2	gene_ENSSSCG00000017988
PB.16681.2	gene_ENSSSCG00000017990
PB.16681.3	gene_ENSSSCG00000017990
PB.16681.4	gene_ENSSSCG00000017990
PB.16681.5	gene_ENSSSCG00000017990
PB.16681.6	gene_ENSSSCG00000017990
PB.16681.7	gene_ENSSSCG00000017990
PB.16700.3	gene_ENSSSCG00000017993
PB.16715.1	gene_ENSSSCG00000034964
PB.16775.1	gene_ENSSSCG00000018014
PB.16775.2	gene_ENSSSCG00000018014
PB.16804.1	gene_ENSSSCG00000028465
PB.16804.2	gene_ENSSSCG00000028465
PB.16818.1	PB.16818
PB.16818.2	PB.16818
PB.16818.3	PB.16818
PB.16822.1	PB.16822
PB.16824.2	gene_ENSSSCG00000039318
PB.16824.4	gene_ENSSSCG00000039318
PB.16847.2	gene_ENSSSCG00000037832
PB.16847.3	gene_ENSSSCG00000037832
PB.16856.1	gene_ENSSSCG00000018026
PB.16858.1	gene_ENSSSCG00000018029
PB.16877.1	PB.16877
PB.16877.2	PB.16877
PB.16877.5	PB.16877
PB.16877.6	PB.16877
PB.16877.7	PB.16877
PB.16877.8	PB.16877
PB.16877.9	PB.16877
PB.16880.1	gene_ENSSSCG00000018032
PB.16886.1	gene_ENSSSCG00000018034
PB.16886.2	gene_ENSSSCG00000018034
PB.16886.3	gene_ENSSSCG00000018034
PB.16890.1	gene_ENSSSCG00000018039
PB.16890.10	gene_ENSSSCG00000018039
PB.16890.5	gene_ENSSSCG00000018039
PB.16890.8	gene_ENSSSCG00000018039
PB.16890.9	gene_ENSSSCG00000018039
PB.16901.3	gene_ENSSSCG00000018039
PB.16901.4	gene_ENSSSCG00000018039
PB.16917.5	gene_ENSSSCG00000034364
PB.16917.6	gene_ENSSSCG00000034364
PB.16921.3	gene_ENSSSCG00000018045
PB.16925.1	gene_ENSSSCG00000018045
PB.16925.3	gene_ENSSSCG00000018045
PB.16925.5	gene_ENSSSCG00000018045
PB.16928.4	PB.16928
PB.16930.2	gene_ENSSSCG00000018041
PB.16930.3	gene_ENSSSCG00000018041
PB.16931.1	PB.16931
PB.16942.1	gene_ENSSSCG00000036007
PB.16942.2	gene_ENSSSCG00000036007
PB.16942.3	gene_ENSSSCG00000036007
PB.16949.2	gene_ENSSSCG00000040457
PB.16949.3	gene_ENSSSCG00000040457
PB.16949.5	gene_ENSSSCG00000040457
PB.16951.1	gene_ENSSSCG00000018050
PB.16956.10	gene_ENSSSCG00000018049
PB.16956.11	gene_ENSSSCG00000018049
PB.16956.5	gene_ENSSSCG00000018049
PB.16956.9	gene_ENSSSCG00000018049
PB.16959.6	gene_ENSSSCG00000036208
PB.16961.2	gene_ENSSSCG00000038189
PB.16961.3	gene_ENSSSCG00000038189
PB.16962.7	gene_ENSSSCG00000035839
PB.16964.3	gene_ENSSSCG00000039324
PB.16964.5	gene_ENSSSCG00000039324
PB.16964.7	gene_ENSSSCG00000039324
PB.16965.2	gene_ENSSSCG00000040859
PB.16966.5	gene_ENSSSCG00000035120
PB.16970.1	gene_ENSSSCG00000036328
PB.16970.2	gene_ENSSSCG00000036328
PB.16970.3	gene_ENSSSCG00000036328
PB.16972.1	gene_ENSSSCG00000028712
PB.16972.3	gene_ENSSSCG00000028712
PB.16982.1	gene_ENSSSCG00000033626
PB.16982.2	gene_ENSSSCG00000033626
PB.16982.3	gene_ENSSSCG00000033626
PB.16982.4	gene_ENSSSCG00000033626
PB.16982.6	gene_ENSSSCG00000033626
PB.16982.7	gene_ENSSSCG00000033626
PB.16983.1	gene_ENSSSCG00000038164
PB.16991.1	gene_ENSSSCG00000018055
PB.16991.3	gene_ENSSSCG00000018055
PB.16995.1	gene_ENSSSCG00000018053
PB.16995.3	gene_ENSSSCG00000018053
PB.16998.1	gene_ENSSSCG00000018051
PB.16998.2	gene_ENSSSCG00000018051
PB.16998.3	gene_ENSSSCG00000018051
PB.16998.4	gene_ENSSSCG00000018051
PB.16999.3	gene_ENSSSCG00000038715
PB.16999.4	gene_ENSSSCG00000038715
PB.17.2	gene_ENSSSCG00000027726
PB.17.3	gene_ENSSSCG00000027726
PB.17.5	gene_ENSSSCG00000027726
PB.17.6	gene_ENSSSCG00000027726
PB.17.7	gene_ENSSSCG00000027726
PB.17.8	gene_ENSSSCG00000027726
PB.17010.10	gene_ENSSSCG00000036812
PB.17010.3	gene_ENSSSCG00000036812
PB.17010.4	gene_ENSSSCG00000036812
PB.17010.6	gene_ENSSSCG00000036812
PB.17010.7	gene_ENSSSCG00000036812
PB.17014.1	gene_ENSSSCG00000040134
PB.17014.2	gene_ENSSSCG00000040134
PB.17020.2	gene_ENSSSCG00000035671
PB.17025.1	PB.17025
PB.17026.1	gene_ENSSSCG00000031802
PB.17026.2	gene_ENSSSCG00000031802
PB.17026.4	gene_ENSSSCG00000031802
PB.17026.5	gene_ENSSSCG00000031802
PB.17031.1	gene_ENSSSCG00000059634
PB.17055.4	gene_ENSSSCG00000011179
PB.17055.6	gene_ENSSSCG00000011179
PB.17060.1	gene_ENSSSCG00000011182
PB.17075.1	gene_ENSSSCG00000029094
PB.17076.1	gene_ENSSSCG00000029094
PB.17086.1	gene_ENSSSCG00000011186
PB.17092.1	gene_ENSSSCG00000030697
PB.17098.2	gene_ENSSSCG00000024938
PB.17100.1	gene_ENSSSCG00000011190
PB.17100.2	gene_ENSSSCG00000011190
PB.17135.1	gene_ENSSSCG00000011197
PB.17155.2	gene_ENSSSCG00000011198
PB.17160.1	gene_ENSSSCG00000029811
PB.17160.22	gene_ENSSSCG00000029811
PB.17160.23	gene_ENSSSCG00000029811
PB.17227.8	gene_ENSSSCG00000037653
PB.1723.3	gene_ENSSSCG00000004293
PB.1729.1	gene_ENSSSCG00000004294
PB.1729.2	gene_ENSSSCG00000004294
PB.1729.3	gene_ENSSSCG00000004294
PB.1729.4	gene_ENSSSCG00000004294
PB.1729.5	gene_ENSSSCG00000004294
PB.1729.6	gene_ENSSSCG00000004294
PB.17296.2	gene_ENSSSCG00000037030
PB.17296.6	gene_ENSSSCG00000037030
PB.17296.7	gene_ENSSSCG00000037030
PB.17317.1	gene_ENSSSCG00000011213
PB.17317.11	gene_ENSSSCG00000011213
PB.17317.12	gene_ENSSSCG00000011213
PB.17317.2	gene_ENSSSCG00000011213
PB.17317.7	gene_ENSSSCG00000011213
PB.1732.1	PB.1732
PB.17322.2	gene_ENSSSCG00000011214
PB.17322.3	gene_ENSSSCG00000011214
PB.17323.2	gene_ENSSSCG00000011215
PB.17345.1	PB.17345
PB.17345.2	PB.17345
PB.17350.2	gene_ENSSSCG00000040057
PB.17361.1	gene_ENSSSCG00000028258
PB.17361.2	gene_ENSSSCG00000028258
PB.17361.4	gene_ENSSSCG00000028258
PB.17375.3	gene_ENSSSCG00000011226
PB.17385.1	gene_ENSSSCG00000011229
PB.17385.3	gene_ENSSSCG00000011229
PB.17413.1	gene_ENSSSCG00000021977
PB.17413.2	gene_ENSSSCG00000021977
PB.17413.3	gene_ENSSSCG00000021977
PB.17413.9	gene_ENSSSCG00000021977
PB.17425.1	gene_ENSSSCG00000011234
PB.17425.11	gene_ENSSSCG00000011234
PB.17439.1	gene_ENSSSCG00000038362
PB.17439.2	gene_ENSSSCG00000038362
PB.17439.3	gene_ENSSSCG00000038362
PB.17444.3	gene_ENSSSCG00000011233
PB.17445.1	gene_ENSSSCG00000032220
PB.17468.1	gene_ENSSSCG00000024119
PB.17481.2	gene_ENSSSCG00000011235
PB.17505.1	gene_ENSSSCG00000011237
PB.17505.7	gene_ENSSSCG00000011237
PB.17523.1	PB.17523
PB.17524.7	gene_ENSSSCG00000027738
PB.17541.1	gene_ENSSSCG00000024222
PB.17541.4	gene_ENSSSCG00000024222
PB.17541.5	gene_ENSSSCG00000024222
PB.17557.3	gene_ENSSSCG00000011239
PB.17558.10	gene_ENSSSCG00000062556
PB.17558.12	gene_ENSSSCG00000062556
PB.17558.15	gene_ENSSSCG00000062556
PB.17558.18	gene_ENSSSCG00000062556
PB.17558.19	gene_ENSSSCG00000062556
PB.17558.2	gene_ENSSSCG00000062556
PB.17558.9	gene_ENSSSCG00000062556
PB.17568.5	gene_ENSSSCG00000011243
PB.17571.17	gene_ENSSSCG00000011245
PB.17571.2	gene_ENSSSCG00000011245
PB.17571.3	gene_ENSSSCG00000011245
PB.17571.34	gene_ENSSSCG00000011245
PB.1758.1	gene_ENSSSCG00000004304
PB.17623.10	gene_ENSSSCG00000011250
PB.17623.11	gene_ENSSSCG00000011250
PB.17623.2	gene_ENSSSCG00000011250
PB.17623.3	gene_ENSSSCG00000011250
PB.17623.6	gene_ENSSSCG00000011250
PB.17623.7	gene_ENSSSCG00000011250
PB.17623.8	gene_ENSSSCG00000011250
PB.17623.9	gene_ENSSSCG00000011250
PB.17624.2	gene_ENSSSCG00000011251
PB.17624.7	gene_ENSSSCG00000011251
PB.17641.1	gene_ENSSSCG00000011254
PB.17652.8	gene_ENSSSCG00000011261
PB.17656.1	gene_ENSSSCG00000034916
PB.17656.2	gene_ENSSSCG00000034916
PB.17656.3	gene_ENSSSCG00000034916
PB.17656.4	gene_ENSSSCG00000034916
PB.17670.10	gene_ENSSSCG00000029708
PB.17670.5	gene_ENSSSCG00000029708
PB.17674.3	gene_ENSSSCG00000037236
PB.17674.5	gene_ENSSSCG00000037236
PB.17689.3	gene_ENSSSCG00000011272
PB.17698.1	gene_ENSSSCG00000011274
PB.17698.2	gene_ENSSSCG00000011274
PB.17698.3	gene_ENSSSCG00000011274
PB.1771.2	gene_ENSSSCG00000004303
PB.1771.3	gene_ENSSSCG00000004303
PB.1771.5	gene_ENSSSCG00000004303
PB.1772.3	gene_ENSSSCG00000004306
PB.17744.10	gene_ENSSSCG00000011284
PB.17744.13	gene_ENSSSCG00000011284
PB.17744.6	gene_ENSSSCG00000011284
PB.17744.9	gene_ENSSSCG00000011284
PB.17759.1	gene_ENSSSCG00000011290
PB.17759.2	gene_ENSSSCG00000011290
PB.17759.3	gene_ENSSSCG00000011290
PB.17767.1	gene_ENSSSCG00000011294
PB.17773.2	gene_ENSSSCG00000011295
PB.17773.5	gene_ENSSSCG00000011295
PB.1778.1	gene_ENSSSCG00000004307
PB.1778.2	gene_ENSSSCG00000004307
PB.1778.3	gene_ENSSSCG00000004307
PB.17817.2	gene_ENSSSCG00000022462
PB.17820.1	gene_ENSSSCG00000011304
PB.17836.1	gene_ENSSSCG00000031576
PB.17845.4	gene_ENSSSCG00000011301
PB.17845.6	gene_ENSSSCG00000011301
PB.17845.8	gene_ENSSSCG00000011301
PB.17846.1	gene_ENSSSCG00000011300
PB.17846.2	gene_ENSSSCG00000011300
PB.17846.5	gene_ENSSSCG00000011300
PB.17856.1	gene_ENSSSCG00000030575
PB.17858.1	gene_ENSSSCG00000011312
PB.17878.3	gene_ENSSSCG00000027176
PB.17891.1	gene_ENSSSCG00000011314
PB.17905.5	gene_ENSSSCG00000011317
PB.17910.1	PB.17910
PB.17913.1	gene_ENSSSCG00000024311
PB.17913.3	gene_ENSSSCG00000024311
PB.17921.1	gene_ENSSSCG00000023557
PB.17921.2	gene_ENSSSCG00000023557
PB.17921.3	gene_ENSSSCG00000023557
PB.17921.4	gene_ENSSSCG00000023557
PB.17921.5	PB.17921
PB.17922.3	gene_ENSSSCG00000029879
PB.17925.1	gene_ENSSSCG00000021997
PB.17925.2	gene_ENSSSCG00000021997
PB.17937.5	gene_ENSSSCG00000011329
PB.17937.8	gene_ENSSSCG00000011329
PB.17937.9	gene_ENSSSCG00000011329
PB.17940.3	gene_ENSSSCG00000011330
PB.17941.1	gene_ENSSSCG00000054848
PB.17943.1	gene_ENSSSCG00000011332
PB.17969.3	gene_ENSSSCG00000024513
PB.17987.2	gene_ENSSSCG00000032957
PB.17987.3	gene_ENSSSCG00000032957
PB.17991.10	gene_ENSSSCG00000026281
PB.17991.11	gene_ENSSSCG00000026281
PB.17991.12	gene_ENSSSCG00000026281
PB.17991.2	gene_ENSSSCG00000026281
PB.17991.3	gene_ENSSSCG00000026281
PB.17991.4	gene_ENSSSCG00000026281
PB.17991.6	gene_ENSSSCG00000026281
PB.17991.9	gene_ENSSSCG00000026281
PB.18017.1	gene_ENSSSCG00000011340
PB.18017.10	gene_ENSSSCG00000011340
PB.18017.11	gene_ENSSSCG00000011340
PB.18017.12	gene_ENSSSCG00000011340
PB.18017.13	gene_ENSSSCG00000011340
PB.18017.3	gene_ENSSSCG00000011340
PB.18017.6	gene_ENSSSCG00000011340
PB.18017.9	gene_ENSSSCG00000011340
PB.18018.1	gene_ENSSSCG00000062072
PB.18018.10	gene_ENSSSCG00000011342
PB.18018.11	gene_ENSSSCG00000011342
PB.18018.12	gene_ENSSSCG00000011342
PB.18018.13	gene_ENSSSCG00000011342
PB.18018.14	gene_ENSSSCG00000011342
PB.18018.2	gene_ENSSSCG00000062072
PB.18018.3	gene_ENSSSCG00000011342
PB.18018.4	gene_ENSSSCG00000011342
PB.18018.5	gene_ENSSSCG00000011342
PB.18018.6	gene_ENSSSCG00000011342
PB.18018.7	gene_ENSSSCG00000062072
PB.18024.1	gene_ENSSSCG00000029251
PB.18024.2	gene_ENSSSCG00000029251
PB.18024.3	gene_ENSSSCG00000029251
PB.18044.1	gene_ENSSSCG00000047135
PB.18050.1	gene_ENSSSCG00000011347
PB.18059.2	gene_ENSSSCG00000011346
PB.18059.3	gene_ENSSSCG00000011346
PB.18059.4	gene_ENSSSCG00000011346
PB.18061.2	gene_ENSSSCG00000011350
PB.18061.3	gene_ENSSSCG00000011350
PB.18061.4	gene_ENSSSCG00000011350
PB.18062.1	gene_ENSSSCG00000011359
PB.18062.5	gene_ENSSSCG00000011359
PB.18062.9	gene_ENSSSCG00000011359
PB.18069.2	gene_ENSSSCG00000011357
PB.18069.3	gene_ENSSSCG00000011357
PB.18069.4	gene_ENSSSCG00000011357
PB.18074.8	gene_ENSSSCG00000011353
PB.18075.2	gene_ENSSSCG00000011355
PB.18077.1	gene_ENSSSCG00000011356
PB.18077.5	gene_ENSSSCG00000011356
PB.18077.6	gene_ENSSSCG00000011356
PB.18077.7	gene_ENSSSCG00000011356
PB.18077.8	gene_ENSSSCG00000011356
PB.18077.9	gene_ENSSSCG00000011356
PB.18078.2	gene_ENSSSCG00000011361
PB.18086.1	gene_ENSSSCG00000040922
PB.18086.2	gene_ENSSSCG00000040922
PB.1810.1	gene_ENSSSCG00000032781
PB.18107.3	gene_ENSSSCG00000011367
PB.18107.4	gene_ENSSSCG00000011367
PB.18107.5	gene_ENSSSCG00000011367
PB.18114.1	gene_ENSSSCG00000011368
PB.18117.10	gene_ENSSSCG00000011370
PB.18117.11	gene_ENSSSCG00000011370
PB.18117.12	gene_ENSSSCG00000011370
PB.18117.13	gene_ENSSSCG00000011370
PB.18117.14	gene_ENSSSCG00000011370
PB.18117.15	gene_ENSSSCG00000011370
PB.18117.2	gene_ENSSSCG00000011370
PB.18117.3	gene_ENSSSCG00000011370
PB.18117.5	gene_ENSSSCG00000011370
PB.18117.6	gene_ENSSSCG00000011370
PB.18117.7	gene_ENSSSCG00000011370
PB.18117.8	gene_ENSSSCG00000011370
PB.18118.1	gene_ENSSSCG00000011371
PB.18118.10	gene_ENSSSCG00000011371
PB.18118.2	gene_ENSSSCG00000011371
PB.18118.3	gene_ENSSSCG00000011371
PB.18118.5	gene_ENSSSCG00000011371
PB.18118.6	gene_ENSSSCG00000011371
PB.18118.7	gene_ENSSSCG00000011371
PB.18118.9	gene_ENSSSCG00000011371
PB.18125.1	gene_ENSSSCG00000011373
PB.18125.2	gene_ENSSSCG00000011373
PB.18125.3	gene_ENSSSCG00000011373
PB.18125.4	gene_ENSSSCG00000011373
PB.18126.2	PB.18126
PB.18126.3	PB.18126
PB.18126.4	PB.18126
PB.18128.2	gene_ENSSSCG00000032031
PB.18128.3	gene_ENSSSCG00000032031
PB.18128.5	gene_ENSSSCG00000032031
PB.18128.6	gene_ENSSSCG00000032031
PB.18129.2	gene_ENSSSCG00000011375
PB.18129.3	gene_ENSSSCG00000011375
PB.18132.1	gene_ENSSSCG00000011378
PB.18133.1	gene_ENSSSCG00000011379
PB.18148.5	gene_ENSSSCG00000011382
PB.18148.6	gene_ENSSSCG00000011382
PB.18157.3	gene_ENSSSCG00000037459
PB.18157.4	gene_ENSSSCG00000037459
PB.18159.1	gene_ENSSSCG00000022080
PB.18159.2	gene_ENSSSCG00000022080
PB.18159.3	gene_ENSSSCG00000022080
PB.18159.4	gene_ENSSSCG00000022080
PB.18159.6	gene_ENSSSCG00000022080
PB.18159.7	gene_ENSSSCG00000022080
PB.18161.2	gene_ENSSSCG00000022975
PB.18175.1	gene_ENSSSCG00000011385
PB.18175.2	gene_ENSSSCG00000011385
PB.18175.5	gene_ENSSSCG00000011385
PB.18176.1	gene_ENSSSCG00000011386
PB.18177.13	gene_ENSSSCG00000011387
PB.18177.14	gene_ENSSSCG00000011387
PB.18177.4	gene_ENSSSCG00000011387
PB.18177.5	gene_ENSSSCG00000011387
PB.18177.7	gene_ENSSSCG00000011387
PB.18177.8	gene_ENSSSCG00000011387
PB.18177.9	gene_ENSSSCG00000011387
PB.18183.1	gene_ENSSSCG00000062528
PB.18196.5	gene_ENSSSCG00000011390
PB.18196.7	gene_ENSSSCG00000011390
PB.18197.1	gene_ENSSSCG00000011391
PB.18199.1	gene_ENSSSCG00000011393
PB.18199.2	gene_ENSSSCG00000011393
PB.18199.4	gene_ENSSSCG00000011393
PB.18199.5	gene_ENSSSCG00000011393
PB.18199.6	gene_ENSSSCG00000011393
PB.18206.2	gene_ENSSSCG00000025791
PB.1822.4	gene_ENSSSCG00000004317
PB.18228.15	gene_ENSSSCG00000011395
PB.18228.17	gene_ENSSSCG00000011395
PB.18228.3	gene_ENSSSCG00000011395
PB.18228.9	gene_ENSSSCG00000011395
PB.18230.3	gene_ENSSSCG00000011398
PB.18238.1	gene_ENSSSCG00000011400
PB.18242.3	gene_ENSSSCG00000051852
PB.18242.6	gene_ENSSSCG00000051852
PB.18242.7	gene_ENSSSCG00000051852
PB.18242.8	gene_ENSSSCG00000051852
PB.18243.1	gene_ENSSSCG00000011402
PB.18244.1	gene_ENSSSCG00000011405
PB.18244.2	gene_ENSSSCG00000011405
PB.18244.3	gene_ENSSSCG00000011405
PB.18244.4	gene_ENSSSCG00000011405
PB.18244.5	gene_ENSSSCG00000011405
PB.18244.7	gene_ENSSSCG00000011405
PB.18245.1	gene_ENSSSCG00000011405
PB.18246.1	gene_ENSSSCG00000011407
PB.18246.2	gene_ENSSSCG00000011407
PB.18246.3	gene_ENSSSCG00000011407
PB.18246.4	gene_ENSSSCG00000011407
PB.18246.6	gene_ENSSSCG00000011407
PB.18246.8	gene_ENSSSCG00000011407
PB.18246.9	gene_ENSSSCG00000011407
PB.18247.1	gene_ENSSSCG00000057050
PB.18247.3	gene_ENSSSCG00000057050
[truncated: 21,819 more rows]
