# Supplementary material for: Role of Alternative Splicing and Polyadenylation in Regulation of Spleen Development
Source: Cells. 2026 Mar 10;15(6):496. doi: 10.3390/cells15060496 (PMC13025901; doi:10.3390/cells15060496)
Supplement: Supplementary file 1 [file cells-15-00496-s001.zip › Supplementary Table S4 Classification of transcripts with SQANTI.xlsx]

## Sheet: Sheet1
structural_category	associated_gene	associated_transcript	coding
full-splice_match	gene_ENSSSCG00000000007	transcript_ENSSSCT00000000008	coding
full-splice_match	gene_ENSSSCG00000000010	transcript_ENSSSCT00000000011	coding
full-splice_match	gene_ENSSSCG00000000025	transcript_ENSSSCT00000000026	coding
full-splice_match	gene_ENSSSCG00000000033	transcript_ENSSSCT00000000035	coding
full-splice_match	gene_ENSSSCG00000020945	transcript_ENSSSCT00000000048	coding
full-splice_match	gene_ENSSSCG00000000072	transcript_ENSSSCT00000000078	coding
full-splice_match	gene_ENSSSCG00000000087	transcript_ENSSSCT00000000093	coding
full-splice_match	gene_ENSSSCG00000000116	transcript_ENSSSCT00000000122	coding
full-splice_match	gene_ENSSSCG00000000130	transcript_ENSSSCT00000000136	coding
full-splice_match	gene_ENSSSCG00000000133	transcript_ENSSSCT00000000139	coding
full-splice_match	gene_ENSSSCG00000000141	transcript_ENSSSCT00000000147	coding
full-splice_match	gene_ENSSSCG00000000156	transcript_ENSSSCT00000000164	coding
full-splice_match	gene_ENSSSCG00000000190	transcript_ENSSSCT00000000203	coding
full-splice_match	gene_ENSSSCG00000000197	transcript_ENSSSCT00000000210	coding
full-splice_match	gene_ENSSSCG00000000261	transcript_ENSSSCT00000000280	coding
full-splice_match	gene_ENSSSCG00000000268	transcript_ENSSSCT00000000287	coding
full-splice_match	gene_ENSSSCG00000000275	transcript_ENSSSCT00000000295	coding
full-splice_match	gene_ENSSSCG00000000365	transcript_ENSSSCT00000000388	coding
full-splice_match	gene_ENSSSCG00000000411	transcript_ENSSSCT00000000460	coding
full-splice_match	gene_ENSSSCG00000000462	transcript_ENSSSCT00000000500	coding
full-splice_match	gene_ENSSSCG00000000483	transcript_ENSSSCT00000000521	coding
full-splice_match	gene_ENSSSCG00000000492	transcript_ENSSSCT00000000530	coding
full-splice_match	gene_ENSSSCG00000000522	transcript_ENSSSCT00000000564	coding
full-splice_match	gene_ENSSSCG00000000545	transcript_ENSSSCT00000000588	coding
full-splice_match	gene_ENSSSCG00000000576	transcript_ENSSSCT00000000620	coding
full-splice_match	gene_ENSSSCG00000000599	transcript_ENSSSCT00000000644	coding
full-splice_match	gene_ENSSSCG00000000623	transcript_ENSSSCT00000000669	coding
full-splice_match	gene_ENSSSCG00000000635	transcript_ENSSSCT00000000682	coding
full-splice_match	gene_ENSSSCG00000000681	transcript_ENSSSCT00000000742	coding
full-splice_match	gene_ENSSSCG00000000683	transcript_ENSSSCT00000000744	coding
full-splice_match	gene_ENSSSCG00000000687	transcript_ENSSSCT00000000749	coding
full-splice_match	gene_ENSSSCG00000000688	transcript_ENSSSCT00000000750	coding
full-splice_match	gene_ENSSSCG00000000696	transcript_ENSSSCT00000000758	coding
full-splice_match	gene_ENSSSCG00000044078	transcript_ENSSSCT00000000762	coding
full-splice_match	gene_ENSSSCG00000000742	transcript_ENSSSCT00000000806	coding
full-splice_match	gene_ENSSSCG00000027190	transcript_ENSSSCT00000000835	coding
full-splice_match	gene_ENSSSCG00000000798	transcript_ENSSSCT00000000865	coding
full-splice_match	gene_ENSSSCG00000000810	transcript_ENSSSCT00000000879	coding
full-splice_match	gene_ENSSSCG00000000811	transcript_ENSSSCT00000000880	coding
full-splice_match	gene_ENSSSCG00000000847	transcript_ENSSSCT00000000924	coding
full-splice_match	gene_ENSSSCG00000025682	transcript_ENSSSCT00000000963	coding
full-splice_match	gene_ENSSSCG00000000895	transcript_ENSSSCT00000000979	coding
full-splice_match	gene_ENSSSCG00000000905	transcript_ENSSSCT00000000989	coding
full-splice_match	gene_ENSSSCG00000000916	transcript_ENSSSCT00000001000	coding
full-splice_match	gene_ENSSSCG00000000925	transcript_ENSSSCT00000001010	coding
full-splice_match	gene_ENSSSCG00000000964	transcript_ENSSSCT00000001054	coding
full-splice_match	gene_ENSSSCG00000000965	transcript_ENSSSCT00000001055	coding
full-splice_match	gene_ENSSSCG00000000980	transcript_ENSSSCT00000001070	coding
full-splice_match	gene_ENSSSCG00000000981	transcript_ENSSSCT00000001071	coding
full-splice_match	gene_ENSSSCG00000000994	transcript_ENSSSCT00000001084	coding
full-splice_match	gene_ENSSSCG00000000999	transcript_ENSSSCT00000001090	coding
full-splice_match	gene_ENSSSCG00000001002	transcript_ENSSSCT00000001094	coding
full-splice_match	gene_ENSSSCG00000001379	transcript_ENSSSCT00000001098	coding
full-splice_match	gene_ENSSSCG00000001008	transcript_ENSSSCT00000001100	coding
full-splice_match	gene_ENSSSCG00000001010	transcript_ENSSSCT00000001102	coding
full-splice_match	gene_ENSSSCG00000046358	transcript_ENSSSCT00000001119	coding
full-splice_match	gene_ENSSSCG00000001027	transcript_ENSSSCT00000001120	coding
full-splice_match	gene_ENSSSCG00000054763	transcript_ENSSSCT00000001151	coding
full-splice_match	gene_ENSSSCG00000001062	transcript_ENSSSCT00000001157	coding
full-splice_match	gene_ENSSSCG00000001063	transcript_ENSSSCT00000001158	coding
full-splice_match	gene_ENSSSCG00000001206	transcript_ENSSSCT00000001304	coding
full-splice_match	gene_ENSSSCG00000001207	transcript_ENSSSCT00000001305	coding
full-splice_match	gene_ENSSSCG00000056738	transcript_ENSSSCT00000001327	coding
full-splice_match	gene_ENSSSCG00000001398	transcript_ENSSSCT00000001336	coding
full-splice_match	gene_ENSSSCG00000001245	transcript_ENSSSCT00000001359	coding
full-splice_match	gene_ENSSSCG00000001411	transcript_ENSSSCT00000001547	coding
full-splice_match	gene_ENSSSCG00000001422	transcript_ENSSSCT00000001563	coding
full-splice_match	gene_ENSSSCG00000001424	transcript_ENSSSCT00000001566	coding
full-splice_match	gene_ENSSSCG00000001425	transcript_ENSSSCT00000001567	coding
full-splice_match	gene_ENSSSCG00000001453	transcript_ENSSSCT00000001609	coding
full-splice_match	gene_ENSSSCG00000026951	transcript_ENSSSCT00000001623	coding
full-splice_match	gene_ENSSSCG00000001463	transcript_ENSSSCT00000001625	coding
full-splice_match	gene_ENSSSCG00000001459	transcript_ENSSSCT00000001628	coding
full-splice_match	gene_ENSSSCG00000001470	transcript_ENSSSCT00000001634	coding
full-splice_match	gene_ENSSSCG00000001475	transcript_ENSSSCT00000001644	coding
full-splice_match	gene_ENSSSCG00000001476	transcript_ENSSSCT00000001647	coding
full-splice_match	gene_ENSSSCG00000001477	transcript_ENSSSCT00000001648	coding
full-splice_match	gene_ENSSSCG00000001486	transcript_ENSSSCT00000001658	coding
full-splice_match	gene_ENSSSCG00000001488	transcript_ENSSSCT00000001660	coding
full-splice_match	gene_ENSSSCG00000001502	transcript_ENSSSCT00000001675	coding
full-splice_match	gene_ENSSSCG00000001507	transcript_ENSSSCT00000001680	coding
full-splice_match	gene_ENSSSCG00000001511	transcript_ENSSSCT00000001684	coding
full-splice_match	gene_ENSSSCG00000001512	transcript_ENSSSCT00000001685	coding
full-splice_match	gene_ENSSSCG00000060493	transcript_ENSSSCT00000001703	coding
full-splice_match	gene_ENSSSCG00000001533	transcript_ENSSSCT00000001708	coding
full-splice_match	gene_ENSSSCG00000001538	transcript_ENSSSCT00000001713	coding
full-splice_match	gene_ENSSSCG00000001543	transcript_ENSSSCT00000001720	coding
full-splice_match	gene_ENSSSCG00000001571	transcript_ENSSSCT00000001750	coding
full-splice_match	gene_ENSSSCG00000001621	transcript_ENSSSCT00000001802	coding
full-splice_match	gene_ENSSSCG00000001624	transcript_ENSSSCT00000001806	coding
full-splice_match	gene_ENSSSCG00000001625	transcript_ENSSSCT00000001807	coding
full-splice_match	gene_ENSSSCG00000026741	transcript_ENSSSCT00000001826	coding
full-splice_match	gene_ENSSSCG00000001651	transcript_ENSSSCT00000001836	coding
full-splice_match	gene_ENSSSCG00000001656	transcript_ENSSSCT00000001846	coding
full-splice_match	gene_ENSSSCG00000001661	transcript_ENSSSCT00000001852	coding
full-splice_match	gene_ENSSSCG00000001695	transcript_ENSSSCT00000001892	coding
full-splice_match	gene_ENSSSCG00000001696	transcript_ENSSSCT00000001895	coding
full-splice_match	gene_ENSSSCG00000001703	transcript_ENSSSCT00000001903	coding
full-splice_match	gene_ENSSSCG00000001718	transcript_ENSSSCT00000001920	coding
full-splice_match	gene_ENSSSCG00000001755	transcript_ENSSSCT00000001961	coding
full-splice_match	gene_ENSSSCG00000001757	transcript_ENSSSCT00000001963	coding
full-splice_match	gene_ENSSSCG00000001770	transcript_ENSSSCT00000001983	coding
full-splice_match	gene_ENSSSCG00000001788	transcript_ENSSSCT00000002003	coding
full-splice_match	gene_ENSSSCG00000001801	transcript_ENSSSCT00000002017	coding
full-splice_match	gene_ENSSSCG00000001818	transcript_ENSSSCT00000002037	coding
full-splice_match	gene_ENSSSCG00000001840	transcript_ENSSSCT00000002062	coding
full-splice_match	gene_ENSSSCG00000001858	transcript_ENSSSCT00000002083	coding
full-splice_match	gene_ENSSSCG00000042572	transcript_ENSSSCT00000002101	coding
full-splice_match	gene_ENSSSCG00000001877	transcript_ENSSSCT00000002102	coding
full-splice_match	gene_ENSSSCG00000001903	transcript_ENSSSCT00000002132	coding
full-splice_match	gene_ENSSSCG00000001910	transcript_ENSSSCT00000002139	coding
full-splice_match	gene_ENSSSCG00000001914	transcript_ENSSSCT00000002143	coding
full-splice_match	gene_ENSSSCG00000001947	transcript_ENSSSCT00000002179	coding
full-splice_match	gene_ENSSSCG00000054516	transcript_ENSSSCT00000002183	coding
full-splice_match	gene_ENSSSCG00000001952	transcript_ENSSSCT00000002184	coding
full-splice_match	gene_ENSSSCG00000001955	transcript_ENSSSCT00000002187	coding
full-splice_match	gene_ENSSSCG00000001960	transcript_ENSSSCT00000002193	coding
full-splice_match	gene_ENSSSCG00000001963	transcript_ENSSSCT00000002196	coding
full-splice_match	gene_ENSSSCG00000001985	transcript_ENSSSCT00000002221	coding
full-splice_match	gene_ENSSSCG00000001986	transcript_ENSSSCT00000002222	coding
full-splice_match	gene_ENSSSCG00000001987	transcript_ENSSSCT00000002223	coding
full-splice_match	gene_ENSSSCG00000001988	transcript_ENSSSCT00000002224	coding
full-splice_match	gene_ENSSSCG00000001991	transcript_ENSSSCT00000002229	coding
full-splice_match	gene_ENSSSCG00000001992	transcript_ENSSSCT00000002230	coding
full-splice_match	gene_ENSSSCG00000002005	transcript_ENSSSCT00000002243	coding
full-splice_match	gene_ENSSSCG00000002015	transcript_ENSSSCT00000002254	coding
full-splice_match	gene_ENSSSCG00000002016	transcript_ENSSSCT00000002255	coding
full-splice_match	gene_ENSSSCG00000002025	transcript_ENSSSCT00000002265	coding
full-splice_match	gene_ENSSSCG00000002033	transcript_ENSSSCT00000002275	coding
full-splice_match	gene_ENSSSCG00000002036	transcript_ENSSSCT00000002278	coding
full-splice_match	gene_ENSSSCG00000002037	transcript_ENSSSCT00000002279	coding
full-splice_match	gene_ENSSSCG00000002138	transcript_ENSSSCT00000002392	coding
full-splice_match	gene_ENSSSCG00000002254	transcript_ENSSSCT00000002510	coding
full-splice_match	gene_ENSSSCG00000002265	transcript_ENSSSCT00000002523	coding
full-splice_match	gene_ENSSSCG00000002269	transcript_ENSSSCT00000002527	coding
full-splice_match	gene_ENSSSCG00000002281	transcript_ENSSSCT00000002539	coding
full-splice_match	gene_ENSSSCG00000002290	transcript_ENSSSCT00000002551	coding
full-splice_match	gene_ENSSSCG00000002307	transcript_ENSSSCT00000002569	coding
full-splice_match	gene_ENSSSCG00000002340	transcript_ENSSSCT00000002603	coding
full-splice_match	gene_ENSSSCG00000002344	transcript_ENSSSCT00000002608	coding
full-splice_match	gene_ENSSSCG00000002354	transcript_ENSSSCT00000002618	coding
full-splice_match	gene_ENSSSCG00000002383	transcript_ENSSSCT00000002650	coding
full-splice_match	gene_ENSSSCG00000002386	transcript_ENSSSCT00000002653	coding
full-splice_match	gene_ENSSSCG00000002390	transcript_ENSSSCT00000002657	coding
full-splice_match	gene_ENSSSCG00000002406	transcript_ENSSSCT00000002675	coding
full-splice_match	gene_ENSSSCG00000002433	transcript_ENSSSCT00000002703	coding
full-splice_match	gene_ENSSSCG00000002436	transcript_ENSSSCT00000002706	coding
full-splice_match	gene_ENSSSCG00000002444	transcript_ENSSSCT00000002714	coding
full-splice_match	gene_ENSSSCG00000002449	transcript_ENSSSCT00000002719	coding
full-splice_match	gene_ENSSSCG00000035297	transcript_ENSSSCT00000002743	coding
full-splice_match	gene_ENSSSCG00000002520	transcript_ENSSSCT00000002799	coding
full-splice_match	gene_ENSSSCG00000002530	transcript_ENSSSCT00000002809	coding
full-splice_match	gene_ENSSSCG00000002544	transcript_ENSSSCT00000002825	coding
full-splice_match	gene_ENSSSCG00000002554	transcript_ENSSSCT00000002839	coding
full-splice_match	gene_ENSSSCG00000002633	transcript_ENSSSCT00000002922	coding
full-splice_match	gene_ENSSSCG00000002655	transcript_ENSSSCT00000002946	coding
full-splice_match	gene_ENSSSCG00000002667	transcript_ENSSSCT00000002958	coding
full-splice_match	gene_ENSSSCG00000002670	transcript_ENSSSCT00000002961	coding
full-splice_match	gene_ENSSSCG00000002680	transcript_ENSSSCT00000002973	coding
full-splice_match	gene_ENSSSCG00000002703	transcript_ENSSSCT00000002997	coding
full-splice_match	gene_ENSSSCG00000002704	transcript_ENSSSCT00000002998	coding
full-splice_match	gene_ENSSSCG00000002719	transcript_ENSSSCT00000003013	coding
full-splice_match	gene_ENSSSCG00000002729	transcript_ENSSSCT00000003024	coding
full-splice_match	gene_ENSSSCG00000002753	transcript_ENSSSCT00000003050	coding
full-splice_match	gene_ENSSSCG00000002762	transcript_ENSSSCT00000003059	coding
full-splice_match	gene_ENSSSCG00000002769	transcript_ENSSSCT00000003067	coding
full-splice_match	gene_ENSSSCG00000002771	transcript_ENSSSCT00000003069	coding
full-splice_match	gene_ENSSSCG00000002788	transcript_ENSSSCT00000003086	coding
full-splice_match	gene_ENSSSCG00000002805	transcript_ENSSSCT00000003105	coding
full-splice_match	gene_ENSSSCG00000002814	transcript_ENSSSCT00000003114	coding
full-splice_match	gene_ENSSSCG00000002841	transcript_ENSSSCT00000003142	coding
full-splice_match	gene_ENSSSCG00000023391	transcript_ENSSSCT00000003144	coding
full-splice_match	gene_ENSSSCG00000002846	transcript_ENSSSCT00000003147	coding
full-splice_match	gene_ENSSSCG00000002863	transcript_ENSSSCT00000003164	coding
full-splice_match	gene_ENSSSCG00000002865	transcript_ENSSSCT00000003166	coding
full-splice_match	gene_ENSSSCG00000002866	transcript_ENSSSCT00000003167	coding
full-splice_match	gene_ENSSSCG00000002867	transcript_ENSSSCT00000003168	coding
full-splice_match	gene_ENSSSCG00000002873	transcript_ENSSSCT00000003175	coding
full-splice_match	gene_ENSSSCG00000002910	transcript_ENSSSCT00000003215	coding
full-splice_match	gene_ENSSSCG00000002926	transcript_ENSSSCT00000003232	coding
full-splice_match	gene_ENSSSCG00000002959	transcript_ENSSSCT00000003282	coding
full-splice_match	gene_ENSSSCG00000003015	transcript_ENSSSCT00000003348	coding
full-splice_match	gene_ENSSSCG00000003055	transcript_ENSSSCT00000003392	coding
full-splice_match	gene_ENSSSCG00000003068	transcript_ENSSSCT00000003405	coding
full-splice_match	gene_ENSSSCG00000003069	transcript_ENSSSCT00000003406	coding
full-splice_match	gene_ENSSSCG00000003088	transcript_ENSSSCT00000003426	coding
full-splice_match	gene_ENSSSCG00000003090	transcript_ENSSSCT00000003428	coding
full-splice_match	gene_ENSSSCG00000003098	transcript_ENSSSCT00000003437	coding
full-splice_match	gene_ENSSSCG00000003105	transcript_ENSSSCT00000003444	coding
full-splice_match	gene_ENSSSCG00000003109	transcript_ENSSSCT00000003448	coding
full-splice_match	gene_ENSSSCG00000003111	transcript_ENSSSCT00000003450	coding
full-splice_match	gene_ENSSSCG00000003112	transcript_ENSSSCT00000003452	coding
full-splice_match	gene_ENSSSCG00000003132	transcript_ENSSSCT00000003473	coding
full-splice_match	gene_ENSSSCG00000003134	transcript_ENSSSCT00000003475	coding
full-splice_match	gene_ENSSSCG00000003144	transcript_ENSSSCT00000003487	coding
full-splice_match	gene_ENSSSCG00000003148	transcript_ENSSSCT00000003494	coding
full-splice_match	gene_ENSSSCG00000003153	transcript_ENSSSCT00000003500	coding
full-splice_match	gene_ENSSSCG00000003155	transcript_ENSSSCT00000003504	coding
full-splice_match	gene_ENSSSCG00000003165	transcript_ENSSSCT00000003515	coding
full-splice_match	gene_ENSSSCG00000003177	transcript_ENSSSCT00000003528	coding
full-splice_match	gene_ENSSSCG00000003183	transcript_ENSSSCT00000003535	coding
full-splice_match	gene_ENSSSCG00000003189	transcript_ENSSSCT00000003544	coding
full-splice_match	gene_ENSSSCG00000003229	transcript_ENSSSCT00000003588	coding
full-splice_match	gene_ENSSSCG00000003231	transcript_ENSSSCT00000003590	coding
full-splice_match	gene_ENSSSCG00000003262	transcript_ENSSSCT00000003623	coding
full-splice_match	gene_ENSSSCG00000003265	transcript_ENSSSCT00000003626	coding
full-splice_match	gene_ENSSSCG00000003267	transcript_ENSSSCT00000003628	coding
full-splice_match	gene_ENSSSCG00000022675	transcript_ENSSSCT00000003649	coding
full-splice_match	gene_ENSSSCG00000003288	transcript_ENSSSCT00000003652	coding
full-splice_match	gene_ENSSSCG00000003289	transcript_ENSSSCT00000003653	coding
full-splice_match	gene_ENSSSCG00000003317	transcript_ENSSSCT00000003681	coding
full-splice_match	gene_ENSSSCG00000003334	transcript_ENSSSCT00000003701	coding
full-splice_match	gene_ENSSSCG00000003338	transcript_ENSSSCT00000003707	coding
full-splice_match	gene_ENSSSCG00000003344	transcript_ENSSSCT00000003713	coding
full-splice_match	gene_ENSSSCG00000003348	transcript_ENSSSCT00000003717	coding
full-splice_match	gene_ENSSSCG00000003354	transcript_ENSSSCT00000003723	coding
full-splice_match	gene_ENSSSCG00000003359	transcript_ENSSSCT00000003728	coding
full-splice_match	gene_ENSSSCG00000003383	transcript_ENSSSCT00000003754	coding
full-splice_match	gene_ENSSSCG00000003384	transcript_ENSSSCT00000003755	coding
full-splice_match	gene_ENSSSCG00000003385	transcript_ENSSSCT00000003756	coding
full-splice_match	gene_ENSSSCG00000003403	transcript_ENSSSCT00000003776	coding
full-splice_match	gene_ENSSSCG00000003404	transcript_ENSSSCT00000003777	coding
full-splice_match	gene_ENSSSCG00000003405	transcript_ENSSSCT00000003778	coding
full-splice_match	gene_ENSSSCG00000003432	transcript_ENSSSCT00000003810	coding
full-splice_match	gene_ENSSSCG00000003458	transcript_ENSSSCT00000003841	coding
full-splice_match	gene_ENSSSCG00000003460	transcript_ENSSSCT00000003846	coding
full-splice_match	gene_ENSSSCG00000003491	transcript_ENSSSCT00000003878	coding
full-splice_match	gene_ENSSSCG00000003506	transcript_ENSSSCT00000003896	coding
full-splice_match	gene_ENSSSCG00000003567	transcript_ENSSSCT00000003961	coding
full-splice_match	gene_ENSSSCG00000003600	transcript_ENSSSCT00000003995	coding
full-splice_match	gene_ENSSSCG00000003608	transcript_ENSSSCT00000004003	coding
full-splice_match	gene_ENSSSCG00000003613	transcript_ENSSSCT00000004008	coding
full-splice_match	gene_ENSSSCG00000003634	transcript_ENSSSCT00000004030	coding
full-splice_match	gene_ENSSSCG00000003642	transcript_ENSSSCT00000004038	coding
full-splice_match	gene_ENSSSCG00000003643	transcript_ENSSSCT00000004039	coding
full-splice_match	gene_ENSSSCG00000003644	transcript_ENSSSCT00000004040	coding
full-splice_match	gene_ENSSSCG00000003645	transcript_ENSSSCT00000004041	coding
full-splice_match	gene_ENSSSCG00000003652	transcript_ENSSSCT00000004048	coding
full-splice_match	gene_ENSSSCG00000003670	transcript_ENSSSCT00000004066	coding
full-splice_match	gene_ENSSSCG00000003694	transcript_ENSSSCT00000004093	coding
full-splice_match	gene_ENSSSCG00000003702	transcript_ENSSSCT00000004101	coding
full-splice_match	gene_ENSSSCG00000003710	transcript_ENSSSCT00000004109	coding
full-splice_match	gene_ENSSSCG00000003775	transcript_ENSSSCT00000004178	coding
full-splice_match	gene_ENSSSCG00000003790	transcript_ENSSSCT00000004194	coding
full-splice_match	gene_ENSSSCG00000003798	transcript_ENSSSCT00000004203	coding
full-splice_match	gene_ENSSSCG00000003849	transcript_ENSSSCT00000004261	coding
full-splice_match	gene_ENSSSCG00000003850	transcript_ENSSSCT00000004262	coding
full-splice_match	gene_ENSSSCG00000003867	transcript_ENSSSCT00000004279	coding
full-splice_match	gene_ENSSSCG00000003870	transcript_ENSSSCT00000004282	coding
full-splice_match	gene_ENSSSCG00000003876	transcript_ENSSSCT00000004288	coding
full-splice_match	gene_ENSSSCG00000003903	transcript_ENSSSCT00000004318	non_coding
full-splice_match	gene_ENSSSCG00000003922	transcript_ENSSSCT00000004337	coding
full-splice_match	gene_ENSSSCG00000003928	transcript_ENSSSCT00000004344	coding
full-splice_match	gene_ENSSSCG00000003930	transcript_ENSSSCT00000004346	coding
full-splice_match	gene_ENSSSCG00000003931	transcript_ENSSSCT00000004347	coding
full-splice_match	gene_ENSSSCG00000003949	transcript_ENSSSCT00000004368	coding
full-splice_match	gene_ENSSSCG00000003983	transcript_ENSSSCT00000004405	coding
full-splice_match	gene_ENSSSCG00000004002	transcript_ENSSSCT00000004425	coding
full-splice_match	gene_ENSSSCG00000004004	transcript_ENSSSCT00000004427	coding
full-splice_match	gene_ENSSSCG00000004020	transcript_ENSSSCT00000004445	coding
full-splice_match	gene_ENSSSCG00000004047	transcript_ENSSSCT00000004475	coding
full-splice_match	gene_ENSSSCG00000052303	transcript_ENSSSCT00000004552	coding
full-splice_match	gene_ENSSSCG00000004125	transcript_ENSSSCT00000004560	coding
full-splice_match	gene_ENSSSCG00000004146	transcript_ENSSSCT00000004582	coding
full-splice_match	gene_ENSSSCG00000004150	transcript_ENSSSCT00000004587	coding
full-splice_match	gene_ENSSSCG00000004170	transcript_ENSSSCT00000004609	non_coding
full-splice_match	gene_ENSSSCG00000004177	transcript_ENSSSCT00000004616	coding
full-splice_match	gene_ENSSSCG00000004192	transcript_ENSSSCT00000004631	coding
full-splice_match	gene_ENSSSCG00000004195	transcript_ENSSSCT00000004636	coding
full-splice_match	gene_ENSSSCG00000004233	transcript_ENSSSCT00000004678	coding
full-splice_match	gene_ENSSSCG00000004247	transcript_ENSSSCT00000004694	coding
full-splice_match	gene_ENSSSCG00000004303	transcript_ENSSSCT00000004757	coding
full-splice_match	gene_ENSSSCG00000004314	transcript_ENSSSCT00000004769	coding
full-splice_match	gene_ENSSSCG00000004324	transcript_ENSSSCT00000004780	non_coding
full-splice_match	gene_ENSSSCG00000004347	transcript_ENSSSCT00000004804	coding
full-splice_match	gene_ENSSSCG00000004349	transcript_ENSSSCT00000004805	coding
full-splice_match	gene_ENSSSCG00000004369	transcript_ENSSSCT00000004830	coding
full-splice_match	gene_ENSSSCG00000004382	transcript_ENSSSCT00000004844	coding
full-splice_match	gene_ENSSSCG00000004385	transcript_ENSSSCT00000004847	coding
full-splice_match	gene_ENSSSCG00000004387	transcript_ENSSSCT00000004849	coding
full-splice_match	gene_ENSSSCG00000004393	transcript_ENSSSCT00000004856	coding
full-splice_match	gene_ENSSSCG00000004399	transcript_ENSSSCT00000004862	coding
full-splice_match	gene_ENSSSCG00000004408	transcript_ENSSSCT00000004871	coding
full-splice_match	gene_ENSSSCG00000004411	transcript_ENSSSCT00000004874	coding
full-splice_match	gene_ENSSSCG00000004421	transcript_ENSSSCT00000004886	coding
full-splice_match	gene_ENSSSCG00000004423	transcript_ENSSSCT00000004888	coding
full-splice_match	gene_ENSSSCG00000004446	transcript_ENSSSCT00000004911	coding
full-splice_match	gene_ENSSSCG00000004458	transcript_ENSSSCT00000004924	coding
full-splice_match	gene_ENSSSCG00000004464	transcript_ENSSSCT00000004931	coding
full-splice_match	gene_ENSSSCG00000004465	transcript_ENSSSCT00000004932	coding
full-splice_match	gene_ENSSSCG00000004470	transcript_ENSSSCT00000004938	coding
full-splice_match	gene_ENSSSCG00000004472	transcript_ENSSSCT00000004940	coding
full-splice_match	gene_ENSSSCG00000004500	transcript_ENSSSCT00000004972	coding
full-splice_match	gene_ENSSSCG00000004518	transcript_ENSSSCT00000004990	coding
full-splice_match	gene_ENSSSCG00000004541	transcript_ENSSSCT00000005016	coding
full-splice_match	gene_ENSSSCG00000004543	transcript_ENSSSCT00000005018	coding
full-splice_match	gene_ENSSSCG00000004544	transcript_ENSSSCT00000005019	coding
full-splice_match	gene_ENSSSCG00000004554	transcript_ENSSSCT00000005032	coding
full-splice_match	gene_ENSSSCG00000004588	transcript_ENSSSCT00000005069	coding
full-splice_match	gene_ENSSSCG00000004625	transcript_ENSSSCT00000005108	coding
full-splice_match	gene_ENSSSCG00000004656	transcript_ENSSSCT00000005141	coding
full-splice_match	gene_ENSSSCG00000004666	transcript_ENSSSCT00000005152	coding
full-splice_match	gene_ENSSSCG00000004672	transcript_ENSSSCT00000005158	coding
full-splice_match	gene_ENSSSCG00000004714	transcript_ENSSSCT00000005206	coding
full-splice_match	gene_ENSSSCG00000004716	transcript_ENSSSCT00000005208	coding
full-splice_match	gene_ENSSSCG00000004730	transcript_ENSSSCT00000005226	coding
full-splice_match	gene_ENSSSCG00000004766	transcript_ENSSSCT00000005265	coding
full-splice_match	gene_ENSSSCG00000004834	transcript_ENSSSCT00000005336	coding
full-splice_match	gene_ENSSSCG00000004893	transcript_ENSSSCT00000005399	coding
full-splice_match	gene_ENSSSCG00000004912	transcript_ENSSSCT00000005420	coding
full-splice_match	gene_ENSSSCG00000004948	transcript_ENSSSCT00000005460	coding
full-splice_match	gene_ENSSSCG00000004954	transcript_ENSSSCT00000005466	coding
full-splice_match	gene_ENSSSCG00000004970	transcript_ENSSSCT00000005482	coding
full-splice_match	gene_ENSSSCG00000004997	transcript_ENSSSCT00000005511	coding
full-splice_match	gene_ENSSSCG00000058931	transcript_ENSSSCT00000005523	coding
full-splice_match	gene_ENSSSCG00000005008	transcript_ENSSSCT00000005524	coding
full-splice_match	gene_ENSSSCG00000005012	transcript_ENSSSCT00000005528	coding
full-splice_match	gene_ENSSSCG00000005029	transcript_ENSSSCT00000005545	coding
full-splice_match	gene_ENSSSCG00000005045	transcript_ENSSSCT00000005561	coding
full-splice_match	gene_ENSSSCG00000005054	transcript_ENSSSCT00000005571	coding
full-splice_match	gene_ENSSSCG00000005072	transcript_ENSSSCT00000005589	coding
full-splice_match	gene_ENSSSCG00000005090	transcript_ENSSSCT00000005610	coding
full-splice_match	gene_ENSSSCG00000005105	transcript_ENSSSCT00000005627	coding
full-splice_match	gene_ENSSSCG00000005128	transcript_ENSSSCT00000005653	coding
full-splice_match	gene_ENSSSCG00000005135	transcript_ENSSSCT00000005663	coding
full-splice_match	gene_ENSSSCG00000005150	transcript_ENSSSCT00000005678	non_coding
full-splice_match	gene_ENSSSCG00000005169	transcript_ENSSSCT00000005698	coding
full-splice_match	gene_ENSSSCG00000005174	transcript_ENSSSCT00000005704	coding
full-splice_match	gene_ENSSSCG00000005212	transcript_ENSSSCT00000005745	coding
full-splice_match	gene_ENSSSCG00000005220	transcript_ENSSSCT00000005753	coding
full-splice_match	gene_ENSSSCG00000005227	transcript_ENSSSCT00000005761	coding
full-splice_match	gene_ENSSSCG00000005241	transcript_ENSSSCT00000005775	coding
full-splice_match	gene_ENSSSCG00000005249	transcript_ENSSSCT00000005783	coding
full-splice_match	gene_ENSSSCG00000005267	transcript_ENSSSCT00000005802	coding
full-splice_match	gene_ENSSSCG00000005310	transcript_ENSSSCT00000005848	coding
full-splice_match	gene_ENSSSCG00000005311	transcript_ENSSSCT00000005849	coding
full-splice_match	gene_ENSSSCG00000005319	transcript_ENSSSCT00000005858	coding
full-splice_match	gene_ENSSSCG00000005320	transcript_ENSSSCT00000005859	coding
full-splice_match	gene_ENSSSCG00000005347	transcript_ENSSSCT00000005886	coding
full-splice_match	gene_ENSSSCG00000005349	transcript_ENSSSCT00000005888	coding
full-splice_match	gene_ENSSSCG00000005355	transcript_ENSSSCT00000005895	coding
full-splice_match	gene_ENSSSCG00000005358	transcript_ENSSSCT00000005898	coding
full-splice_match	gene_ENSSSCG00000005361	transcript_ENSSSCT00000005901	coding
full-splice_match	gene_ENSSSCG00000062892	transcript_ENSSSCT00000005912	coding
full-splice_match	gene_ENSSSCG00000005440	transcript_ENSSSCT00000005984	coding
full-splice_match	gene_ENSSSCG00000005444	transcript_ENSSSCT00000005987	coding
full-splice_match	gene_ENSSSCG00000005465	transcript_ENSSSCT00000006011	coding
full-splice_match	gene_ENSSSCG00000005472	transcript_ENSSSCT00000006018	coding
full-splice_match	gene_ENSSSCG00000053708	transcript_ENSSSCT00000006027	coding
full-splice_match	gene_ENSSSCG00000005503	transcript_ENSSSCT00000006051	coding
full-splice_match	gene_ENSSSCG00000005590	transcript_ENSSSCT00000006146	coding
full-splice_match	gene_ENSSSCG00000005621	transcript_ENSSSCT00000006181	coding
full-splice_match	gene_ENSSSCG00000005626	transcript_ENSSSCT00000006186	coding
full-splice_match	gene_ENSSSCG00000005631	transcript_ENSSSCT00000006192	coding
full-splice_match	gene_ENSSSCG00000022655	transcript_ENSSSCT00000006195	coding
full-splice_match	gene_ENSSSCG00000005652	transcript_ENSSSCT00000006215	coding
full-splice_match	gene_ENSSSCG00000005661	transcript_ENSSSCT00000006224	coding
full-splice_match	gene_ENSSSCG00000005666	transcript_ENSSSCT00000006229	coding
full-splice_match	gene_ENSSSCG00000005680	transcript_ENSSSCT00000006245	coding
full-splice_match	gene_ENSSSCG00000005713	transcript_ENSSSCT00000006283	coding
full-splice_match	gene_ENSSSCG00000005717	transcript_ENSSSCT00000006287	coding
full-splice_match	gene_ENSSSCG00000005759	transcript_ENSSSCT00000006335	coding
full-splice_match	gene_ENSSSCG00000005777	transcript_ENSSSCT00000006353	coding
full-splice_match	gene_ENSSSCG00000005782	transcript_ENSSSCT00000006358	coding
full-splice_match	gene_ENSSSCG00000005787	transcript_ENSSSCT00000006363	coding
full-splice_match	gene_ENSSSCG00000005837	transcript_ENSSSCT00000006416	coding
full-splice_match	gene_ENSSSCG00000005842	transcript_ENSSSCT00000006421	coding
full-splice_match	gene_ENSSSCG00000005844	transcript_ENSSSCT00000006423	coding
full-splice_match	gene_ENSSSCG00000005895	transcript_ENSSSCT00000006474	coding
full-splice_match	gene_ENSSSCG00000005899	transcript_ENSSSCT00000006478	coding
full-splice_match	gene_ENSSSCG00000005907	transcript_ENSSSCT00000006487	coding
full-splice_match	gene_ENSSSCG00000005909	transcript_ENSSSCT00000006489	coding
full-splice_match	gene_ENSSSCG00000005910	transcript_ENSSSCT00000006490	coding
full-splice_match	gene_ENSSSCG00000005917	transcript_ENSSSCT00000006497	coding
full-splice_match	gene_ENSSSCG00000005918	transcript_ENSSSCT00000006498	coding
full-splice_match	gene_ENSSSCG00000005925	transcript_ENSSSCT00000006505	coding
full-splice_match	gene_ENSSSCG00000005969	transcript_ENSSSCT00000006552	coding
full-splice_match	gene_ENSSSCG00000005982	transcript_ENSSSCT00000006565	coding
full-splice_match	gene_ENSSSCG00000005994	transcript_ENSSSCT00000006577	coding
full-splice_match	gene_ENSSSCG00000027480	transcript_ENSSSCT00000006644	coding
full-splice_match	gene_ENSSSCG00000006084	transcript_ENSSSCT00000006675	coding
full-splice_match	gene_ENSSSCG00000006093	transcript_ENSSSCT00000006684	coding
full-splice_match	gene_ENSSSCG00000006140	transcript_ENSSSCT00000006733	coding
full-splice_match	gene_ENSSSCG00000006162	transcript_ENSSSCT00000006756	coding
full-splice_match	gene_ENSSSCG00000006166	transcript_ENSSSCT00000006760	coding
full-splice_match	gene_ENSSSCG00000006171	transcript_ENSSSCT00000006765	coding
full-splice_match	gene_ENSSSCG00000006187	transcript_ENSSSCT00000006781	coding
full-splice_match	gene_ENSSSCG00000006214	transcript_ENSSSCT00000006810	coding
full-splice_match	gene_ENSSSCG00000006220	transcript_ENSSSCT00000006816	coding
full-splice_match	gene_ENSSSCG00000006240	transcript_ENSSSCT00000006838	coding
full-splice_match	gene_ENSSSCG00000006273	transcript_ENSSSCT00000006872	coding
full-splice_match	gene_ENSSSCG00000006280	transcript_ENSSSCT00000006880	coding
full-splice_match	gene_ENSSSCG00000006298	transcript_ENSSSCT00000006903	coding
full-splice_match	gene_ENSSSCG00000006308	transcript_ENSSSCT00000006913	coding
full-splice_match	gene_ENSSSCG00000006318	transcript_ENSSSCT00000006925	coding
full-splice_match	gene_ENSSSCG00000006324	transcript_ENSSSCT00000006932	coding
full-splice_match	gene_ENSSSCG00000006325	transcript_ENSSSCT00000006933	coding
full-splice_match	gene_ENSSSCG00000006358	transcript_ENSSSCT00000006967	coding
full-splice_match	gene_ENSSSCG00000006362	transcript_ENSSSCT00000006971	coding
full-splice_match	gene_ENSSSCG00000006370	transcript_ENSSSCT00000006980	coding
full-splice_match	gene_ENSSSCG00000006374	transcript_ENSSSCT00000006985	coding
full-splice_match	gene_ENSSSCG00000006379	transcript_ENSSSCT00000006990	coding
full-splice_match	gene_ENSSSCG00000006392	transcript_ENSSSCT00000007005	coding
full-splice_match	gene_ENSSSCG00000006395	transcript_ENSSSCT00000007008	coding
full-splice_match	gene_ENSSSCG00000006466	transcript_ENSSSCT00000007083	coding
full-splice_match	gene_ENSSSCG00000006471	transcript_ENSSSCT00000007088	coding
full-splice_match	gene_ENSSSCG00000006481	transcript_ENSSSCT00000007099	coding
full-splice_match	gene_ENSSSCG00000006488	transcript_ENSSSCT00000007107	coding
full-splice_match	gene_ENSSSCG00000052919	transcript_ENSSSCT00000007113	coding
full-splice_match	gene_ENSSSCG00000006499	transcript_ENSSSCT00000007118	coding
full-splice_match	gene_ENSSSCG00000006503	transcript_ENSSSCT00000007123	coding
full-splice_match	gene_ENSSSCG00000006512	transcript_ENSSSCT00000007132	coding
full-splice_match	gene_ENSSSCG00000006520	transcript_ENSSSCT00000007140	coding
full-splice_match	gene_ENSSSCG00000006529	transcript_ENSSSCT00000007151	coding
full-splice_match	gene_ENSSSCG00000006547	transcript_ENSSSCT00000007172	coding
full-splice_match	gene_ENSSSCG00000006554	transcript_ENSSSCT00000007179	coding
full-splice_match	gene_ENSSSCG00000006556	transcript_ENSSSCT00000007182	coding
full-splice_match	gene_ENSSSCG00000006561	transcript_ENSSSCT00000007188	coding
full-splice_match	gene_ENSSSCG00000006571	transcript_ENSSSCT00000007199	coding
full-splice_match	gene_ENSSSCG00000006624	transcript_ENSSSCT00000007258	coding
full-splice_match	gene_ENSSSCG00000006625	transcript_ENSSSCT00000007259	coding
full-splice_match	gene_ENSSSCG00000006627	transcript_ENSSSCT00000007261	coding
full-splice_match	gene_ENSSSCG00000006632	transcript_ENSSSCT00000007268	coding
full-splice_match	gene_ENSSSCG00000006634	transcript_ENSSSCT00000007270	coding
full-splice_match	gene_ENSSSCG00000006641	transcript_ENSSSCT00000007277	coding
full-splice_match	gene_ENSSSCG00000006648	transcript_ENSSSCT00000007284	coding
full-splice_match	gene_ENSSSCG00000006661	transcript_ENSSSCT00000007298	coding
full-splice_match	gene_ENSSSCG00000006665	transcript_ENSSSCT00000007303	coding
full-splice_match	gene_ENSSSCG00000057512	transcript_ENSSSCT00000007310	coding
full-splice_match	gene_ENSSSCG00000006689	transcript_ENSSSCT00000007328	coding
full-splice_match	gene_ENSSSCG00000006691	transcript_ENSSSCT00000007330	coding
full-splice_match	gene_ENSSSCG00000006717	transcript_ENSSSCT00000007358	coding
full-splice_match	gene_ENSSSCG00000006748	transcript_ENSSSCT00000007393	coding
full-splice_match	gene_ENSSSCG00000006774	transcript_ENSSSCT00000007420	coding
full-splice_match	gene_ENSSSCG00000006777	transcript_ENSSSCT00000007423	coding
full-splice_match	gene_ENSSSCG00000006788	transcript_ENSSSCT00000007436	coding
full-splice_match	gene_ENSSSCG00000006802	transcript_ENSSSCT00000007450	coding
full-splice_match	gene_ENSSSCG00000006813	transcript_ENSSSCT00000007463	coding
full-splice_match	gene_ENSSSCG00000006853	transcript_ENSSSCT00000007506	coding
full-splice_match	gene_ENSSSCG00000006865	transcript_ENSSSCT00000007518	coding
full-splice_match	gene_ENSSSCG00000006874	transcript_ENSSSCT00000007528	coding
full-splice_match	gene_ENSSSCG00000006902	transcript_ENSSSCT00000007558	coding
full-splice_match	gene_ENSSSCG00000006926	transcript_ENSSSCT00000007587	coding
full-splice_match	gene_ENSSSCG00000006955	transcript_ENSSSCT00000007620	coding
full-splice_match	gene_ENSSSCG00000006968	transcript_ENSSSCT00000007633	coding
full-splice_match	gene_ENSSSCG00000006979	transcript_ENSSSCT00000007644	coding
full-splice_match	gene_ENSSSCG00000006982	transcript_ENSSSCT00000007647	coding
full-splice_match	gene_ENSSSCG00000006988	transcript_ENSSSCT00000007653	coding
full-splice_match	gene_ENSSSCG00000007088	transcript_ENSSSCT00000007760	coding
full-splice_match	gene_ENSSSCG00000007119	transcript_ENSSSCT00000007791	coding
full-splice_match	gene_ENSSSCG00000007165	transcript_ENSSSCT00000007838	coding
full-splice_match	gene_ENSSSCG00000007168	transcript_ENSSSCT00000007841	coding
full-splice_match	gene_ENSSSCG00000007170	transcript_ENSSSCT00000007843	coding
full-splice_match	gene_ENSSSCG00000027676	transcript_ENSSSCT00000007848	coding
full-splice_match	gene_ENSSSCG00000007206	transcript_ENSSSCT00000007885	coding
full-splice_match	gene_ENSSSCG00000007244	transcript_ENSSSCT00000007925	coding
full-splice_match	gene_ENSSSCG00000007268	transcript_ENSSSCT00000007953	coding
full-splice_match	gene_ENSSSCG00000007272	transcript_ENSSSCT00000007957	coding
full-splice_match	gene_ENSSSCG00000007281	transcript_ENSSSCT00000007966	coding
full-splice_match	gene_ENSSSCG00000007285	transcript_ENSSSCT00000007970	coding
full-splice_match	gene_ENSSSCG00000007286	transcript_ENSSSCT00000007971	coding
full-splice_match	gene_ENSSSCG00000007289	transcript_ENSSSCT00000007975	coding
full-splice_match	gene_ENSSSCG00000007307	transcript_ENSSSCT00000007995	coding
full-splice_match	gene_ENSSSCG00000007315	transcript_ENSSSCT00000008004	coding
full-splice_match	gene_ENSSSCG00000007344	transcript_ENSSSCT00000008036	coding
full-splice_match	gene_ENSSSCG00000007395	transcript_ENSSSCT00000008095	coding
full-splice_match	gene_ENSSSCG00000021861	transcript_ENSSSCT00000008097	coding
full-splice_match	gene_ENSSSCG00000007422	transcript_ENSSSCT00000008125	coding
full-splice_match	gene_ENSSSCG00000007423	transcript_ENSSSCT00000008126	coding
full-splice_match	gene_ENSSSCG00000007428	transcript_ENSSSCT00000008131	coding
full-splice_match	gene_ENSSSCG00000007433	transcript_ENSSSCT00000008136	coding
full-splice_match	gene_ENSSSCG00000007435	transcript_ENSSSCT00000008138	coding
full-splice_match	gene_ENSSSCG00000007438	transcript_ENSSSCT00000008142	coding
full-splice_match	gene_ENSSSCG00000007452	transcript_ENSSSCT00000008156	coding
full-splice_match	gene_ENSSSCG00000007475	transcript_ENSSSCT00000008181	coding
full-splice_match	gene_ENSSSCG00000007492	transcript_ENSSSCT00000008201	coding
full-splice_match	gene_ENSSSCG00000007496	transcript_ENSSSCT00000008206	coding
full-splice_match	gene_ENSSSCG00000007504	transcript_ENSSSCT00000008216	coding
full-splice_match	gene_ENSSSCG00000007513	transcript_ENSSSCT00000008229	coding
full-splice_match	gene_ENSSSCG00000007552	transcript_ENSSSCT00000008284	coding
full-splice_match	gene_ENSSSCG00000007557	transcript_ENSSSCT00000008289	coding
full-splice_match	gene_ENSSSCG00000007572	transcript_ENSSSCT00000008308	coding
full-splice_match	gene_ENSSSCG00000007577	transcript_ENSSSCT00000008316	coding
full-splice_match	gene_ENSSSCG00000007590	transcript_ENSSSCT00000008330	coding
full-splice_match	gene_ENSSSCG00000007623	transcript_ENSSSCT00000008352	coding
full-splice_match	gene_ENSSSCG00000007647	transcript_ENSSSCT00000008387	coding
full-splice_match	gene_ENSSSCG00000007652	transcript_ENSSSCT00000008392	coding
full-splice_match	gene_ENSSSCG00000007687	transcript_ENSSSCT00000008428	coding
full-splice_match	gene_ENSSSCG00000007688	transcript_ENSSSCT00000008429	coding
full-splice_match	gene_ENSSSCG00000007715	transcript_ENSSSCT00000008458	coding
full-splice_match	gene_ENSSSCG00000007735	transcript_ENSSSCT00000008480	coding
full-splice_match	gene_ENSSSCG00000032119	transcript_ENSSSCT00000008482	coding
full-splice_match	gene_ENSSSCG00000007743	transcript_ENSSSCT00000008489	coding
full-splice_match	gene_ENSSSCG00000007745	transcript_ENSSSCT00000008492	coding
full-splice_match	gene_ENSSSCG00000007753	transcript_ENSSSCT00000008500	coding
full-splice_match	gene_ENSSSCG00000031247	transcript_ENSSSCT00000008509	coding
full-splice_match	gene_ENSSSCG00000007767	transcript_ENSSSCT00000008514	coding
full-splice_match	gene_ENSSSCG00000007770	transcript_ENSSSCT00000008517	coding
full-splice_match	gene_ENSSSCG00000007776	transcript_ENSSSCT00000008523	coding
full-splice_match	gene_ENSSSCG00000007803	transcript_ENSSSCT00000008551	coding
full-splice_match	gene_ENSSSCG00000007807	transcript_ENSSSCT00000008555	coding
full-splice_match	gene_ENSSSCG00000007826	transcript_ENSSSCT00000008575	coding
full-splice_match	gene_ENSSSCG00000007845	transcript_ENSSSCT00000008595	coding
full-splice_match	gene_ENSSSCG00000007896	transcript_ENSSSCT00000008652	coding
full-splice_match	gene_ENSSSCG00000007919	transcript_ENSSSCT00000008679	coding
full-splice_match	gene_ENSSSCG00000007920	transcript_ENSSSCT00000008680	coding
full-splice_match	gene_ENSSSCG00000007925	transcript_ENSSSCT00000008686	coding
full-splice_match	gene_ENSSSCG00000007962	transcript_ENSSSCT00000008725	coding
full-splice_match	gene_ENSSSCG00000007967	transcript_ENSSSCT00000008730	coding
full-splice_match	gene_ENSSSCG00000007970	transcript_ENSSSCT00000008733	coding
full-splice_match	gene_ENSSSCG00000007977	transcript_ENSSSCT00000008740	coding
full-splice_match	gene_ENSSSCG00000007986	transcript_ENSSSCT00000008751	coding
full-splice_match	gene_ENSSSCG00000007988	transcript_ENSSSCT00000008753	coding
full-splice_match	gene_ENSSSCG00000007995	transcript_ENSSSCT00000008762	coding
full-splice_match	gene_ENSSSCG00000008001	transcript_ENSSSCT00000008769	coding
full-splice_match	gene_ENSSSCG00000008017	transcript_ENSSSCT00000008785	coding
full-splice_match	gene_ENSSSCG00000008021	transcript_ENSSSCT00000008790	coding
full-splice_match	gene_ENSSSCG00000008030	transcript_ENSSSCT00000008799	coding
full-splice_match	gene_ENSSSCG00000008035	transcript_ENSSSCT00000008804	coding
full-splice_match	gene_ENSSSCG00000008058	transcript_ENSSSCT00000008831	coding
full-splice_match	gene_ENSSSCG00000008111	transcript_ENSSSCT00000008887	coding
full-splice_match	gene_ENSSSCG00000008113	transcript_ENSSSCT00000008889	coding
full-splice_match	gene_ENSSSCG00000008122	transcript_ENSSSCT00000008898	non_coding
full-splice_match	gene_ENSSSCG00000008125	transcript_ENSSSCT00000008901	coding
full-splice_match	gene_ENSSSCG00000008132	transcript_ENSSSCT00000008909	coding
full-splice_match	gene_ENSSSCG00000008135	transcript_ENSSSCT00000008912	coding
full-splice_match	gene_ENSSSCG00000008143	transcript_ENSSSCT00000008920	coding
full-splice_match	gene_ENSSSCG00000008167	transcript_ENSSSCT00000008944	coding
full-splice_match	gene_ENSSSCG00000008170	transcript_ENSSSCT00000008947	coding
full-splice_match	gene_ENSSSCG00000008181	transcript_ENSSSCT00000008960	coding
full-splice_match	gene_ENSSSCG00000008195	transcript_ENSSSCT00000008974	coding
full-splice_match	gene_ENSSSCG00000008207	transcript_ENSSSCT00000008988	coding
full-splice_match	gene_ENSSSCG00000008230	transcript_ENSSSCT00000009013	coding
full-splice_match	gene_ENSSSCG00000008232	transcript_ENSSSCT00000009015	coding
full-splice_match	gene_ENSSSCG00000008245	transcript_ENSSSCT00000009030	non_coding
full-splice_match	gene_ENSSSCG00000008247	transcript_ENSSSCT00000009033	coding
full-splice_match	gene_ENSSSCG00000008265	transcript_ENSSSCT00000009051	coding
full-splice_match	gene_ENSSSCG00000008266	transcript_ENSSSCT00000009052	coding
full-splice_match	gene_ENSSSCG00000008268	transcript_ENSSSCT00000009054	coding
full-splice_match	gene_ENSSSCG00000022786	transcript_ENSSSCT00000009057	coding
full-splice_match	gene_ENSSSCG00000033366	transcript_ENSSSCT00000009065	coding
full-splice_match	gene_ENSSSCG00000008287	transcript_ENSSSCT00000009076	coding
full-splice_match	gene_ENSSSCG00000008289	transcript_ENSSSCT00000009078	coding
full-splice_match	gene_ENSSSCG00000008303	transcript_ENSSSCT00000009094	coding
full-splice_match	gene_ENSSSCG00000008317	transcript_ENSSSCT00000009108	coding
full-splice_match	gene_ENSSSCG00000008336	transcript_ENSSSCT00000009128	coding
full-splice_match	gene_ENSSSCG00000008348	transcript_ENSSSCT00000009142	coding
full-splice_match	gene_ENSSSCG00000008376	transcript_ENSSSCT00000009171	coding
full-splice_match	gene_ENSSSCG00000008400	transcript_ENSSSCT00000009197	coding
full-splice_match	gene_ENSSSCG00000008433	transcript_ENSSSCT00000009234	coding
full-splice_match	gene_ENSSSCG00000008440	transcript_ENSSSCT00000009241	coding
full-splice_match	gene_ENSSSCG00000008468	transcript_ENSSSCT00000009270	coding
full-splice_match	gene_ENSSSCG00000008491	transcript_ENSSSCT00000009293	coding
full-splice_match	gene_ENSSSCG00000008508	transcript_ENSSSCT00000009310	coding
full-splice_match	gene_ENSSSCG00000008553	transcript_ENSSSCT00000009358	coding
full-splice_match	gene_ENSSSCG00000008556	transcript_ENSSSCT00000009361	coding
full-splice_match	gene_ENSSSCG00000008571	transcript_ENSSSCT00000009377	coding
full-splice_match	gene_ENSSSCG00000008587	transcript_ENSSSCT00000009397	coding
full-splice_match	gene_ENSSSCG00000045531	transcript_ENSSSCT00000009398	coding
full-splice_match	gene_ENSSSCG00000008590	transcript_ENSSSCT00000009400	coding
full-splice_match	gene_ENSSSCG00000008608	transcript_ENSSSCT00000009419	coding
full-splice_match	gene_ENSSSCG00000008645	transcript_ENSSSCT00000009458	coding
full-splice_match	gene_ENSSSCG00000055957	transcript_ENSSSCT00000009493	coding
full-splice_match	gene_ENSSSCG00000008678	transcript_ENSSSCT00000009495	coding
full-splice_match	gene_ENSSSCG00000008691	transcript_ENSSSCT00000009509	coding
full-splice_match	gene_ENSSSCG00000008693	transcript_ENSSSCT00000009511	coding
full-splice_match	gene_ENSSSCG00000008703	transcript_ENSSSCT00000009522	coding
full-splice_match	gene_ENSSSCG00000008723	transcript_ENSSSCT00000009543	coding
full-splice_match	gene_ENSSSCG00000008727	transcript_ENSSSCT00000009547	coding
full-splice_match	gene_ENSSSCG00000008728	transcript_ENSSSCT00000009548	coding
full-splice_match	gene_ENSSSCG00000008729	transcript_ENSSSCT00000009549	coding
full-splice_match	gene_ENSSSCG00000008808	transcript_ENSSSCT00000009638	coding
full-splice_match	gene_ENSSSCG00000008820	transcript_ENSSSCT00000009650	coding
full-splice_match	gene_ENSSSCG00000008821	transcript_ENSSSCT00000009651	coding
full-splice_match	gene_ENSSSCG00000008831	transcript_ENSSSCT00000009666	coding
full-splice_match	gene_ENSSSCG00000008845	transcript_ENSSSCT00000009684	coding
full-splice_match	gene_ENSSSCG00000008854	transcript_ENSSSCT00000009694	coding
full-splice_match	gene_ENSSSCG00000008858	transcript_ENSSSCT00000009698	coding
full-splice_match	gene_ENSSSCG00000008940	transcript_ENSSSCT00000009793	coding
full-splice_match	gene_ENSSSCG00000008971	transcript_ENSSSCT00000009826	coding
full-splice_match	gene_ENSSSCG00000008974	transcript_ENSSSCT00000009829	coding
full-splice_match	gene_ENSSSCG00000009085	transcript_ENSSSCT00000009951	coding
full-splice_match	gene_ENSSSCG00000009092	transcript_ENSSSCT00000009958	coding
full-splice_match	gene_ENSSSCG00000053405	transcript_ENSSSCT00000010007	coding
full-splice_match	gene_ENSSSCG00000009144	transcript_ENSSSCT00000010013	coding
full-splice_match	gene_ENSSSCG00000009145	transcript_ENSSSCT00000010014	coding
full-splice_match	gene_ENSSSCG00000023548	transcript_ENSSSCT00000010025	coding
full-splice_match	gene_ENSSSCG00000009164	transcript_ENSSSCT00000010036	coding
full-splice_match	gene_ENSSSCG00000009176	transcript_ENSSSCT00000010049	coding
full-splice_match	gene_ENSSSCG00000009185	transcript_ENSSSCT00000010058	coding
full-splice_match	gene_ENSSSCG00000009217	transcript_ENSSSCT00000010093	coding
full-splice_match	gene_ENSSSCG00000009220	transcript_ENSSSCT00000010097	coding
full-splice_match	gene_ENSSSCG00000023593	transcript_ENSSSCT00000010103	coding
full-splice_match	gene_ENSSSCG00000009238	transcript_ENSSSCT00000010118	coding
full-splice_match	gene_ENSSSCG00000009249	transcript_ENSSSCT00000010129	coding
full-splice_match	gene_ENSSSCG00000009310	transcript_ENSSSCT00000010198	coding
full-splice_match	gene_ENSSSCG00000009330	transcript_ENSSSCT00000010224	coding
full-splice_match	gene_ENSSSCG00000009335	transcript_ENSSSCT00000010230	coding
full-splice_match	gene_ENSSSCG00000009349	transcript_ENSSSCT00000010246	coding
full-splice_match	gene_ENSSSCG00000009358	transcript_ENSSSCT00000010255	coding
full-splice_match	gene_ENSSSCG00000009360	transcript_ENSSSCT00000010257	coding
full-splice_match	gene_ENSSSCG00000009393	transcript_ENSSSCT00000010292	coding
full-splice_match	gene_ENSSSCG00000009396	transcript_ENSSSCT00000010295	coding
full-splice_match	gene_ENSSSCG00000009491	transcript_ENSSSCT00000010407	coding
full-splice_match	gene_ENSSSCG00000009492	transcript_ENSSSCT00000010408	coding
full-splice_match	gene_ENSSSCG00000009500	transcript_ENSSSCT00000010417	coding
full-splice_match	gene_ENSSSCG00000009516	transcript_ENSSSCT00000010434	coding
full-splice_match	gene_ENSSSCG00000009517	transcript_ENSSSCT00000010435	coding
full-splice_match	gene_ENSSSCG00000009532	transcript_ENSSSCT00000010450	coding
full-splice_match	gene_ENSSSCG00000009536	transcript_ENSSSCT00000010454	coding
full-splice_match	gene_ENSSSCG00000009553	transcript_ENSSSCT00000010472	coding
full-splice_match	gene_ENSSSCG00000029503	transcript_ENSSSCT00000010478	coding
full-splice_match	gene_ENSSSCG00000009561	transcript_ENSSSCT00000010481	coding
full-splice_match	gene_ENSSSCG00000009591	transcript_ENSSSCT00000010511	coding
full-splice_match	gene_ENSSSCG00000009592	transcript_ENSSSCT00000010514	coding
full-splice_match	gene_ENSSSCG00000009594	transcript_ENSSSCT00000010516	coding
full-splice_match	gene_ENSSSCG00000009617	transcript_ENSSSCT00000010541	coding
full-splice_match	gene_ENSSSCG00000009622	transcript_ENSSSCT00000010548	coding
full-splice_match	gene_ENSSSCG00000009644	transcript_ENSSSCT00000010572	coding
full-splice_match	gene_ENSSSCG00000009666	transcript_ENSSSCT00000010599	coding
full-splice_match	gene_ENSSSCG00000009671	transcript_ENSSSCT00000010604	coding
full-splice_match	gene_ENSSSCG00000009699	transcript_ENSSSCT00000010634	coding
full-splice_match	gene_ENSSSCG00000009702	transcript_ENSSSCT00000010637	coding
full-splice_match	gene_ENSSSCG00000009704	transcript_ENSSSCT00000010639	coding
full-splice_match	gene_ENSSSCG00000009705	transcript_ENSSSCT00000010641	coding
full-splice_match	gene_ENSSSCG00000009775	transcript_ENSSSCT00000010717	coding
full-splice_match	gene_ENSSSCG00000009783	transcript_ENSSSCT00000010725	coding
full-splice_match	gene_ENSSSCG00000009788	transcript_ENSSSCT00000010730	coding
full-splice_match	gene_ENSSSCG00000009791	transcript_ENSSSCT00000010733	coding
full-splice_match	gene_ENSSSCG00000009799	transcript_ENSSSCT00000010741	coding
full-splice_match	gene_ENSSSCG00000009814	transcript_ENSSSCT00000010757	coding
full-splice_match	gene_ENSSSCG00000009821	transcript_ENSSSCT00000010764	coding
full-splice_match	gene_ENSSSCG00000009825	transcript_ENSSSCT00000010768	coding
full-splice_match	gene_ENSSSCG00000009859	transcript_ENSSSCT00000010807	coding
full-splice_match	gene_ENSSSCG00000009860	transcript_ENSSSCT00000010808	coding
full-splice_match	gene_ENSSSCG00000009886	transcript_ENSSSCT00000010836	coding
full-splice_match	gene_ENSSSCG00000009888	transcript_ENSSSCT00000010838	coding
full-splice_match	gene_ENSSSCG00000009904	transcript_ENSSSCT00000010854	non_coding
full-splice_match	gene_ENSSSCG00000009977	transcript_ENSSSCT00000010933	coding
full-splice_match	gene_ENSSSCG00000009998	transcript_ENSSSCT00000010955	coding
full-splice_match	gene_ENSSSCG00000009999	transcript_ENSSSCT00000010956	coding
full-splice_match	gene_ENSSSCG00000032165	transcript_ENSSSCT00000010958	non_coding
full-splice_match	gene_ENSSSCG00000010029	transcript_ENSSSCT00000010986	coding
full-splice_match	gene_ENSSSCG00000010046	transcript_ENSSSCT00000011007	coding
full-splice_match	gene_ENSSSCG00000010054	transcript_ENSSSCT00000011015	coding
full-splice_match	gene_ENSSSCG00000010067	transcript_ENSSSCT00000011028	coding
full-splice_match	gene_ENSSSCG00000010070	transcript_ENSSSCT00000011031	coding
full-splice_match	gene_ENSSSCG00000010073	transcript_ENSSSCT00000011034	coding
full-splice_match	gene_ENSSSCG00000010079	transcript_ENSSSCT00000011040	coding
full-splice_match	gene_ENSSSCG00000010083	transcript_ENSSSCT00000011044	coding
full-splice_match	gene_ENSSSCG00000010087	transcript_ENSSSCT00000011048	coding
full-splice_match	gene_ENSSSCG00000010095	transcript_ENSSSCT00000011056	coding
full-splice_match	gene_ENSSSCG00000010104	transcript_ENSSSCT00000011065	coding
full-splice_match	gene_ENSSSCG00000010105	transcript_ENSSSCT00000011066	coding
full-splice_match	gene_ENSSSCG00000010114	transcript_ENSSSCT00000011075	coding
full-splice_match	gene_ENSSSCG00000010118	transcript_ENSSSCT00000011079	coding
full-splice_match	gene_ENSSSCG00000010130	transcript_ENSSSCT00000011091	coding
full-splice_match	gene_ENSSSCG00000010136	transcript_ENSSSCT00000011097	coding
full-splice_match	gene_ENSSSCG00000010166	transcript_ENSSSCT00000011132	coding
full-splice_match	gene_ENSSSCG00000010174	transcript_ENSSSCT00000011140	non_coding
full-splice_match	gene_ENSSSCG00000010180	transcript_ENSSSCT00000011146	coding
full-splice_match	gene_ENSSSCG00000010203	transcript_ENSSSCT00000011169	coding
full-splice_match	gene_ENSSSCG00000010235	transcript_ENSSSCT00000011202	coding
full-splice_match	gene_ENSSSCG00000010248	transcript_ENSSSCT00000011218	coding
full-splice_match	gene_ENSSSCG00000010259	transcript_ENSSSCT00000011229	coding
full-splice_match	gene_ENSSSCG00000010275	transcript_ENSSSCT00000011247	coding
full-splice_match	gene_ENSSSCG00000010399	transcript_ENSSSCT00000011383	coding
full-splice_match	gene_ENSSSCG00000010400	transcript_ENSSSCT00000011384	coding
full-splice_match	gene_ENSSSCG00000010430	transcript_ENSSSCT00000011415	non_coding
full-splice_match	gene_ENSSSCG00000010440	transcript_ENSSSCT00000011425	coding
full-splice_match	gene_ENSSSCG00000010445	transcript_ENSSSCT00000011430	coding
full-splice_match	gene_ENSSSCG00000061268	transcript_ENSSSCT00000011438	coding
full-splice_match	gene_ENSSSCG00000010452	transcript_ENSSSCT00000011439	coding
full-splice_match	gene_ENSSSCG00000010495	transcript_ENSSSCT00000011483	coding
full-splice_match	gene_ENSSSCG00000010525	transcript_ENSSSCT00000011515	coding
full-splice_match	gene_ENSSSCG00000010527	transcript_ENSSSCT00000011517	coding
full-splice_match	gene_ENSSSCG00000010538	transcript_ENSSSCT00000011528	coding
full-splice_match	gene_ENSSSCG00000010550	transcript_ENSSSCT00000011542	coding
full-splice_match	gene_ENSSSCG00000010565	transcript_ENSSSCT00000011557	coding
full-splice_match	gene_ENSSSCG00000010566	transcript_ENSSSCT00000011558	coding
full-splice_match	gene_ENSSSCG00000010568	transcript_ENSSSCT00000011560	coding
full-splice_match	gene_ENSSSCG00000010584	transcript_ENSSSCT00000011577	coding
full-splice_match	gene_ENSSSCG00000022351	transcript_ENSSSCT00000011607	coding
full-splice_match	gene_ENSSSCG00000010635	transcript_ENSSSCT00000011632	coding
full-splice_match	gene_ENSSSCG00000010647	transcript_ENSSSCT00000011646	coding
full-splice_match	gene_ENSSSCG00000010682	transcript_ENSSSCT00000011683	coding
full-splice_match	gene_ENSSSCG00000010685	transcript_ENSSSCT00000011686	coding
full-splice_match	gene_ENSSSCG00000010688	transcript_ENSSSCT00000011689	coding
full-splice_match	gene_ENSSSCG00000010756	transcript_ENSSSCT00000011768	coding
full-splice_match	gene_ENSSSCG00000010774	transcript_ENSSSCT00000011788	coding
full-splice_match	gene_ENSSSCG00000010801	transcript_ENSSSCT00000011817	coding
full-splice_match	gene_ENSSSCG00000010825	transcript_ENSSSCT00000011843	coding
full-splice_match	gene_ENSSSCG00000010835	transcript_ENSSSCT00000011854	coding
full-splice_match	gene_ENSSSCG00000010849	transcript_ENSSSCT00000011871	coding
full-splice_match	gene_ENSSSCG00000010866	transcript_ENSSSCT00000011888	coding
full-splice_match	gene_ENSSSCG00000010923	transcript_ENSSSCT00000011955	coding
full-splice_match	gene_ENSSSCG00000053351	transcript_ENSSSCT00000011989	coding
full-splice_match	gene_ENSSSCG00000039950	transcript_ENSSSCT00000011998	coding
full-splice_match	gene_ENSSSCG00000010972	transcript_ENSSSCT00000012009	coding
full-splice_match	gene_ENSSSCG00000010973	transcript_ENSSSCT00000012010	coding
full-splice_match	gene_ENSSSCG00000010995	transcript_ENSSSCT00000012036	coding
full-splice_match	gene_ENSSSCG00000011014	transcript_ENSSSCT00000012056	coding
full-splice_match	gene_ENSSSCG00000011018	transcript_ENSSSCT00000012060	coding
full-splice_match	gene_ENSSSCG00000011033	transcript_ENSSSCT00000012075	coding
full-splice_match	gene_ENSSSCG00000011041	transcript_ENSSSCT00000012085	coding
full-splice_match	gene_ENSSSCG00000011076	transcript_ENSSSCT00000012122	coding
full-splice_match	gene_ENSSSCG00000011079	transcript_ENSSSCT00000012125	coding
full-splice_match	gene_ENSSSCG00000011110	transcript_ENSSSCT00000012159	coding
full-splice_match	gene_ENSSSCG00000011112	transcript_ENSSSCT00000012161	coding
full-splice_match	gene_ENSSSCG00000011129	transcript_ENSSSCT00000012181	coding
full-splice_match	gene_ENSSSCG00000011134	transcript_ENSSSCT00000012186	coding
full-splice_match	gene_ENSSSCG00000011171	transcript_ENSSSCT00000012233	coding
full-splice_match	gene_ENSSSCG00000011179	transcript_ENSSSCT00000012242	coding
full-splice_match	gene_ENSSSCG00000011214	transcript_ENSSSCT00000012280	coding
full-splice_match	gene_ENSSSCG00000011215	transcript_ENSSSCT00000012281	coding
full-splice_match	gene_ENSSSCG00000011264	transcript_ENSSSCT00000012332	coding
full-splice_match	gene_ENSSSCG00000011301	transcript_ENSSSCT00000012372	coding
full-splice_match	gene_ENSSSCG00000011318	transcript_ENSSSCT00000012393	coding
full-splice_match	gene_ENSSSCG00000011322	transcript_ENSSSCT00000012397	coding
full-splice_match	gene_ENSSSCG00000011351	transcript_ENSSSCT00000012428	non_coding
full-splice_match	gene_ENSSSCG00000011357	transcript_ENSSSCT00000012434	coding
full-splice_match	gene_ENSSSCG00000011359	transcript_ENSSSCT00000012436	coding
full-splice_match	gene_ENSSSCG00000011366	transcript_ENSSSCT00000012444	coding
full-splice_match	gene_ENSSSCG00000011371	transcript_ENSSSCT00000012449	coding
full-splice_match	gene_ENSSSCG00000011389	transcript_ENSSSCT00000012466	non_coding
full-splice_match	gene_ENSSSCG00000011420	transcript_ENSSSCT00000012500	coding
full-splice_match	gene_ENSSSCG00000059013	transcript_ENSSSCT00000012510	coding
full-splice_match	gene_ENSSSCG00000011434	transcript_ENSSSCT00000012514	coding
full-splice_match	gene_ENSSSCG00000011436	transcript_ENSSSCT00000012516	coding
full-splice_match	gene_ENSSSCG00000011437	transcript_ENSSSCT00000012517	coding
full-splice_match	gene_ENSSSCG00000011438	transcript_ENSSSCT00000012518	coding
full-splice_match	gene_ENSSSCG00000011442	transcript_ENSSSCT00000012522	coding
full-splice_match	gene_ENSSSCG00000011444	transcript_ENSSSCT00000012524	coding
full-splice_match	gene_ENSSSCG00000011447	transcript_ENSSSCT00000012527	coding
full-splice_match	gene_ENSSSCG00000011491	transcript_ENSSSCT00000012574	coding
full-splice_match	gene_ENSSSCG00000011518	transcript_ENSSSCT00000012605	coding
full-splice_match	gene_ENSSSCG00000011521	transcript_ENSSSCT00000012609	coding
full-splice_match	gene_ENSSSCG00000011529	transcript_ENSSSCT00000012619	coding
full-splice_match	gene_ENSSSCG00000011531	transcript_ENSSSCT00000012621	coding
full-splice_match	gene_ENSSSCG00000011550	transcript_ENSSSCT00000012640	coding
full-splice_match	gene_ENSSSCG00000011555	transcript_ENSSSCT00000012645	coding
full-splice_match	gene_ENSSSCG00000011562	transcript_ENSSSCT00000012654	coding
full-splice_match	gene_ENSSSCG00000011565	transcript_ENSSSCT00000012657	non_coding
full-splice_match	gene_ENSSSCG00000011567	transcript_ENSSSCT00000012659	coding
full-splice_match	gene_ENSSSCG00000011601	transcript_ENSSSCT00000012698	coding
full-splice_match	gene_ENSSSCG00000011602	transcript_ENSSSCT00000012699	coding
full-splice_match	gene_ENSSSCG00000011604	transcript_ENSSSCT00000012701	coding
full-splice_match	gene_ENSSSCG00000011623	transcript_ENSSSCT00000012720	coding
full-splice_match	gene_ENSSSCG00000011624	transcript_ENSSSCT00000012721	coding
full-splice_match	gene_ENSSSCG00000011664	transcript_ENSSSCT00000012769	coding
full-splice_match	gene_ENSSSCG00000011683	transcript_ENSSSCT00000012791	coding
full-splice_match	gene_ENSSSCG00000011705	transcript_ENSSSCT00000012815	coding
full-splice_match	gene_ENSSSCG00000011729	transcript_ENSSSCT00000012839	coding
full-splice_match	gene_ENSSSCG00000011762	transcript_ENSSSCT00000012873	coding
full-splice_match	gene_ENSSSCG00000011787	transcript_ENSSSCT00000012899	coding
full-splice_match	gene_ENSSSCG00000011798	transcript_ENSSSCT00000012910	coding
full-splice_match	gene_ENSSSCG00000011804	transcript_ENSSSCT00000012916	coding
full-splice_match	gene_ENSSSCG00000011813	transcript_ENSSSCT00000012925	coding
full-splice_match	gene_ENSSSCG00000011828	transcript_ENSSSCT00000012940	coding
full-splice_match	gene_ENSSSCG00000011870	transcript_ENSSSCT00000012984	coding
full-splice_match	gene_ENSSSCG00000011896	transcript_ENSSSCT00000013018	coding
full-splice_match	gene_ENSSSCG00000011901	transcript_ENSSSCT00000013023	coding
full-splice_match	gene_ENSSSCG00000011903	transcript_ENSSSCT00000013026	coding
full-splice_match	gene_ENSSSCG00000011912	transcript_ENSSSCT00000013035	coding
full-splice_match	gene_ENSSSCG00000011951	transcript_ENSSSCT00000013077	coding
full-splice_match	gene_ENSSSCG00000011968	transcript_ENSSSCT00000013096	coding
full-splice_match	gene_ENSSSCG00000011977	transcript_ENSSSCT00000013106	coding
full-splice_match	gene_ENSSSCG00000011978	transcript_ENSSSCT00000013107	coding
full-splice_match	gene_ENSSSCG00000012026	transcript_ENSSSCT00000013158	coding
full-splice_match	gene_ENSSSCG00000012042	transcript_ENSSSCT00000013174	coding
full-splice_match	gene_ENSSSCG00000012049	transcript_ENSSSCT00000013181	coding
full-splice_match	gene_ENSSSCG00000012053	transcript_ENSSSCT00000013185	coding
full-splice_match	gene_ENSSSCG00000012087	transcript_ENSSSCT00000013221	coding
full-splice_match	gene_ENSSSCG00000012114	transcript_ENSSSCT00000013251	coding
full-splice_match	gene_ENSSSCG00000012172	transcript_ENSSSCT00000013314	coding
full-splice_match	gene_ENSSSCG00000012173	transcript_ENSSSCT00000013315	coding
full-splice_match	gene_ENSSSCG00000012258	transcript_ENSSSCT00000013405	coding
full-splice_match	gene_ENSSSCG00000012273	transcript_ENSSSCT00000013421	coding
full-splice_match	gene_ENSSSCG00000012277	transcript_ENSSSCT00000013426	coding
full-splice_match	gene_ENSSSCG00000012287	transcript_ENSSSCT00000013436	coding
full-splice_match	gene_ENSSSCG00000012293	transcript_ENSSSCT00000013442	coding
full-splice_match	gene_ENSSSCG00000012294	transcript_ENSSSCT00000013443	coding
full-splice_match	gene_ENSSSCG00000012347	transcript_ENSSSCT00000013502	coding
full-splice_match	gene_ENSSSCG00000012350	transcript_ENSSSCT00000013505	non_coding
full-splice_match	gene_ENSSSCG00000012397	transcript_ENSSSCT00000013555	coding
full-splice_match	gene_ENSSSCG00000012415	transcript_ENSSSCT00000013575	non_coding
full-splice_match	gene_ENSSSCG00000012440	transcript_ENSSSCT00000013604	coding
full-splice_match	gene_ENSSSCG00000012494	transcript_ENSSSCT00000013661	non_coding
full-splice_match	gene_ENSSSCG00000012540	transcript_ENSSSCT00000013709	coding
full-splice_match	gene_ENSSSCG00000012618	transcript_ENSSSCT00000013797	coding
full-splice_match	gene_ENSSSCG00000012620	transcript_ENSSSCT00000013799	coding
full-splice_match	gene_ENSSSCG00000012623	transcript_ENSSSCT00000013802	coding
full-splice_match	gene_ENSSSCG00000012757	transcript_ENSSSCT00000013947	coding
full-splice_match	gene_ENSSSCG00000012770	transcript_ENSSSCT00000013961	coding
full-splice_match	gene_ENSSSCG00000012790	transcript_ENSSSCT00000013982	coding
full-splice_match	gene_ENSSSCG00000012792	transcript_ENSSSCT00000013984	coding
full-splice_match	gene_ENSSSCG00000057979	transcript_ENSSSCT00000014002	coding
full-splice_match	gene_ENSSSCG00000054901	transcript_ENSSSCT00000014013	coding
full-splice_match	gene_ENSSSCG00000012824	transcript_ENSSSCT00000014018	coding
full-splice_match	gene_ENSSSCG00000012841	transcript_ENSSSCT00000014036	coding
full-splice_match	gene_ENSSSCG00000012846	transcript_ENSSSCT00000014041	coding
full-splice_match	gene_ENSSSCG00000012847	transcript_ENSSSCT00000014042	coding
full-splice_match	gene_ENSSSCG00000012889	transcript_ENSSSCT00000014091	coding
full-splice_match	gene_ENSSSCG00000012896	transcript_ENSSSCT00000014099	coding
full-splice_match	gene_ENSSSCG00000012909	transcript_ENSSSCT00000014112	coding
full-splice_match	gene_ENSSSCG00000012913	transcript_ENSSSCT00000014116	coding
full-splice_match	gene_ENSSSCG00000012916	transcript_ENSSSCT00000014119	coding
full-splice_match	gene_ENSSSCG00000012940	transcript_ENSSSCT00000014145	coding
full-splice_match	gene_ENSSSCG00000012960	transcript_ENSSSCT00000014166	coding
full-splice_match	gene_ENSSSCG00000012963	transcript_ENSSSCT00000014169	coding
full-splice_match	gene_ENSSSCG00000012966	transcript_ENSSSCT00000014173	coding
full-splice_match	gene_ENSSSCG00000012968	transcript_ENSSSCT00000014175	coding
full-splice_match	gene_ENSSSCG00000012969	transcript_ENSSSCT00000014176	coding
full-splice_match	gene_ENSSSCG00000012978	transcript_ENSSSCT00000014186	coding
full-splice_match	gene_ENSSSCG00000012982	transcript_ENSSSCT00000014192	coding
full-splice_match	gene_ENSSSCG00000012984	transcript_ENSSSCT00000014194	coding
full-splice_match	gene_ENSSSCG00000012996	transcript_ENSSSCT00000014206	coding
full-splice_match	gene_ENSSSCG00000013003	transcript_ENSSSCT00000014214	coding
full-splice_match	gene_ENSSSCG00000013007	transcript_ENSSSCT00000014218	coding
full-splice_match	gene_ENSSSCG00000013011	transcript_ENSSSCT00000014222	coding
full-splice_match	gene_ENSSSCG00000013028	transcript_ENSSSCT00000014241	coding
full-splice_match	gene_ENSSSCG00000013029	transcript_ENSSSCT00000014242	coding
full-splice_match	gene_ENSSSCG00000054506	transcript_ENSSSCT00000014250	coding
full-splice_match	gene_ENSSSCG00000013038	transcript_ENSSSCT00000014251	coding
full-splice_match	gene_ENSSSCG00000013040	transcript_ENSSSCT00000014253	coding
full-splice_match	gene_ENSSSCG00000013043	transcript_ENSSSCT00000014256	coding
full-splice_match	gene_ENSSSCG00000013045	transcript_ENSSSCT00000014258	coding
full-splice_match	gene_ENSSSCG00000013046	transcript_ENSSSCT00000014259	coding
full-splice_match	gene_ENSSSCG00000013073	transcript_ENSSSCT00000014290	coding
full-splice_match	gene_ENSSSCG00000013087	transcript_ENSSSCT00000014305	coding
full-splice_match	gene_ENSSSCG00000013088	transcript_ENSSSCT00000014306	coding
full-splice_match	gene_ENSSSCG00000013100	transcript_ENSSSCT00000014320	coding
full-splice_match	gene_ENSSSCG00000013115	transcript_ENSSSCT00000014335	coding
full-splice_match	gene_ENSSSCG00000013147	transcript_ENSSSCT00000014367	coding
full-splice_match	gene_ENSSSCG00000013226	transcript_ENSSSCT00000014446	coding
full-splice_match	gene_ENSSSCG00000013227	transcript_ENSSSCT00000014447	coding
full-splice_match	gene_ENSSSCG00000013261	transcript_ENSSSCT00000014485	coding
full-splice_match	gene_ENSSSCG00000013318	transcript_ENSSSCT00000014544	coding
full-splice_match	gene_ENSSSCG00000013321	transcript_ENSSSCT00000014547	coding
full-splice_match	gene_ENSSSCG00000013336	transcript_ENSSSCT00000014564	coding
full-splice_match	gene_ENSSSCG00000013349	transcript_ENSSSCT00000014578	coding
full-splice_match	gene_ENSSSCG00000013360	transcript_ENSSSCT00000014591	coding
full-splice_match	gene_ENSSSCG00000013392	transcript_ENSSSCT00000014629	coding
full-splice_match	gene_ENSSSCG00000013403	transcript_ENSSSCT00000014643	coding
full-splice_match	gene_ENSSSCG00000013408	transcript_ENSSSCT00000014648	coding
full-splice_match	gene_ENSSSCG00000013411	transcript_ENSSSCT00000014652	coding
full-splice_match	gene_ENSSSCG00000013415	transcript_ENSSSCT00000014659	coding
full-splice_match	gene_ENSSSCG00000013417	transcript_ENSSSCT00000014661	coding
full-splice_match	gene_ENSSSCG00000013418	transcript_ENSSSCT00000014662	coding
full-splice_match	gene_ENSSSCG00000013423	transcript_ENSSSCT00000014667	coding
full-splice_match	gene_ENSSSCG00000013426	transcript_ENSSSCT00000014670	coding
full-splice_match	gene_ENSSSCG00000013429	transcript_ENSSSCT00000014673	coding
full-splice_match	gene_ENSSSCG00000013435	transcript_ENSSSCT00000014679	coding
full-splice_match	gene_ENSSSCG00000013442	transcript_ENSSSCT00000014686	coding
full-splice_match	gene_ENSSSCG00000013444	transcript_ENSSSCT00000014688	coding
full-splice_match	gene_ENSSSCG00000013453	transcript_ENSSSCT00000014697	coding
full-splice_match	gene_ENSSSCG00000013461	transcript_ENSSSCT00000014705	coding
full-splice_match	gene_ENSSSCG00000034545	transcript_ENSSSCT00000014716	coding
full-splice_match	gene_ENSSSCG00000013473	transcript_ENSSSCT00000014718	coding
full-splice_match	gene_ENSSSCG00000013474	transcript_ENSSSCT00000014719	coding
full-splice_match	gene_ENSSSCG00000013492	transcript_ENSSSCT00000014738	coding
full-splice_match	gene_ENSSSCG00000013498	transcript_ENSSSCT00000014744	coding
full-splice_match	gene_ENSSSCG00000013507	transcript_ENSSSCT00000014754	coding
full-splice_match	gene_ENSSSCG00000013524	transcript_ENSSSCT00000014771	coding
full-splice_match	gene_ENSSSCG00000013546	transcript_ENSSSCT00000014794	coding
full-splice_match	gene_ENSSSCG00000013554	transcript_ENSSSCT00000014804	coding
full-splice_match	gene_ENSSSCG00000013570	transcript_ENSSSCT00000014822	coding
full-splice_match	gene_ENSSSCG00000013582	transcript_ENSSSCT00000014834	coding
full-splice_match	gene_ENSSSCG00000013589	transcript_ENSSSCT00000014841	coding
full-splice_match	gene_ENSSSCG00000013598	transcript_ENSSSCT00000014852	coding
full-splice_match	gene_ENSSSCG00000013604	transcript_ENSSSCT00000014859	coding
full-splice_match	gene_ENSSSCG00000013618	transcript_ENSSSCT00000014873	coding
full-splice_match	gene_ENSSSCG00000013632	transcript_ENSSSCT00000014887	coding
full-splice_match	gene_ENSSSCG00000013637	transcript_ENSSSCT00000014892	coding
full-splice_match	gene_ENSSSCG00000013645	transcript_ENSSSCT00000014905	coding
full-splice_match	gene_ENSSSCG00000013654	transcript_ENSSSCT00000014918	coding
full-splice_match	gene_ENSSSCG00000013661	transcript_ENSSSCT00000014925	coding
full-splice_match	gene_ENSSSCG00000013662	transcript_ENSSSCT00000014926	coding
full-splice_match	gene_ENSSSCG00000013664	transcript_ENSSSCT00000014928	coding
full-splice_match	gene_ENSSSCG00000027434	transcript_ENSSSCT00000014932	coding
full-splice_match	gene_ENSSSCG00000013722	transcript_ENSSSCT00000014996	coding
full-splice_match	gene_ENSSSCG00000013723	transcript_ENSSSCT00000014997	coding
full-splice_match	gene_ENSSSCG00000013727	transcript_ENSSSCT00000015001	coding
full-splice_match	gene_ENSSSCG00000013730	transcript_ENSSSCT00000015004	coding
full-splice_match	gene_ENSSSCG00000013735	transcript_ENSSSCT00000015009	coding
full-splice_match	gene_ENSSSCG00000013751	transcript_ENSSSCT00000015025	coding
full-splice_match	gene_ENSSSCG00000013753	transcript_ENSSSCT00000015027	coding
full-splice_match	gene_ENSSSCG00000013756	transcript_ENSSSCT00000015030	coding
full-splice_match	gene_ENSSSCG00000013757	transcript_ENSSSCT00000015031	coding
full-splice_match	gene_ENSSSCG00000013763	transcript_ENSSSCT00000015037	coding
full-splice_match	gene_ENSSSCG00000013768	transcript_ENSSSCT00000015043	coding
full-splice_match	gene_ENSSSCG00000013778	transcript_ENSSSCT00000015054	coding
full-splice_match	gene_ENSSSCG00000013779	transcript_ENSSSCT00000015055	coding
full-splice_match	gene_ENSSSCG00000013782	transcript_ENSSSCT00000015059	coding
full-splice_match	gene_ENSSSCG00000013829	transcript_ENSSSCT00000015107	coding
full-splice_match	gene_ENSSSCG00000013839	transcript_ENSSSCT00000015117	coding
full-splice_match	gene_ENSSSCG00000013853	transcript_ENSSSCT00000015132	coding
full-splice_match	gene_ENSSSCG00000013856	transcript_ENSSSCT00000015135	coding
full-splice_match	gene_ENSSSCG00000013861	transcript_ENSSSCT00000015140	coding
full-splice_match	gene_ENSSSCG00000013873	transcript_ENSSSCT00000015156	coding
full-splice_match	gene_ENSSSCG00000053735	transcript_ENSSSCT00000015169	coding
full-splice_match	gene_ENSSSCG00000013884	transcript_ENSSSCT00000015170	coding
full-splice_match	gene_ENSSSCG00000013894	transcript_ENSSSCT00000015180	coding
full-splice_match	gene_ENSSSCG00000013896	transcript_ENSSSCT00000015182	coding
full-splice_match	gene_ENSSSCG00000013900	transcript_ENSSSCT00000015186	coding
full-splice_match	gene_ENSSSCG00000013901	transcript_ENSSSCT00000015187	coding
full-splice_match	gene_ENSSSCG00000013913	transcript_ENSSSCT00000015199	coding
full-splice_match	gene_ENSSSCG00000013919	transcript_ENSSSCT00000015205	coding
full-splice_match	gene_ENSSSCG00000027840	transcript_ENSSSCT00000015208	coding
full-splice_match	gene_ENSSSCG00000013990	transcript_ENSSSCT00000015281	coding
full-splice_match	gene_ENSSSCG00000013991	transcript_ENSSSCT00000015282	coding
full-splice_match	gene_ENSSSCG00000014031	transcript_ENSSSCT00000015327	coding
full-splice_match	gene_ENSSSCG00000014035	transcript_ENSSSCT00000015331	coding
full-splice_match	gene_ENSSSCG00000014036	transcript_ENSSSCT00000015332	coding
full-splice_match	gene_ENSSSCG00000014039	transcript_ENSSSCT00000015336	coding
full-splice_match	gene_ENSSSCG00000014041	transcript_ENSSSCT00000015338	coding
full-splice_match	gene_ENSSSCG00000014054	transcript_ENSSSCT00000015353	coding
full-splice_match	gene_ENSSSCG00000014058	transcript_ENSSSCT00000015357	coding
full-splice_match	gene_ENSSSCG00000014073	transcript_ENSSSCT00000015373	coding
full-splice_match	gene_ENSSSCG00000014091	transcript_ENSSSCT00000015392	coding
full-splice_match	gene_ENSSSCG00000014100	transcript_ENSSSCT00000015402	coding
full-splice_match	gene_ENSSSCG00000014119	transcript_ENSSSCT00000015423	coding
full-splice_match	gene_ENSSSCG00000014141	transcript_ENSSSCT00000015445	coding
full-splice_match	gene_ENSSSCG00000014151	transcript_ENSSSCT00000015458	coding
full-splice_match	gene_ENSSSCG00000014157	transcript_ENSSSCT00000015465	coding
full-splice_match	gene_ENSSSCG00000014179	transcript_ENSSSCT00000015491	coding
full-splice_match	gene_ENSSSCG00000014249	transcript_ENSSSCT00000015569	coding
full-splice_match	gene_ENSSSCG00000014264	transcript_ENSSSCT00000015585	coding
full-splice_match	gene_ENSSSCG00000014288	transcript_ENSSSCT00000015611	coding
full-splice_match	gene_ENSSSCG00000014310	transcript_ENSSSCT00000015634	coding
full-splice_match	gene_ENSSSCG00000014325	transcript_ENSSSCT00000015651	coding
full-splice_match	gene_ENSSSCG00000014337	transcript_ENSSSCT00000015664	coding
full-splice_match	gene_ENSSSCG00000014339	transcript_ENSSSCT00000015666	coding
full-splice_match	gene_ENSSSCG00000014348	transcript_ENSSSCT00000015676	coding
full-splice_match	gene_ENSSSCG00000014369	transcript_ENSSSCT00000015699	coding
full-splice_match	gene_ENSSSCG00000014371	transcript_ENSSSCT00000015701	coding
full-splice_match	gene_ENSSSCG00000014374	transcript_ENSSSCT00000015704	coding
full-splice_match	gene_ENSSSCG00000014395	transcript_ENSSSCT00000015733	coding
full-splice_match	gene_ENSSSCG00000014538	transcript_ENSSSCT00000015888	coding
full-splice_match	gene_ENSSSCG00000014559	transcript_ENSSSCT00000015909	coding
full-splice_match	gene_ENSSSCG00000059532	transcript_ENSSSCT00000015941	coding
full-splice_match	gene_ENSSSCG00000014625	transcript_ENSSSCT00000015975	coding
full-splice_match	gene_ENSSSCG00000014633	transcript_ENSSSCT00000015984	coding
full-splice_match	gene_ENSSSCG00000014830	transcript_ENSSSCT00000016182	non_coding
full-splice_match	gene_ENSSSCG00000032723	transcript_ENSSSCT00000016226	coding
full-splice_match	gene_ENSSSCG00000014880	transcript_ENSSSCT00000016234	coding
full-splice_match	gene_ENSSSCG00000014881	transcript_ENSSSCT00000016235	coding
full-splice_match	gene_ENSSSCG00000014913	transcript_ENSSSCT00000016269	coding
full-splice_match	gene_ENSSSCG00000014915	transcript_ENSSSCT00000016271	coding
full-splice_match	gene_ENSSSCG00000014921	transcript_ENSSSCT00000016277	coding
full-splice_match	gene_ENSSSCG00000014924	transcript_ENSSSCT00000016280	coding
full-splice_match	gene_ENSSSCG00000014970	transcript_ENSSSCT00000016332	coding
full-splice_match	gene_ENSSSCG00000015011	transcript_ENSSSCT00000016375	coding
full-splice_match	gene_ENSSSCG00000015034	transcript_ENSSSCT00000016399	coding
full-splice_match	gene_ENSSSCG00000015040	transcript_ENSSSCT00000016406	coding
full-splice_match	gene_ENSSSCG00000015050	transcript_ENSSSCT00000016416	coding
full-splice_match	gene_ENSSSCG00000015067	transcript_ENSSSCT00000016433	coding
full-splice_match	gene_ENSSSCG00000015085	transcript_ENSSSCT00000016451	coding
full-splice_match	gene_ENSSSCG00000015107	transcript_ENSSSCT00000016473	coding
full-splice_match	gene_ENSSSCG00000015117	transcript_ENSSSCT00000016483	coding
full-splice_match	gene_ENSSSCG00000015140	transcript_ENSSSCT00000016506	coding
full-splice_match	gene_ENSSSCG00000015201	transcript_ENSSSCT00000016567	coding
full-splice_match	gene_ENSSSCG00000015231	transcript_ENSSSCT00000016597	coding
full-splice_match	gene_ENSSSCG00000015270	transcript_ENSSSCT00000016639	coding
full-splice_match	gene_ENSSSCG00000015299	transcript_ENSSSCT00000016670	coding
full-splice_match	gene_ENSSSCG00000015315	transcript_ENSSSCT00000016688	coding
full-splice_match	gene_ENSSSCG00000015322	transcript_ENSSSCT00000016695	coding
full-splice_match	gene_ENSSSCG00000015324	transcript_ENSSSCT00000016697	non_coding
full-splice_match	gene_ENSSSCG00000015331	transcript_ENSSSCT00000016704	coding
full-splice_match	gene_ENSSSCG00000015345	transcript_ENSSSCT00000016718	coding
full-splice_match	gene_ENSSSCG00000015380	transcript_ENSSSCT00000016755	coding
full-splice_match	gene_ENSSSCG00000015384	transcript_ENSSSCT00000016759	non_coding
full-splice_match	gene_ENSSSCG00000015413	transcript_ENSSSCT00000016788	coding
full-splice_match	gene_ENSSSCG00000015424	transcript_ENSSSCT00000016802	coding
full-splice_match	gene_ENSSSCG00000015443	transcript_ENSSSCT00000016824	coding
full-splice_match	gene_ENSSSCG00000015446	transcript_ENSSSCT00000016828	coding
full-splice_match	gene_ENSSSCG00000015473	transcript_ENSSSCT00000016856	coding
full-splice_match	gene_ENSSSCG00000015483	transcript_ENSSSCT00000016866	coding
full-splice_match	gene_ENSSSCG00000015486	transcript_ENSSSCT00000016870	coding
full-splice_match	gene_ENSSSCG00000015497	transcript_ENSSSCT00000016882	coding
full-splice_match	gene_ENSSSCG00000015525	transcript_ENSSSCT00000016913	coding
full-splice_match	gene_ENSSSCG00000015534	transcript_ENSSSCT00000016923	coding
full-splice_match	gene_ENSSSCG00000015540	transcript_ENSSSCT00000016929	coding
full-splice_match	gene_ENSSSCG00000015541	transcript_ENSSSCT00000016930	coding
full-splice_match	gene_ENSSSCG00000015550	transcript_ENSSSCT00000016940	coding
full-splice_match	gene_ENSSSCG00000015599	transcript_ENSSSCT00000016992	coding
full-splice_match	gene_ENSSSCG00000015604	transcript_ENSSSCT00000016997	coding
full-splice_match	gene_ENSSSCG00000015607	transcript_ENSSSCT00000017001	coding
full-splice_match	gene_ENSSSCG00000015652	transcript_ENSSSCT00000017049	coding
full-splice_match	gene_ENSSSCG00000015690	transcript_ENSSSCT00000017090	coding
full-splice_match	gene_ENSSSCG00000015734	transcript_ENSSSCT00000017134	coding
full-splice_match	gene_ENSSSCG00000015770	transcript_ENSSSCT00000017171	coding
full-splice_match	gene_ENSSSCG00000015771	transcript_ENSSSCT00000017172	coding
full-splice_match	gene_ENSSSCG00000015772	transcript_ENSSSCT00000017173	coding
full-splice_match	gene_ENSSSCG00000015785	transcript_ENSSSCT00000017188	coding
full-splice_match	gene_ENSSSCG00000015793	transcript_ENSSSCT00000017196	coding
full-splice_match	gene_ENSSSCG00000015798	transcript_ENSSSCT00000017202	non_coding
full-splice_match	gene_ENSSSCG00000015820	transcript_ENSSSCT00000017228	coding
full-splice_match	gene_ENSSSCG00000015821	transcript_ENSSSCT00000017229	coding
full-splice_match	gene_ENSSSCG00000015826	transcript_ENSSSCT00000017234	coding
full-splice_match	gene_ENSSSCG00000015828	transcript_ENSSSCT00000017236	coding
full-splice_match	gene_ENSSSCG00000015842	transcript_ENSSSCT00000017250	coding
full-splice_match	gene_ENSSSCG00000015844	transcript_ENSSSCT00000017252	coding
full-splice_match	gene_ENSSSCG00000015846	transcript_ENSSSCT00000017254	coding
full-splice_match	gene_ENSSSCG00000015860	transcript_ENSSSCT00000017271	coding
full-splice_match	gene_ENSSSCG00000015868	transcript_ENSSSCT00000017279	coding
full-splice_match	gene_ENSSSCG00000015936	transcript_ENSSSCT00000017352	coding
full-splice_match	gene_ENSSSCG00000016020	transcript_ENSSSCT00000017443	coding
full-splice_match	gene_ENSSSCG00000055460	transcript_ENSSSCT00000017451	coding
full-splice_match	gene_ENSSSCG00000016044	transcript_ENSSSCT00000017469	coding
full-splice_match	gene_ENSSSCG00000016076	transcript_ENSSSCT00000017504	coding
full-splice_match	gene_ENSSSCG00000016096	transcript_ENSSSCT00000017525	coding
full-splice_match	gene_ENSSSCG00000016111	transcript_ENSSSCT00000017542	non_coding
full-splice_match	gene_ENSSSCG00000016128	transcript_ENSSSCT00000017560	coding
full-splice_match	gene_ENSSSCG00000016207	transcript_ENSSSCT00000017648	coding
full-splice_match	gene_ENSSSCG00000016208	transcript_ENSSSCT00000017649	coding
full-splice_match	gene_ENSSSCG00000016232	transcript_ENSSSCT00000017674	coding
full-splice_match	gene_ENSSSCG00000016290	transcript_ENSSSCT00000017739	coding
full-splice_match	gene_ENSSSCG00000016313	transcript_ENSSSCT00000017766	coding
full-splice_match	gene_ENSSSCG00000016322	transcript_ENSSSCT00000017775	coding
full-splice_match	gene_ENSSSCG00000016323	transcript_ENSSSCT00000017776	coding
full-splice_match	gene_ENSSSCG00000016331	transcript_ENSSSCT00000017784	coding
full-splice_match	gene_ENSSSCG00000016339	transcript_ENSSSCT00000017794	coding
full-splice_match	gene_ENSSSCG00000016342	transcript_ENSSSCT00000017797	coding
full-splice_match	gene_ENSSSCG00000001689	transcript_ENSSSCT00000017803	coding
full-splice_match	gene_ENSSSCG00000016349	transcript_ENSSSCT00000017804	coding
full-splice_match	gene_ENSSSCG00000016367	transcript_ENSSSCT00000017822	coding
full-splice_match	gene_ENSSSCG00000016428	transcript_ENSSSCT00000017889	coding
full-splice_match	gene_ENSSSCG00000016434	transcript_ENSSSCT00000017895	coding
full-splice_match	gene_ENSSSCG00000016449	transcript_ENSSSCT00000017912	coding
full-splice_match	gene_ENSSSCG00000016491	transcript_ENSSSCT00000017955	coding
full-splice_match	gene_ENSSSCG00000016496	transcript_ENSSSCT00000017960	coding
full-splice_match	gene_ENSSSCG00000016502	transcript_ENSSSCT00000017966	coding
full-splice_match	gene_ENSSSCG00000016504	transcript_ENSSSCT00000017968	coding
full-splice_match	gene_ENSSSCG00000016532	transcript_ENSSSCT00000018000	coding
full-splice_match	gene_ENSSSCG00000016565	transcript_ENSSSCT00000018035	coding
full-splice_match	gene_ENSSSCG00000016570	transcript_ENSSSCT00000018040	coding
full-splice_match	gene_ENSSSCG00000016577	transcript_ENSSSCT00000018047	coding
full-splice_match	gene_ENSSSCG00000016585	transcript_ENSSSCT00000018057	coding
full-splice_match	gene_ENSSSCG00000016593	transcript_ENSSSCT00000018066	coding
full-splice_match	gene_ENSSSCG00000016635	transcript_ENSSSCT00000018113	coding
full-splice_match	gene_ENSSSCG00000016646	transcript_ENSSSCT00000018124	coding
full-splice_match	gene_ENSSSCG00000016704	transcript_ENSSSCT00000018185	coding
full-splice_match	gene_ENSSSCG00000016714	transcript_ENSSSCT00000018195	coding
full-splice_match	gene_ENSSSCG00000016734	transcript_ENSSSCT00000018216	coding
full-splice_match	gene_ENSSSCG00000016745	transcript_ENSSSCT00000018227	coding
full-splice_match	gene_ENSSSCG00000016758	transcript_ENSSSCT00000018240	coding
full-splice_match	gene_ENSSSCG00000016760	transcript_ENSSSCT00000018244	coding
full-splice_match	gene_ENSSSCG00000016768	transcript_ENSSSCT00000018253	coding
full-splice_match	gene_ENSSSCG00000016823	transcript_ENSSSCT00000018316	coding
full-splice_match	gene_ENSSSCG00000016827	transcript_ENSSSCT00000018322	coding
full-splice_match	gene_ENSSSCG00000016855	transcript_ENSSSCT00000018355	coding
full-splice_match	gene_ENSSSCG00000031337	transcript_ENSSSCT00000018402	coding
full-splice_match	gene_ENSSSCG00000016900	transcript_ENSSSCT00000018405	coding
full-splice_match	gene_ENSSSCG00000016902	transcript_ENSSSCT00000018408	coding
full-splice_match	gene_ENSSSCG00000016903	transcript_ENSSSCT00000018409	coding
full-splice_match	gene_ENSSSCG00000016911	transcript_ENSSSCT00000018417	coding
full-splice_match	gene_ENSSSCG00000016925	transcript_ENSSSCT00000018432	coding
full-splice_match	gene_ENSSSCG00000016945	transcript_ENSSSCT00000018453	coding
full-splice_match	gene_ENSSSCG00000016946	transcript_ENSSSCT00000018454	coding
full-splice_match	gene_ENSSSCG00000016957	transcript_ENSSSCT00000018466	coding
full-splice_match	gene_ENSSSCG00000016975	transcript_ENSSSCT00000018485	coding
full-splice_match	gene_ENSSSCG00000016981	transcript_ENSSSCT00000018491	coding
full-splice_match	gene_ENSSSCG00000016985	transcript_ENSSSCT00000018495	coding
full-splice_match	gene_ENSSSCG00000017005	transcript_ENSSSCT00000018517	coding
full-splice_match	gene_ENSSSCG00000017015	transcript_ENSSSCT00000018527	coding
full-splice_match	gene_ENSSSCG00000017058	transcript_ENSSSCT00000018572	non_coding
full-splice_match	gene_ENSSSCG00000017065	transcript_ENSSSCT00000018580	coding
full-splice_match	gene_ENSSSCG00000017114	transcript_ENSSSCT00000018632	coding
full-splice_match	gene_ENSSSCG00000017116	transcript_ENSSSCT00000018634	coding
full-splice_match	gene_ENSSSCG00000017119	transcript_ENSSSCT00000018637	coding
full-splice_match	gene_ENSSSCG00000017126	transcript_ENSSSCT00000018644	coding
full-splice_match	gene_ENSSSCG00000053358	transcript_ENSSSCT00000018647	coding
full-splice_match	gene_ENSSSCG00000017133	transcript_ENSSSCT00000018651	coding
full-splice_match	gene_ENSSSCG00000017152	transcript_ENSSSCT00000018673	coding
full-splice_match	gene_ENSSSCG00000017155	transcript_ENSSSCT00000018679	coding
full-splice_match	gene_ENSSSCG00000017160	transcript_ENSSSCT00000018684	coding
full-splice_match	gene_ENSSSCG00000017177	transcript_ENSSSCT00000018702	coding
full-splice_match	gene_ENSSSCG00000017184	transcript_ENSSSCT00000018709	coding
full-splice_match	gene_ENSSSCG00000017194	transcript_ENSSSCT00000018718	coding
full-splice_match	gene_ENSSSCG00000017196	transcript_ENSSSCT00000018721	coding
full-splice_match	gene_ENSSSCG00000017199	transcript_ENSSSCT00000018724	coding
full-splice_match	gene_ENSSSCG00000017203	transcript_ENSSSCT00000018728	coding
full-splice_match	gene_ENSSSCG00000017206	transcript_ENSSSCT00000018731	coding
full-splice_match	gene_ENSSSCG00000017207	transcript_ENSSSCT00000018732	coding
full-splice_match	gene_ENSSSCG00000017208	transcript_ENSSSCT00000018733	coding
full-splice_match	gene_ENSSSCG00000017212	transcript_ENSSSCT00000018737	coding
full-splice_match	gene_ENSSSCG00000017226	transcript_ENSSSCT00000018753	coding
full-splice_match	gene_ENSSSCG00000017245	transcript_ENSSSCT00000018774	coding
full-splice_match	gene_ENSSSCG00000037754	transcript_ENSSSCT00000018779	coding
full-splice_match	gene_ENSSSCG00000017251	transcript_ENSSSCT00000018780	coding
full-splice_match	gene_ENSSSCG00000017288	transcript_ENSSSCT00000018818	coding
full-splice_match	gene_ENSSSCG00000017287	transcript_ENSSSCT00000018819	coding
full-splice_match	gene_ENSSSCG00000017336	transcript_ENSSSCT00000018872	coding
full-splice_match	gene_ENSSSCG00000017339	transcript_ENSSSCT00000018875	coding
full-splice_match	gene_ENSSSCG00000017359	transcript_ENSSSCT00000018898	coding
full-splice_match	gene_ENSSSCG00000017371	transcript_ENSSSCT00000018910	coding
full-splice_match	gene_ENSSSCG00000017380	transcript_ENSSSCT00000018919	coding
full-splice_match	gene_ENSSSCG00000017416	transcript_ENSSSCT00000018960	coding
full-splice_match	gene_ENSSSCG00000017429	transcript_ENSSSCT00000018975	coding
full-splice_match	gene_ENSSSCG00000017430	transcript_ENSSSCT00000018976	coding
full-splice_match	gene_ENSSSCG00000017476	transcript_ENSSSCT00000019027	coding
full-splice_match	gene_ENSSSCG00000017489	transcript_ENSSSCT00000019042	coding
full-splice_match	gene_ENSSSCG00000017493	transcript_ENSSSCT00000019046	coding
full-splice_match	gene_ENSSSCG00000017501	transcript_ENSSSCT00000019054	coding
full-splice_match	gene_ENSSSCG00000017511	transcript_ENSSSCT00000019064	coding
full-splice_match	gene_ENSSSCG00000017517	transcript_ENSSSCT00000019071	coding
full-splice_match	gene_ENSSSCG00000017521	transcript_ENSSSCT00000019075	coding
full-splice_match	gene_ENSSSCG00000017524	transcript_ENSSSCT00000019078	coding
full-splice_match	gene_ENSSSCG00000017539	transcript_ENSSSCT00000019093	coding
full-splice_match	gene_ENSSSCG00000017551	transcript_ENSSSCT00000019105	coding
full-splice_match	gene_ENSSSCG00000017591	transcript_ENSSSCT00000019150	coding
full-splice_match	gene_ENSSSCG00000017593	transcript_ENSSSCT00000019154	coding
full-splice_match	gene_ENSSSCG00000031433	transcript_ENSSSCT00000019164	coding
full-splice_match	gene_ENSSSCG00000017617	transcript_ENSSSCT00000019179	coding
full-splice_match	gene_ENSSSCG00000017667	transcript_ENSSSCT00000019231	coding
full-splice_match	gene_ENSSSCG00000017688	transcript_ENSSSCT00000019252	coding
full-splice_match	gene_ENSSSCG00000017700	transcript_ENSSSCT00000019266	coding
full-splice_match	gene_ENSSSCG00000017723	transcript_ENSSSCT00000019290	coding
full-splice_match	gene_ENSSSCG00000017749	transcript_ENSSSCT00000019318	coding
full-splice_match	gene_ENSSSCG00000017750	transcript_ENSSSCT00000019319	coding
full-splice_match	gene_ENSSSCG00000017766	transcript_ENSSSCT00000019338	coding
full-splice_match	gene_ENSSSCG00000017772	transcript_ENSSSCT00000019344	coding
full-splice_match	gene_ENSSSCG00000017776	transcript_ENSSSCT00000019348	coding
full-splice_match	gene_ENSSSCG00000017778	transcript_ENSSSCT00000019350	coding
full-splice_match	gene_ENSSSCG00000017787	transcript_ENSSSCT00000019359	coding
full-splice_match	gene_ENSSSCG00000017803	transcript_ENSSSCT00000019376	coding
full-splice_match	gene_ENSSSCG00000017806	transcript_ENSSSCT00000019379	coding
full-splice_match	gene_ENSSSCG00000017864	transcript_ENSSSCT00000019440	coding
full-splice_match	gene_ENSSSCG00000017870	transcript_ENSSSCT00000019446	coding
full-splice_match	gene_ENSSSCG00000017873	transcript_ENSSSCT00000019449	coding
full-splice_match	gene_ENSSSCG00000017913	transcript_ENSSSCT00000019495	coding
full-splice_match	gene_ENSSSCG00000017926	transcript_ENSSSCT00000019509	coding
full-splice_match	gene_ENSSSCG00000017928	transcript_ENSSSCT00000019511	coding
full-splice_match	gene_ENSSSCG00000017929	transcript_ENSSSCT00000019512	coding
full-splice_match	gene_ENSSSCG00000017941_gene_ENSSSCG00000017940	transcript_ENSSSCT00000019524	coding
full-splice_match	gene_ENSSSCG00000017949	transcript_ENSSSCT00000019533	coding
full-splice_match	gene_ENSSSCG00000017950	transcript_ENSSSCT00000019534	coding
full-splice_match	gene_ENSSSCG00000017952	transcript_ENSSSCT00000019536	coding
full-splice_match	gene_ENSSSCG00000017953	transcript_ENSSSCT00000019537	coding
full-splice_match	gene_ENSSSCG00000017955	transcript_ENSSSCT00000019539	coding
full-splice_match	gene_ENSSSCG00000017971	transcript_ENSSSCT00000019556	coding
full-splice_match	gene_ENSSSCG00000018016	transcript_ENSSSCT00000019611	coding
full-splice_match	gene_ENSSSCG00000018023	transcript_ENSSSCT00000019618	coding
full-splice_match	gene_ENSSSCG00000018032	transcript_ENSSSCT00000019627	coding
full-splice_match	gene_ENSSSCG00000018033	transcript_ENSSSCT00000019628	coding
full-splice_match	gene_ENSSSCG00000018075	transcript_ENSSSCT00000019670	non_coding
full-splice_match	gene_ENSSSCG00000018082	transcript_ENSSSCT00000019677	non_coding
full-splice_match	gene_ENSSSCG00000027659	transcript_ENSSSCT00000022250	coding
full-splice_match	gene_ENSSSCG00000020665	transcript_ENSSSCT00000022269	coding
full-splice_match	gene_ENSSSCG00000021149	transcript_ENSSSCT00000022320	coding
full-splice_match	gene_ENSSSCG00000029300	transcript_ENSSSCT00000022336	coding
full-splice_match	gene_ENSSSCG00000026454	transcript_ENSSSCT00000022347	coding
full-splice_match	gene_ENSSSCG00000020842	transcript_ENSSSCT00000022456	coding
full-splice_match	gene_ENSSSCG00000022828	transcript_ENSSSCT00000022515	coding
full-splice_match	gene_ENSSSCG00000029096	transcript_ENSSSCT00000022564	coding
full-splice_match	gene_ENSSSCG00000029763	transcript_ENSSSCT00000022593	coding
full-splice_match	gene_ENSSSCG00000029724	transcript_ENSSSCT00000022602	coding
full-splice_match	gene_ENSSSCG00000027882	transcript_ENSSSCT00000022625	coding
full-splice_match	gene_ENSSSCG00000023062	transcript_ENSSSCT00000022638	coding
full-splice_match	gene_ENSSSCG00000025881	transcript_ENSSSCT00000022684	coding
full-splice_match	gene_ENSSSCG00000020790	transcript_ENSSSCT00000022688	non_coding
full-splice_match	gene_ENSSSCG00000040199	transcript_ENSSSCT00000022746	coding
full-splice_match	gene_ENSSSCG00000029228	transcript_ENSSSCT00000022755	coding
full-splice_match	gene_ENSSSCG00000009137	transcript_ENSSSCT00000022770	coding
full-splice_match	gene_ENSSSCG00000026422	transcript_ENSSSCT00000022811	coding
full-splice_match	gene_ENSSSCG00000026248	transcript_ENSSSCT00000022821	coding
full-splice_match	gene_ENSSSCG00000025616	transcript_ENSSSCT00000022859	coding
full-splice_match	gene_ENSSSCG00000030696	transcript_ENSSSCT00000022901	coding
full-splice_match	gene_ENSSSCG00000030369	transcript_ENSSSCT00000022969	coding
full-splice_match	gene_ENSSSCG00000023681	transcript_ENSSSCT00000022988	coding
full-splice_match	gene_ENSSSCG00000030510	transcript_ENSSSCT00000022996	coding
full-splice_match	gene_ENSSSCG00000022058	transcript_ENSSSCT00000023065	coding
full-splice_match	gene_ENSSSCG00000023097	transcript_ENSSSCT00000023067	coding
full-splice_match	gene_ENSSSCG00000008534	transcript_ENSSSCT00000023075	coding
full-splice_match	gene_ENSSSCG00000025010	transcript_ENSSSCT00000023132	coding
full-splice_match	gene_ENSSSCG00000028558	transcript_ENSSSCT00000023144	coding
full-splice_match	gene_ENSSSCG00000023955	transcript_ENSSSCT00000023145	coding
full-splice_match	gene_ENSSSCG00000021007	transcript_ENSSSCT00000023158	coding
full-splice_match	gene_ENSSSCG00000023759	transcript_ENSSSCT00000023209	coding
full-splice_match	gene_ENSSSCG00000030017	transcript_ENSSSCT00000023210	coding
full-splice_match	gene_ENSSSCG00000030680	transcript_ENSSSCT00000023234	coding
full-splice_match	gene_ENSSSCG00000024932	transcript_ENSSSCT00000023235	coding
full-splice_match	gene_ENSSSCG00000027237	transcript_ENSSSCT00000023255	coding
full-splice_match	gene_ENSSSCG00000025674	transcript_ENSSSCT00000023271	coding
full-splice_match	gene_ENSSSCG00000021724	transcript_ENSSSCT00000023323	coding
full-splice_match	gene_ENSSSCG00000027646	transcript_ENSSSCT00000023343	coding
full-splice_match	gene_ENSSSCG00000023599	transcript_ENSSSCT00000023357	non_coding
full-splice_match	gene_ENSSSCG00000014913	transcript_ENSSSCT00000023370	coding
full-splice_match	gene_ENSSSCG00000028297	transcript_ENSSSCT00000023376	coding
full-splice_match	gene_ENSSSCG00000062206	transcript_ENSSSCT00000023379	coding
full-splice_match	gene_ENSSSCG00000036310	transcript_ENSSSCT00000023385	coding
full-splice_match	gene_ENSSSCG00000023658	transcript_ENSSSCT00000023414	coding
full-splice_match	gene_ENSSSCG00000027967	transcript_ENSSSCT00000023427	coding
full-splice_match	gene_ENSSSCG00000025228	transcript_ENSSSCT00000023435	coding
full-splice_match	gene_ENSSSCG00000021834	transcript_ENSSSCT00000023457	coding
full-splice_match	gene_ENSSSCG00000021440	transcript_ENSSSCT00000023502	coding
full-splice_match	gene_ENSSSCG00000024933	transcript_ENSSSCT00000023503	coding
full-splice_match	gene_ENSSSCG00000022864	transcript_ENSSSCT00000023513	coding
full-splice_match	gene_ENSSSCG00000029502	transcript_ENSSSCT00000023556	coding
full-splice_match	gene_ENSSSCG00000024912	transcript_ENSSSCT00000023586	coding
full-splice_match	gene_ENSSSCG00000030088	transcript_ENSSSCT00000023613	coding
full-splice_match	gene_ENSSSCG00000027252	transcript_ENSSSCT00000023628	coding
full-splice_match	gene_ENSSSCG00000022031	transcript_ENSSSCT00000023649	coding
full-splice_match	gene_ENSSSCG00000020701	transcript_ENSSSCT00000023708	coding
full-splice_match	gene_ENSSSCG00000023078	transcript_ENSSSCT00000023709	coding
full-splice_match	gene_ENSSSCG00000022280	transcript_ENSSSCT00000023724	coding
full-splice_match	gene_ENSSSCG00000029920	transcript_ENSSSCT00000023729	coding
full-splice_match	gene_ENSSSCG00000024661	transcript_ENSSSCT00000023731	coding
full-splice_match	gene_ENSSSCG00000028190	transcript_ENSSSCT00000023738	coding
full-splice_match	gene_ENSSSCG00000022151	transcript_ENSSSCT00000023773	coding
full-splice_match	gene_ENSSSCG00000026587	transcript_ENSSSCT00000023780	coding
full-splice_match	gene_ENSSSCG00000028920	transcript_ENSSSCT00000023831	coding
full-splice_match	gene_ENSSSCG00000021464	transcript_ENSSSCT00000023854	coding
full-splice_match	gene_ENSSSCG00000039500	transcript_ENSSSCT00000023867	coding
full-splice_match	gene_ENSSSCG00000022256	transcript_ENSSSCT00000023877	coding
full-splice_match	gene_ENSSSCG00000016226	transcript_ENSSSCT00000023908	coding
full-splice_match	gene_ENSSSCG00000022212	transcript_ENSSSCT00000023937	coding
full-splice_match	gene_ENSSSCG00000028602	transcript_ENSSSCT00000023947	coding
full-splice_match	gene_ENSSSCG00000023263	transcript_ENSSSCT00000023954	coding
full-splice_match	gene_ENSSSCG00000022128	transcript_ENSSSCT00000023976	coding
full-splice_match	gene_ENSSSCG00000027865	transcript_ENSSSCT00000023979	coding
full-splice_match	gene_ENSSSCG00000023354	transcript_ENSSSCT00000023990	coding
full-splice_match	gene_ENSSSCG00000025401	transcript_ENSSSCT00000023993	coding
full-splice_match	gene_ENSSSCG00000025042	transcript_ENSSSCT00000024007	coding
full-splice_match	gene_ENSSSCG00000030493	transcript_ENSSSCT00000024058	coding
full-splice_match	gene_ENSSSCG00000029326	transcript_ENSSSCT00000024108	coding
full-splice_match	gene_ENSSSCG00000025701	transcript_ENSSSCT00000024187	coding
full-splice_match	gene_ENSSSCG00000023603	transcript_ENSSSCT00000024228	coding
full-splice_match	gene_ENSSSCG00000028571	transcript_ENSSSCT00000024296	coding
full-splice_match	gene_ENSSSCG00000027100	transcript_ENSSSCT00000024304	coding
full-splice_match	gene_ENSSSCG00000028964	transcript_ENSSSCT00000024309	coding
full-splice_match	gene_ENSSSCG00000026354	transcript_ENSSSCT00000024330	coding
full-splice_match	gene_ENSSSCG00000023377	transcript_ENSSSCT00000024369	coding
full-splice_match	gene_ENSSSCG00000027294	transcript_ENSSSCT00000024377	coding
full-splice_match	gene_ENSSSCG00000024960	transcript_ENSSSCT00000024403	coding
full-splice_match	gene_ENSSSCG00000025053	transcript_ENSSSCT00000024414	coding
full-splice_match	gene_ENSSSCG00000025921	transcript_ENSSSCT00000024417	coding
full-splice_match	gene_ENSSSCG00000028488	transcript_ENSSSCT00000024428	coding
full-splice_match	gene_ENSSSCG00000028475	transcript_ENSSSCT00000024440	coding
full-splice_match	gene_ENSSSCG00000022912	transcript_ENSSSCT00000024461	coding
full-splice_match	gene_ENSSSCG00000025966	transcript_ENSSSCT00000024462	coding
full-splice_match	gene_ENSSSCG00000028889	transcript_ENSSSCT00000024464	coding
full-splice_match	gene_ENSSSCG00000025374	transcript_ENSSSCT00000024478	coding
full-splice_match	gene_ENSSSCG00000017936	transcript_ENSSSCT00000024555	coding
full-splice_match	gene_ENSSSCG00000027974	transcript_ENSSSCT00000024573	coding
full-splice_match	gene_ENSSSCG00000023842	transcript_ENSSSCT00000024639	coding
full-splice_match	gene_ENSSSCG00000024867	transcript_ENSSSCT00000024643	coding
full-splice_match	gene_ENSSSCG00000002849	transcript_ENSSSCT00000024648	coding
full-splice_match	gene_ENSSSCG00000025417	transcript_ENSSSCT00000024678	coding
full-splice_match	gene_ENSSSCG00000021628	transcript_ENSSSCT00000024679	coding
full-splice_match	gene_ENSSSCG00000028458	transcript_ENSSSCT00000024942	coding
full-splice_match	gene_ENSSSCG00000053080	transcript_ENSSSCT00000024951	coding
full-splice_match	gene_ENSSSCG00000030426	transcript_ENSSSCT00000024953	coding
full-splice_match	gene_ENSSSCG00000023191	transcript_ENSSSCT00000024963	coding
full-splice_match	gene_ENSSSCG00000028031	transcript_ENSSSCT00000024978	coding
full-splice_match	gene_ENSSSCG00000022784	transcript_ENSSSCT00000025002	coding
full-splice_match	gene_ENSSSCG00000024484	transcript_ENSSSCT00000025010	coding
full-splice_match	gene_ENSSSCG00000021229	transcript_ENSSSCT00000025011	coding
full-splice_match	gene_ENSSSCG00000028431	transcript_ENSSSCT00000025027	coding
full-splice_match	gene_ENSSSCG00000026812	transcript_ENSSSCT00000025035	coding
full-splice_match	gene_ENSSSCG00000027128	transcript_ENSSSCT00000025076	coding
full-splice_match	gene_ENSSSCG00000026618	transcript_ENSSSCT00000025082	coding
full-splice_match	gene_ENSSSCG00000029989	transcript_ENSSSCT00000025116	coding
full-splice_match	gene_ENSSSCG00000026990	transcript_ENSSSCT00000025122	coding
full-splice_match	gene_ENSSSCG00000015712	transcript_ENSSSCT00000025125	coding
full-splice_match	gene_ENSSSCG00000022874	transcript_ENSSSCT00000025145	coding
full-splice_match	gene_ENSSSCG00000022664	transcript_ENSSSCT00000025146	coding
full-splice_match	gene_ENSSSCG00000021411	transcript_ENSSSCT00000025147	coding
full-splice_match	gene_ENSSSCG00000022932	transcript_ENSSSCT00000025189	coding
full-splice_match	gene_ENSSSCG00000021408	transcript_ENSSSCT00000025213	coding
full-splice_match	gene_ENSSSCG00000023139	transcript_ENSSSCT00000025222	coding
full-splice_match	gene_ENSSSCG00000007426	transcript_ENSSSCT00000025270	coding
full-splice_match	gene_ENSSSCG00000025138	transcript_ENSSSCT00000025289	coding
full-splice_match	gene_ENSSSCG00000021180	transcript_ENSSSCT00000025314	non_coding
full-splice_match	gene_ENSSSCG00000023978	transcript_ENSSSCT00000025315	coding
full-splice_match	gene_ENSSSCG00000027723	transcript_ENSSSCT00000025350	coding
full-splice_match	gene_ENSSSCG00000028197	transcript_ENSSSCT00000025356	coding
full-splice_match	gene_ENSSSCG00000023178	transcript_ENSSSCT00000025376	coding
full-splice_match	gene_ENSSSCG00000023760	transcript_ENSSSCT00000025386	coding
full-splice_match	gene_ENSSSCG00000028159	transcript_ENSSSCT00000025390	coding
full-splice_match	gene_ENSSSCG00000025329	transcript_ENSSSCT00000025399	coding
full-splice_match	gene_ENSSSCG00000026904	transcript_ENSSSCT00000025426	coding
full-splice_match	gene_ENSSSCG00000028513	transcript_ENSSSCT00000025455	coding
full-splice_match	gene_ENSSSCG00000024344	transcript_ENSSSCT00000025459	coding
full-splice_match	gene_ENSSSCG00000025447	transcript_ENSSSCT00000025493	coding
full-splice_match	gene_ENSSSCG00000030415	transcript_ENSSSCT00000025557	coding
full-splice_match	gene_ENSSSCG00000022915	transcript_ENSSSCT00000025578	coding
full-splice_match	gene_ENSSSCG00000021161	transcript_ENSSSCT00000025596	coding
full-splice_match	gene_ENSSSCG00000022788	transcript_ENSSSCT00000025642	coding
full-splice_match	gene_ENSSSCG00000024021	transcript_ENSSSCT00000025667	coding
full-splice_match	gene_ENSSSCG00000013585	transcript_ENSSSCT00000025675	coding
full-splice_match	gene_ENSSSCG00000030225	transcript_ENSSSCT00000025696	coding
full-splice_match	gene_ENSSSCG00000022164	transcript_ENSSSCT00000025735	coding
full-splice_match	gene_ENSSSCG00000026446	transcript_ENSSSCT00000025763	coding
full-splice_match	gene_ENSSSCG00000028144	transcript_ENSSSCT00000025778	coding
full-splice_match	gene_ENSSSCG00000028934	transcript_ENSSSCT00000025783	coding
full-splice_match	gene_ENSSSCG00000021319	transcript_ENSSSCT00000025814	coding
full-splice_match	gene_ENSSSCG00000023996	transcript_ENSSSCT00000025826	coding
full-splice_match	gene_ENSSSCG00000026742	transcript_ENSSSCT00000025835	coding
full-splice_match	gene_ENSSSCG00000023374	transcript_ENSSSCT00000025862	coding
full-splice_match	gene_ENSSSCG00000026087	transcript_ENSSSCT00000025872	coding
full-splice_match	gene_ENSSSCG00000030174	transcript_ENSSSCT00000025884	coding
full-splice_match	gene_ENSSSCG00000021991	transcript_ENSSSCT00000025887	coding
full-splice_match	gene_ENSSSCG00000020984	transcript_ENSSSCT00000025922	coding
full-splice_match	gene_ENSSSCG00000022073	transcript_ENSSSCT00000025924	coding
full-splice_match	gene_ENSSSCG00000027349	transcript_ENSSSCT00000025950	coding
full-splice_match	gene_ENSSSCG00000030378	transcript_ENSSSCT00000025955	coding
full-splice_match	gene_ENSSSCG00000033123	transcript_ENSSSCT00000025956	coding
full-splice_match	gene_ENSSSCG00000012859	transcript_ENSSSCT00000025985	coding
full-splice_match	gene_ENSSSCG00000024240	transcript_ENSSSCT00000026006	coding
full-splice_match	gene_ENSSSCG00000030544	transcript_ENSSSCT00000026009	coding
full-splice_match	gene_ENSSSCG00000022190	transcript_ENSSSCT00000026021	coding
full-splice_match	gene_ENSSSCG00000020898	transcript_ENSSSCT00000026023	coding
full-splice_match	gene_ENSSSCG00000024791	transcript_ENSSSCT00000026025	coding
full-splice_match	gene_ENSSSCG00000022295	transcript_ENSSSCT00000026071	coding
full-splice_match	gene_ENSSSCG00000025507	transcript_ENSSSCT00000026116	coding
full-splice_match	gene_ENSSSCG00000023080	transcript_ENSSSCT00000026121	coding
full-splice_match	gene_ENSSSCG00000022998	transcript_ENSSSCT00000026128	non_coding
full-splice_match	gene_ENSSSCG00000029352	transcript_ENSSSCT00000026182	coding
full-splice_match	gene_ENSSSCG00000021774	transcript_ENSSSCT00000026210	coding
full-splice_match	gene_ENSSSCG00000025151	transcript_ENSSSCT00000026219	coding
full-splice_match	gene_ENSSSCG00000022226	transcript_ENSSSCT00000026331	coding
full-splice_match	gene_ENSSSCG00000027270	transcript_ENSSSCT00000026365	non_coding
full-splice_match	gene_ENSSSCG00000028149	transcript_ENSSSCT00000026386	coding
full-splice_match	gene_ENSSSCG00000027287	transcript_ENSSSCT00000026441	coding
full-splice_match	gene_ENSSSCG00000021825	transcript_ENSSSCT00000026530	coding
full-splice_match	gene_ENSSSCG00000029161	transcript_ENSSSCT00000026549	coding
full-splice_match	gene_ENSSSCG00000026602	transcript_ENSSSCT00000026559	coding
full-splice_match	gene_ENSSSCG00000023423	transcript_ENSSSCT00000026568	coding
full-splice_match	gene_ENSSSCG00000004958	transcript_ENSSSCT00000026593	coding
full-splice_match	gene_ENSSSCG00000027147	transcript_ENSSSCT00000026613	coding
full-splice_match	gene_ENSSSCG00000021217	transcript_ENSSSCT00000026628	coding
full-splice_match	gene_ENSSSCG00000026018	transcript_ENSSSCT00000026649	coding
full-splice_match	gene_ENSSSCG00000028485	transcript_ENSSSCT00000026666	coding
full-splice_match	gene_ENSSSCG00000022149	transcript_ENSSSCT00000026721	coding
full-splice_match	gene_ENSSSCG00000022719	transcript_ENSSSCT00000026731	coding
full-splice_match	gene_ENSSSCG00000030131	transcript_ENSSSCT00000026762	coding
full-splice_match	gene_ENSSSCG00000023862	transcript_ENSSSCT00000026768	coding
full-splice_match	gene_ENSSSCG00000026922	transcript_ENSSSCT00000026833	coding
full-splice_match	gene_ENSSSCG00000021587	transcript_ENSSSCT00000026921	coding
full-splice_match	gene_ENSSSCG00000024254	transcript_ENSSSCT00000026924	coding
full-splice_match	gene_ENSSSCG00000022464	transcript_ENSSSCT00000026958	coding
full-splice_match	gene_ENSSSCG00000025638	transcript_ENSSSCT00000026961	coding
full-splice_match	gene_ENSSSCG00000026084	transcript_ENSSSCT00000026976	coding
full-splice_match	gene_ENSSSCG00000028054	transcript_ENSSSCT00000027009	coding
full-splice_match	gene_ENSSSCG00000024529	transcript_ENSSSCT00000027040	coding
full-splice_match	gene_ENSSSCG00000026043	transcript_ENSSSCT00000027125	coding
full-splice_match	gene_ENSSSCG00000029279	transcript_ENSSSCT00000027155	coding
full-splice_match	gene_ENSSSCG00000028210	transcript_ENSSSCT00000027165	coding
full-splice_match	gene_ENSSSCG00000022401	transcript_ENSSSCT00000027174	coding
full-splice_match	gene_ENSSSCG00000025430	transcript_ENSSSCT00000027187	coding
full-splice_match	gene_ENSSSCG00000008043	transcript_ENSSSCT00000027206	coding
full-splice_match	gene_ENSSSCG00000026894	transcript_ENSSSCT00000027225	coding
full-splice_match	gene_ENSSSCG00000010521	transcript_ENSSSCT00000027226	coding
full-splice_match	gene_ENSSSCG00000023294	transcript_ENSSSCT00000027274	coding
full-splice_match	gene_ENSSSCG00000025588	transcript_ENSSSCT00000027305	coding
full-splice_match	gene_ENSSSCG00000022794	transcript_ENSSSCT00000027310	coding
full-splice_match	gene_ENSSSCG00000027573	transcript_ENSSSCT00000027316	coding
full-splice_match	gene_ENSSSCG00000029158	transcript_ENSSSCT00000027327	coding
full-splice_match	gene_ENSSSCG00000039542	transcript_ENSSSCT00000027330	coding
full-splice_match	gene_ENSSSCG00000037642	transcript_ENSSSCT00000027334	coding
full-splice_match	gene_ENSSSCG00000023604	transcript_ENSSSCT00000027356	coding
full-splice_match	gene_ENSSSCG00000024222	transcript_ENSSSCT00000027443	coding
full-splice_match	gene_ENSSSCG00000027946	transcript_ENSSSCT00000027444	coding
full-splice_match	gene_ENSSSCG00000035007	transcript_ENSSSCT00000027450	coding
full-splice_match	gene_ENSSSCG00000030172	transcript_ENSSSCT00000027452	coding
full-splice_match	gene_ENSSSCG00000023677	transcript_ENSSSCT00000027461	coding
full-splice_match	gene_ENSSSCG00000021105	transcript_ENSSSCT00000027498	coding
full-splice_match	gene_ENSSSCG00000028856	transcript_ENSSSCT00000027528	coding
full-splice_match	gene_ENSSSCG00000028020	transcript_ENSSSCT00000027534	coding
full-splice_match	gene_ENSSSCG00000037228	transcript_ENSSSCT00000027537	coding
full-splice_match	gene_ENSSSCG00000029425	transcript_ENSSSCT00000027559	coding
full-splice_match	gene_ENSSSCG00000025440	transcript_ENSSSCT00000027579	coding
full-splice_match	gene_ENSSSCG00000026229	transcript_ENSSSCT00000027606	coding
full-splice_match	gene_ENSSSCG00000023158	transcript_ENSSSCT00000027612	non_coding
full-splice_match	gene_ENSSSCG00000028045	transcript_ENSSSCT00000027632	coding
full-splice_match	gene_ENSSSCG00000029590	transcript_ENSSSCT00000027655	coding
full-splice_match	gene_ENSSSCG00000027057	transcript_ENSSSCT00000027683	coding
full-splice_match	gene_ENSSSCG00000020926	transcript_ENSSSCT00000027692	coding
full-splice_match	gene_ENSSSCG00000027491	transcript_ENSSSCT00000027718	coding
full-splice_match	gene_ENSSSCG00000030605	transcript_ENSSSCT00000027727	coding
full-splice_match	gene_ENSSSCG00000026038	transcript_ENSSSCT00000027762	coding
full-splice_match	gene_ENSSSCG00000021581	transcript_ENSSSCT00000027808	coding
full-splice_match	gene_ENSSSCG00000015671	transcript_ENSSSCT00000027823	coding
full-splice_match	gene_ENSSSCG00000023803	transcript_ENSSSCT00000027848	coding
full-splice_match	gene_ENSSSCG00000020962	transcript_ENSSSCT00000027876	coding
full-splice_match	gene_ENSSSCG00000029785	transcript_ENSSSCT00000027911	coding
full-splice_match	gene_ENSSSCG00000024316	transcript_ENSSSCT00000027931	coding
full-splice_match	gene_ENSSSCG00000037616	transcript_ENSSSCT00000027951	coding
full-splice_match	gene_ENSSSCG00000020749	transcript_ENSSSCT00000027987	coding
full-splice_match	gene_ENSSSCG00000024072	transcript_ENSSSCT00000028035	coding
full-splice_match	gene_ENSSSCG00000024756	transcript_ENSSSCT00000028048	coding
full-splice_match	gene_ENSSSCG00000016202	transcript_ENSSSCT00000028058	coding
full-splice_match	gene_ENSSSCG00000026323	transcript_ENSSSCT00000028061	coding
full-splice_match	gene_ENSSSCG00000021292	transcript_ENSSSCT00000028073	coding
full-splice_match	gene_ENSSSCG00000035136	transcript_ENSSSCT00000028157	coding
full-splice_match	gene_ENSSSCG00000026552	transcript_ENSSSCT00000028239	coding
full-splice_match	gene_ENSSSCG00000026953	transcript_ENSSSCT00000028255	coding
full-splice_match	gene_ENSSSCG00000024311	transcript_ENSSSCT00000028261	non_coding
full-splice_match	gene_ENSSSCG00000025940	transcript_ENSSSCT00000028320	coding
full-splice_match	gene_ENSSSCG00000004419	transcript_ENSSSCT00000028340	coding
full-splice_match	gene_ENSSSCG00000025092	transcript_ENSSSCT00000028348	coding
full-splice_match	gene_ENSSSCG00000024219	transcript_ENSSSCT00000028356	coding
full-splice_match	gene_ENSSSCG00000029519	transcript_ENSSSCT00000028362	coding
full-splice_match	gene_ENSSSCG00000022208	transcript_ENSSSCT00000028399	coding
full-splice_match	gene_ENSSSCG00000027325	transcript_ENSSSCT00000028412	coding
full-splice_match	gene_ENSSSCG00000021644	transcript_ENSSSCT00000028421	coding
full-splice_match	gene_ENSSSCG00000030209	transcript_ENSSSCT00000028424	coding
full-splice_match	gene_ENSSSCG00000026701	transcript_ENSSSCT00000028456	coding
full-splice_match	gene_ENSSSCG00000026153	transcript_ENSSSCT00000028484	coding
full-splice_match	gene_ENSSSCG00000027348	transcript_ENSSSCT00000028507	coding
full-splice_match	gene_ENSSSCG00000030222	transcript_ENSSSCT00000028521	coding
full-splice_match	gene_ENSSSCG00000026554	transcript_ENSSSCT00000028536	coding
full-splice_match	gene_ENSSSCG00000024665	transcript_ENSSSCT00000028548	coding
full-splice_match	gene_ENSSSCG00000023639	transcript_ENSSSCT00000028555	coding
full-splice_match	gene_ENSSSCG00000028287	transcript_ENSSSCT00000028572	coding
full-splice_match	gene_ENSSSCG00000026931	transcript_ENSSSCT00000028688	coding
full-splice_match	gene_ENSSSCG00000024184	transcript_ENSSSCT00000028709	coding
full-splice_match	gene_ENSSSCG00000023173	transcript_ENSSSCT00000028732	coding
full-splice_match	gene_ENSSSCG00000056081	transcript_ENSSSCT00000028758	coding
full-splice_match	gene_ENSSSCG00000016998	transcript_ENSSSCT00000028813	coding
full-splice_match	gene_ENSSSCG00000026281	transcript_ENSSSCT00000028855	coding
full-splice_match	gene_ENSSSCG00000011112	transcript_ENSSSCT00000028931	coding
full-splice_match	gene_ENSSSCG00000044404	transcript_ENSSSCT00000028982	coding
full-splice_match	gene_ENSSSCG00000005643	transcript_ENSSSCT00000029025	coding
full-splice_match	gene_ENSSSCG00000029509	transcript_ENSSSCT00000029036	coding
full-splice_match	gene_ENSSSCG00000023972	transcript_ENSSSCT00000029052	coding
full-splice_match	gene_ENSSSCG00000005518	transcript_ENSSSCT00000029057	coding
full-splice_match	gene_ENSSSCG00000028377	transcript_ENSSSCT00000029073	coding
full-splice_match	gene_ENSSSCG00000022866	transcript_ENSSSCT00000029108	coding
full-splice_match	gene_ENSSSCG00000027466	transcript_ENSSSCT00000029137	coding
full-splice_match	gene_ENSSSCG00000029219	transcript_ENSSSCT00000029140	coding
full-splice_match	gene_ENSSSCG00000021393	transcript_ENSSSCT00000029214	coding
full-splice_match	gene_ENSSSCG00000012981	transcript_ENSSSCT00000029216	coding
full-splice_match	gene_ENSSSCG00000038800	transcript_ENSSSCT00000029289	coding
full-splice_match	gene_ENSSSCG00000028454	transcript_ENSSSCT00000029316	coding
full-splice_match	gene_ENSSSCG00000023110	transcript_ENSSSCT00000029345	coding
full-splice_match	gene_ENSSSCG00000007355	transcript_ENSSSCT00000029351	coding
full-splice_match	gene_ENSSSCG00000028712	transcript_ENSSSCT00000029362	coding
full-splice_match	gene_ENSSSCG00000025653	transcript_ENSSSCT00000029403	coding
full-splice_match	gene_ENSSSCG00000024180	transcript_ENSSSCT00000029429	coding
full-splice_match	gene_ENSSSCG00000025681	transcript_ENSSSCT00000029457	coding
full-splice_match	gene_ENSSSCG00000032116	transcript_ENSSSCT00000029468	coding
full-splice_match	gene_ENSSSCG00000029781	transcript_ENSSSCT00000029493	non_coding
full-splice_match	gene_ENSSSCG00000024672	transcript_ENSSSCT00000029522	coding
full-splice_match	gene_ENSSSCG00000024235	transcript_ENSSSCT00000029529	coding
full-splice_match	gene_ENSSSCG00000031311	transcript_ENSSSCT00000029569	coding
full-splice_match	gene_ENSSSCG00000030632	transcript_ENSSSCT00000029578	coding
full-splice_match	gene_ENSSSCG00000030682	transcript_ENSSSCT00000029593	coding
full-splice_match	gene_ENSSSCG00000027855	transcript_ENSSSCT00000029636	coding
full-splice_match	gene_ENSSSCG00000023714	transcript_ENSSSCT00000029639	coding
full-splice_match	gene_ENSSSCG00000008602	transcript_ENSSSCT00000029794	coding
full-splice_match	gene_ENSSSCG00000026791	transcript_ENSSSCT00000029821	coding
full-splice_match	gene_ENSSSCG00000025854	transcript_ENSSSCT00000029855	coding
full-splice_match	gene_ENSSSCG00000000739	transcript_ENSSSCT00000029857	coding
full-splice_match	gene_ENSSSCG00000026169	transcript_ENSSSCT00000029858	coding
full-splice_match	gene_ENSSSCG00000030603	transcript_ENSSSCT00000029865	coding
full-splice_match	gene_ENSSSCG00000027072	transcript_ENSSSCT00000029874	coding
full-splice_match	gene_ENSSSCG00000029212	transcript_ENSSSCT00000029900	coding
full-splice_match	gene_ENSSSCG00000021250	transcript_ENSSSCT00000029905	coding
full-splice_match	gene_ENSSSCG00000028168	transcript_ENSSSCT00000029957	coding
full-splice_match	gene_ENSSSCG00000024439	transcript_ENSSSCT00000030022	coding
full-splice_match	gene_ENSSSCG00000021748	transcript_ENSSSCT00000030026	coding
full-splice_match	gene_ENSSSCG00000026001	transcript_ENSSSCT00000030126	coding
full-splice_match	gene_ENSSSCG00000022387	transcript_ENSSSCT00000030224	coding
full-splice_match	gene_ENSSSCG00000026699	transcript_ENSSSCT00000030226	coding
full-splice_match	gene_ENSSSCG00000028466	transcript_ENSSSCT00000030261	coding
full-splice_match	gene_ENSSSCG00000022701	transcript_ENSSSCT00000030292	coding
full-splice_match	gene_ENSSSCG00000021306	transcript_ENSSSCT00000030363	coding
full-splice_match	gene_ENSSSCG00000025906	transcript_ENSSSCT00000030365	coding
full-splice_match	gene_ENSSSCG00000024443	transcript_ENSSSCT00000030366	coding
full-splice_match	gene_ENSSSCG00000029239	transcript_ENSSSCT00000030384	coding
full-splice_match	gene_ENSSSCG00000028908	transcript_ENSSSCT00000030442	coding
full-splice_match	gene_ENSSSCG00000022299	transcript_ENSSSCT00000030515	coding
full-splice_match	gene_ENSSSCG00000035650	transcript_ENSSSCT00000030544	coding
full-splice_match	gene_ENSSSCG00000025955	transcript_ENSSSCT00000030560	coding
full-splice_match	gene_ENSSSCG00000020885	transcript_ENSSSCT00000030561	coding
full-splice_match	gene_ENSSSCG00000029879	transcript_ENSSSCT00000030564	coding
full-splice_match	gene_ENSSSCG00000021383	transcript_ENSSSCT00000030573	coding
full-splice_match	gene_ENSSSCG00000040449	transcript_ENSSSCT00000030598	coding
full-splice_match	gene_ENSSSCG00000028788	transcript_ENSSSCT00000030610	coding
full-splice_match	gene_ENSSSCG00000028529	transcript_ENSSSCT00000030637	coding
full-splice_match	gene_ENSSSCG00000000971	transcript_ENSSSCT00000030674	coding
full-splice_match	gene_ENSSSCG00000056519	transcript_ENSSSCT00000030704	coding
full-splice_match	gene_ENSSSCG00000029362	transcript_ENSSSCT00000030728	coding
full-splice_match	gene_ENSSSCG00000025298	transcript_ENSSSCT00000030736	coding
full-splice_match	gene_ENSSSCG00000027358	transcript_ENSSSCT00000030780	coding
full-splice_match	gene_ENSSSCG00000023380	transcript_ENSSSCT00000030805	coding
full-splice_match	gene_ENSSSCG00000006827	transcript_ENSSSCT00000030841	coding
full-splice_match	gene_ENSSSCG00000028879	transcript_ENSSSCT00000030873	coding
full-splice_match	gene_ENSSSCG00000030167	transcript_ENSSSCT00000030896	coding
full-splice_match	gene_ENSSSCG00000026583	transcript_ENSSSCT00000030913	coding
full-splice_match	gene_ENSSSCG00000022396	transcript_ENSSSCT00000030933	coding
full-splice_match	gene_ENSSSCG00000025943	transcript_ENSSSCT00000030985	coding
full-splice_match	gene_ENSSSCG00000025488	transcript_ENSSSCT00000031013	coding
full-splice_match	gene_ENSSSCG00000029830	transcript_ENSSSCT00000031015	coding
full-splice_match	gene_ENSSSCG00000023269	transcript_ENSSSCT00000031053	coding
full-splice_match	gene_ENSSSCG00000027514	transcript_ENSSSCT00000031060	coding
full-splice_match	gene_ENSSSCG00000028737	transcript_ENSSSCT00000031114	coding
full-splice_match	gene_ENSSSCG00000026722	transcript_ENSSSCT00000031171	coding
full-splice_match	gene_ENSSSCG00000025610	transcript_ENSSSCT00000031193	coding
full-splice_match	gene_ENSSSCG00000028185	transcript_ENSSSCT00000031246	coding
full-splice_match	gene_ENSSSCG00000022147	transcript_ENSSSCT00000031251	coding
full-splice_match	gene_ENSSSCG00000027189	transcript_ENSSSCT00000031255	coding
full-splice_match	gene_ENSSSCG00000029594	transcript_ENSSSCT00000031259	coding
full-splice_match	gene_ENSSSCG00000030608	transcript_ENSSSCT00000031290	coding
full-splice_match	gene_ENSSSCG00000025820	transcript_ENSSSCT00000031300	coding
full-splice_match	gene_ENSSSCG00000028015	transcript_ENSSSCT00000031312	coding
full-splice_match	gene_ENSSSCG00000020808	transcript_ENSSSCT00000031361	coding
full-splice_match	gene_ENSSSCG00000021067	transcript_ENSSSCT00000031402	coding
full-splice_match	gene_ENSSSCG00000021210	transcript_ENSSSCT00000031507	coding
full-splice_match	gene_ENSSSCG00000025744	transcript_ENSSSCT00000031522	coding
full-splice_match	gene_ENSSSCG00000008222	transcript_ENSSSCT00000031530	coding
full-splice_match	gene_ENSSSCG00000028343	transcript_ENSSSCT00000031582	coding
full-splice_match	gene_ENSSSCG00000020686	transcript_ENSSSCT00000031591	coding
full-splice_match	gene_ENSSSCG00000023636	transcript_ENSSSCT00000031592	coding
full-splice_match	gene_ENSSSCG00000024776	transcript_ENSSSCT00000031595	non_coding
full-splice_match	gene_ENSSSCG00000030623	transcript_ENSSSCT00000031602	coding
full-splice_match	gene_ENSSSCG00000026402	transcript_ENSSSCT00000031665	coding
full-splice_match	gene_ENSSSCG00000030015	transcript_ENSSSCT00000031675	coding
full-splice_match	gene_ENSSSCG00000026896	transcript_ENSSSCT00000031676	coding
full-splice_match	gene_ENSSSCG00000027060	transcript_ENSSSCT00000031698	coding
full-splice_match	gene_ENSSSCG00000003719	transcript_ENSSSCT00000031750	coding
full-splice_match	gene_ENSSSCG00000029391	transcript_ENSSSCT00000031766	coding
full-splice_match	gene_ENSSSCG00000026781	transcript_ENSSSCT00000031796	coding
full-splice_match	gene_ENSSSCG00000024127	transcript_ENSSSCT00000031809	coding
full-splice_match	gene_ENSSSCG00000030067	transcript_ENSSSCT00000031837	coding
full-splice_match	gene_ENSSSCG00000020963	transcript_ENSSSCT00000031911	coding
full-splice_match	gene_ENSSSCG00000028995	transcript_ENSSSCT00000031921	coding
full-splice_match	gene_ENSSSCG00000021891	transcript_ENSSSCT00000031935	coding
full-splice_match	gene_ENSSSCG00000024927	transcript_ENSSSCT00000032017	coding
full-splice_match	gene_ENSSSCG00000024009	transcript_ENSSSCT00000032022	coding
full-splice_match	gene_ENSSSCG00000026939	transcript_ENSSSCT00000032030	coding
full-splice_match	gene_ENSSSCG00000057970	transcript_ENSSSCT00000032057	coding
full-splice_match	gene_ENSSSCG00000022145	transcript_ENSSSCT00000032078	coding
full-splice_match	gene_ENSSSCG00000030567	transcript_ENSSSCT00000032102	coding
full-splice_match	gene_ENSSSCG00000030247	transcript_ENSSSCT00000032126	coding
full-splice_match	gene_ENSSSCG00000025686	transcript_ENSSSCT00000032127	coding
full-splice_match	gene_ENSSSCG00000017957	transcript_ENSSSCT00000032168	coding
full-splice_match	gene_ENSSSCG00000013554	transcript_ENSSSCT00000032173	coding
full-splice_match	gene_ENSSSCG00000027300	transcript_ENSSSCT00000032177	coding
full-splice_match	gene_ENSSSCG00000021569	transcript_ENSSSCT00000032217	coding
full-splice_match	gene_ENSSSCG00000029608	transcript_ENSSSCT00000032293	coding
full-splice_match	gene_ENSSSCG00000023948	transcript_ENSSSCT00000032305	coding
full-splice_match	gene_ENSSSCG00000024019	transcript_ENSSSCT00000032308	non_coding
full-splice_match	gene_ENSSSCG00000028481	transcript_ENSSSCT00000032347	coding
full-splice_match	gene_ENSSSCG00000026083	transcript_ENSSSCT00000032359	coding
full-splice_match	gene_ENSSSCG00000022467	transcript_ENSSSCT00000032393	coding
full-splice_match	gene_ENSSSCG00000030575	transcript_ENSSSCT00000032450	coding
full-splice_match	gene_ENSSSCG00000024648	transcript_ENSSSCT00000032454	coding
full-splice_match	gene_ENSSSCG00000024024	transcript_ENSSSCT00000032483	coding
full-splice_match	gene_ENSSSCG00000027299	transcript_ENSSSCT00000032507	coding
full-splice_match	gene_ENSSSCG00000022592	transcript_ENSSSCT00000032511	coding
full-splice_match	gene_ENSSSCG00000030706	transcript_ENSSSCT00000032584	coding
full-splice_match	gene_ENSSSCG00000012382	transcript_ENSSSCT00000032638	coding
full-splice_match	gene_ENSSSCG00000005904	transcript_ENSSSCT00000032690	coding
full-splice_match	gene_ENSSSCG00000012327	transcript_ENSSSCT00000032799	coding
full-splice_match	gene_ENSSSCG00000044512	transcript_ENSSSCT00000033030	coding
full-splice_match	gene_ENSSSCG00000007682	transcript_ENSSSCT00000033081	coding
full-splice_match	gene_ENSSSCG00000022107	transcript_ENSSSCT00000033082	coding
full-splice_match	gene_ENSSSCG00000006105	transcript_ENSSSCT00000033083	coding
full-splice_match	gene_ENSSSCG00000012822	transcript_ENSSSCT00000033088	coding
full-splice_match	gene_ENSSSCG00000006732	transcript_ENSSSCT00000033116	coding
full-splice_match	gene_ENSSSCG00000012558	transcript_ENSSSCT00000033177	coding
full-splice_match	gene_ENSSSCG00000012402	transcript_ENSSSCT00000033181	coding
full-splice_match	gene_ENSSSCG00000012680	transcript_ENSSSCT00000033241	coding
full-splice_match	gene_ENSSSCG00000013888	transcript_ENSSSCT00000033248	coding
full-splice_match	gene_ENSSSCG00000012631	transcript_ENSSSCT00000033278	coding
full-splice_match	gene_ENSSSCG00000012569	transcript_ENSSSCT00000033291	coding
full-splice_match	gene_ENSSSCG00000003573	transcript_ENSSSCT00000033426	coding
full-splice_match	gene_ENSSSCG00000010404	transcript_ENSSSCT00000033520	coding
full-splice_match	gene_ENSSSCG00000015617	transcript_ENSSSCT00000033526	coding
full-splice_match	gene_ENSSSCG00000011106	transcript_ENSSSCT00000033626	coding
full-splice_match	gene_ENSSSCG00000006357	transcript_ENSSSCT00000033667	coding
full-splice_match	gene_ENSSSCG00000002795	transcript_ENSSSCT00000033754	coding
full-splice_match	gene_ENSSSCG00000010772	transcript_ENSSSCT00000033889	coding
full-splice_match	gene_ENSSSCG00000012376	transcript_ENSSSCT00000033890	coding
full-splice_match	gene_ENSSSCG00000014048	transcript_ENSSSCT00000033900	coding
full-splice_match	gene_ENSSSCG00000000405	transcript_ENSSSCT00000033906	coding
full-splice_match	gene_ENSSSCG00000013649	transcript_ENSSSCT00000033982	coding
full-splice_match	gene_ENSSSCG00000012791	transcript_ENSSSCT00000034005	coding
full-splice_match	gene_ENSSSCG00000011877	transcript_ENSSSCT00000034076	coding
full-splice_match	gene_ENSSSCG00000038804	transcript_ENSSSCT00000034166	coding
full-splice_match	gene_ENSSSCG00000004291	transcript_ENSSSCT00000034230	coding
full-splice_match	gene_ENSSSCG00000024096	transcript_ENSSSCT00000034284	coding
full-splice_match	gene_ENSSSCG00000001476	transcript_ENSSSCT00000034292	coding
full-splice_match	gene_ENSSSCG00000005996	transcript_ENSSSCT00000034332	coding
full-splice_match	gene_ENSSSCG00000012280	transcript_ENSSSCT00000034436	coding
full-splice_match	gene_ENSSSCG00000011695	transcript_ENSSSCT00000034453	coding
full-splice_match	gene_ENSSSCG00000061414	transcript_ENSSSCT00000034465	coding
full-splice_match	gene_ENSSSCG00000006539	transcript_ENSSSCT00000034547	coding
full-splice_match	gene_ENSSSCG00000001431	transcript_ENSSSCT00000034571	coding
full-splice_match	gene_ENSSSCG00000063284	transcript_ENSSSCT00000034585	coding
full-splice_match	gene_ENSSSCG00000030921	transcript_ENSSSCT00000034599	coding
full-splice_match	gene_ENSSSCG00000001476	transcript_ENSSSCT00000034660	coding
full-splice_match	gene_ENSSSCG00000001769	transcript_ENSSSCT00000034669	coding
full-splice_match	gene_ENSSSCG00000012486	transcript_ENSSSCT00000034722	coding
full-splice_match	gene_ENSSSCG00000028553	transcript_ENSSSCT00000034724	coding
full-splice_match	gene_ENSSSCG00000009747	transcript_ENSSSCT00000034768	coding
full-splice_match	gene_ENSSSCG00000000137	transcript_ENSSSCT00000034941	coding
full-splice_match	gene_ENSSSCG00000017358	transcript_ENSSSCT00000035092	coding
full-splice_match	gene_ENSSSCG00000005976	transcript_ENSSSCT00000035108	coding
full-splice_match	gene_ENSSSCG00000011226	transcript_ENSSSCT00000035130	coding
full-splice_match	gene_ENSSSCG00000012265	transcript_ENSSSCT00000035143	coding
full-splice_match	gene_ENSSSCG00000012625	transcript_ENSSSCT00000035161	coding
full-splice_match	gene_ENSSSCG00000009046	transcript_ENSSSCT00000035256	coding
full-splice_match	gene_ENSSSCG00000061268	transcript_ENSSSCT00000035268	coding
full-splice_match	gene_ENSSSCG00000030820	transcript_ENSSSCT00000035288	coding
full-splice_match	gene_ENSSSCG00000012792	transcript_ENSSSCT00000035394	coding
full-splice_match	gene_ENSSSCG00000012581	transcript_ENSSSCT00000035436	coding
full-splice_match	gene_ENSSSCG00000004435	transcript_ENSSSCT00000035653	coding
full-splice_match	gene_ENSSSCG00000024310	transcript_ENSSSCT00000035671	coding
full-splice_match	gene_ENSSSCG00000012624	transcript_ENSSSCT00000035723	coding
full-splice_match	gene_ENSSSCG00000009370	transcript_ENSSSCT00000035744	coding
full-splice_match	gene_ENSSSCG00000060622	transcript_ENSSSCT00000035772	coding
full-splice_match	gene_ENSSSCG00000029949	transcript_ENSSSCT00000035792	coding
full-splice_match	gene_ENSSSCG00000012348	transcript_ENSSSCT00000035798	coding
full-splice_match	gene_ENSSSCG00000006375	transcript_ENSSSCT00000036000	coding
full-splice_match	gene_ENSSSCG00000004943	transcript_ENSSSCT00000036045	coding
full-splice_match	gene_ENSSSCG00000012131	transcript_ENSSSCT00000036081	coding
full-splice_match	gene_ENSSSCG00000012249	transcript_ENSSSCT00000036189	coding
full-splice_match	gene_ENSSSCG00000012271	transcript_ENSSSCT00000036244	coding
full-splice_match	gene_ENSSSCG00000028695	transcript_ENSSSCT00000036268	non_coding
full-splice_match	gene_ENSSSCG00000011299	transcript_ENSSSCT00000036280	coding
full-splice_match	gene_ENSSSCG00000007503	transcript_ENSSSCT00000036296	coding
full-splice_match	gene_ENSSSCG00000023796	transcript_ENSSSCT00000036334	coding
full-splice_match	gene_ENSSSCG00000006581	transcript_ENSSSCT00000036447	coding
full-splice_match	gene_ENSSSCG00000003017	transcript_ENSSSCT00000036469	coding
full-splice_match	gene_ENSSSCG00000012784	transcript_ENSSSCT00000036496	coding
full-splice_match	gene_ENSSSCG00000012234	transcript_ENSSSCT00000036512	coding
full-splice_match	gene_ENSSSCG00000014047	transcript_ENSSSCT00000036577	coding
full-splice_match	gene_ENSSSCG00000039516	transcript_ENSSSCT00000036719	coding
full-splice_match	gene_ENSSSCG00000034521	transcript_ENSSSCT00000036721	coding
full-splice_match	gene_ENSSSCG00000040713	transcript_ENSSSCT00000036774	coding
full-splice_match	gene_ENSSSCG00000003282	transcript_ENSSSCT00000036782	coding
full-splice_match	gene_ENSSSCG00000003660	transcript_ENSSSCT00000036802	coding
full-splice_match	gene_ENSSSCG00000033892	transcript_ENSSSCT00000036805	coding
full-splice_match	gene_ENSSSCG00000032029	transcript_ENSSSCT00000036813	coding
full-splice_match	gene_ENSSSCG00000004412	transcript_ENSSSCT00000036832	coding
full-splice_match	gene_ENSSSCG00000031724	transcript_ENSSSCT00000036834	coding
full-splice_match	gene_ENSSSCG00000039550	transcript_ENSSSCT00000036837	coding
full-splice_match	gene_ENSSSCG00000024081	transcript_ENSSSCT00000036848	coding
full-splice_match	gene_ENSSSCG00000031388	transcript_ENSSSCT00000036924	coding
full-splice_match	gene_ENSSSCG00000038904	transcript_ENSSSCT00000036933	coding
full-splice_match	gene_ENSSSCG00000040919	transcript_ENSSSCT00000037012	coding
full-splice_match	gene_ENSSSCG00000029163	transcript_ENSSSCT00000037021	coding
full-splice_match	gene_ENSSSCG00000032151	transcript_ENSSSCT00000037066	coding
full-splice_match	gene_ENSSSCG00000015343	transcript_ENSSSCT00000037144	coding
full-splice_match	gene_ENSSSCG00000004353	transcript_ENSSSCT00000037177	coding
full-splice_match	gene_ENSSSCG00000037910	transcript_ENSSSCT00000037199	coding
full-splice_match	gene_ENSSSCG00000035446	transcript_ENSSSCT00000037200	coding
full-splice_match	gene_ENSSSCG00000008678	transcript_ENSSSCT00000037264	coding
full-splice_match	gene_ENSSSCG00000039998	transcript_ENSSSCT00000037321	coding
full-splice_match	gene_ENSSSCG00000028097	transcript_ENSSSCT00000037351	coding
full-splice_match	gene_ENSSSCG00000032355	transcript_ENSSSCT00000037358	coding
full-splice_match	gene_ENSSSCG00000035121	transcript_ENSSSCT00000037369	coding
full-splice_match	gene_ENSSSCG00000011952	transcript_ENSSSCT00000037385	coding
full-splice_match	gene_ENSSSCG00000040663	transcript_ENSSSCT00000037392	coding
full-splice_match	gene_ENSSSCG00000033792	transcript_ENSSSCT00000037401	coding
full-splice_match	gene_ENSSSCG00000024895	transcript_ENSSSCT00000037448	coding
full-splice_match	gene_ENSSSCG00000032599	transcript_ENSSSCT00000037482	non_coding
full-splice_match	gene_ENSSSCG00000039812	transcript_ENSSSCT00000037486	coding
full-splice_match	gene_ENSSSCG00000038933	transcript_ENSSSCT00000037526	coding
full-splice_match	gene_ENSSSCG00000005786	transcript_ENSSSCT00000037543	coding
full-splice_match	gene_ENSSSCG00000040513	transcript_ENSSSCT00000037547	coding
full-splice_match	gene_ENSSSCG00000033721	transcript_ENSSSCT00000037560	coding
full-splice_match	gene_ENSSSCG00000059397	transcript_ENSSSCT00000037573	coding
full-splice_match	gene_ENSSSCG00000010450	transcript_ENSSSCT00000037584	coding
full-splice_match	gene_ENSSSCG00000000469	transcript_ENSSSCT00000037587	coding
full-splice_match	gene_ENSSSCG00000025460	transcript_ENSSSCT00000037607	coding
full-splice_match	gene_ENSSSCG00000040740	transcript_ENSSSCT00000037611	coding
full-splice_match	gene_ENSSSCG00000008753	transcript_ENSSSCT00000037721	coding
full-splice_match	gene_ENSSSCG00000039235	transcript_ENSSSCT00000037756	coding
full-splice_match	gene_ENSSSCG00000034207	transcript_ENSSSCT00000037850	coding
full-splice_match	gene_ENSSSCG00000031513	transcript_ENSSSCT00000037965	coding
full-splice_match	gene_ENSSSCG00000033154	transcript_ENSSSCT00000037977	coding
full-splice_match	gene_ENSSSCG00000040186	transcript_ENSSSCT00000037991	coding
full-splice_match	gene_ENSSSCG00000001881	transcript_ENSSSCT00000037996	coding
full-splice_match	gene_ENSSSCG00000036967	transcript_ENSSSCT00000038003	coding
full-splice_match	gene_ENSSSCG00000034730	transcript_ENSSSCT00000038005	coding
full-splice_match	gene_ENSSSCG00000034723	transcript_ENSSSCT00000038027	coding
full-splice_match	gene_ENSSSCG00000008316	transcript_ENSSSCT00000038053	coding
full-splice_match	gene_ENSSSCG00000039719	transcript_ENSSSCT00000038140	coding
full-splice_match	gene_ENSSSCG00000036402	transcript_ENSSSCT00000038183	coding
full-splice_match	gene_ENSSSCG00000023527	transcript_ENSSSCT00000038190	coding
full-splice_match	gene_ENSSSCG00000038305	transcript_ENSSSCT00000038232	coding
full-splice_match	gene_ENSSSCG00000031918	transcript_ENSSSCT00000038242	coding
full-splice_match	gene_ENSSSCG00000062050	transcript_ENSSSCT00000038258	coding
full-splice_match	gene_ENSSSCG00000004234	transcript_ENSSSCT00000038263	coding
full-splice_match	gene_ENSSSCG00000016372	transcript_ENSSSCT00000038281	coding
full-splice_match	gene_ENSSSCG00000005909	transcript_ENSSSCT00000038331	coding
full-splice_match	gene_ENSSSCG00000001504	transcript_ENSSSCT00000038333	coding
full-splice_match	gene_ENSSSCG00000001877	transcript_ENSSSCT00000038353	coding
full-splice_match	gene_ENSSSCG00000037105	transcript_ENSSSCT00000038378	coding
full-splice_match	gene_ENSSSCG00000023503	transcript_ENSSSCT00000038457	coding
full-splice_match	gene_ENSSSCG00000032323	transcript_ENSSSCT00000038477	coding
full-splice_match	gene_ENSSSCG00000032477	transcript_ENSSSCT00000038488	coding
full-splice_match	gene_ENSSSCG00000053937	transcript_ENSSSCT00000038541	coding
full-splice_match	gene_ENSSSCG00000037595	transcript_ENSSSCT00000038543	coding
full-splice_match	gene_ENSSSCG00000009876	transcript_ENSSSCT00000038563	coding
full-splice_match	gene_ENSSSCG00000012912	transcript_ENSSSCT00000038573	coding
full-splice_match	gene_ENSSSCG00000003236	transcript_ENSSSCT00000038574	coding
full-splice_match	gene_ENSSSCG00000033374	transcript_ENSSSCT00000038578	coding
full-splice_match	gene_ENSSSCG00000029169	transcript_ENSSSCT00000038614	coding
full-splice_match	gene_ENSSSCG00000000435	transcript_ENSSSCT00000038624	coding
full-splice_match	gene_ENSSSCG00000037803	transcript_ENSSSCT00000038674	coding
full-splice_match	gene_ENSSSCG00000039202	transcript_ENSSSCT00000038693	coding
full-splice_match	gene_ENSSSCG00000037360	transcript_ENSSSCT00000038762	coding
full-splice_match	gene_ENSSSCG00000035555	transcript_ENSSSCT00000038777	coding
full-splice_match	gene_ENSSSCG00000024030	transcript_ENSSSCT00000038778	coding
full-splice_match	gene_ENSSSCG00000003360	transcript_ENSSSCT00000038793	coding
full-splice_match	gene_ENSSSCG00000010121	transcript_ENSSSCT00000038807	coding
full-splice_match	gene_ENSSSCG00000038521	transcript_ENSSSCT00000038822	coding
full-splice_match	gene_ENSSSCG00000005039	transcript_ENSSSCT00000038827	coding
full-splice_match	gene_ENSSSCG00000011621	transcript_ENSSSCT00000038836	coding
full-splice_match	gene_ENSSSCG00000031498	transcript_ENSSSCT00000038866	coding
full-splice_match	gene_ENSSSCG00000017248	transcript_ENSSSCT00000038867	coding
full-splice_match	gene_ENSSSCG00000036314	transcript_ENSSSCT00000038898	coding
full-splice_match	gene_ENSSSCG00000012424	transcript_ENSSSCT00000038920	coding
full-splice_match	gene_ENSSSCG00000034876	transcript_ENSSSCT00000038943	non_coding
full-splice_match	gene_ENSSSCG00000031166	transcript_ENSSSCT00000039011	coding
full-splice_match	gene_ENSSSCG00000037153	transcript_ENSSSCT00000039016	coding
full-splice_match	gene_ENSSSCG00000004962	transcript_ENSSSCT00000039054	coding
full-splice_match	gene_ENSSSCG00000015951	transcript_ENSSSCT00000039058	coding
full-splice_match	gene_ENSSSCG00000034096	transcript_ENSSSCT00000039078	coding
full-splice_match	gene_ENSSSCG00000017395	transcript_ENSSSCT00000039088	coding
full-splice_match	gene_ENSSSCG00000033926	transcript_ENSSSCT00000039140	coding
full-splice_match	gene_ENSSSCG00000038829	transcript_ENSSSCT00000039166	coding
full-splice_match	gene_ENSSSCG00000028794	transcript_ENSSSCT00000039172	coding
full-splice_match	gene_ENSSSCG00000032344	transcript_ENSSSCT00000039182	coding
full-splice_match	gene_ENSSSCG00000013550	transcript_ENSSSCT00000039188	coding
full-splice_match	gene_ENSSSCG00000025701	transcript_ENSSSCT00000039212	coding
full-splice_match	gene_ENSSSCG00000034846	transcript_ENSSSCT00000039225	non_coding
full-splice_match	gene_ENSSSCG00000007930	transcript_ENSSSCT00000039268	coding
full-splice_match	gene_ENSSSCG00000028735	transcript_ENSSSCT00000039363	coding
full-splice_match	gene_ENSSSCG00000032909	transcript_ENSSSCT00000039393	coding
full-splice_match	gene_ENSSSCG00000031775	transcript_ENSSSCT00000039411	coding
full-splice_match	gene_ENSSSCG00000062696	transcript_ENSSSCT00000039416	coding
full-splice_match	gene_ENSSSCG00000022837	transcript_ENSSSCT00000039432	coding
full-splice_match	gene_ENSSSCG00000040461	transcript_ENSSSCT00000039444	coding
full-splice_match	gene_ENSSSCG00000037793	transcript_ENSSSCT00000039448	coding
full-splice_match	gene_ENSSSCG00000009012	transcript_ENSSSCT00000039460	coding
full-splice_match	gene_ENSSSCG00000011389	transcript_ENSSSCT00000039517	coding
full-splice_match	gene_ENSSSCG00000003779	transcript_ENSSSCT00000039592	coding
full-splice_match	gene_ENSSSCG00000037865	transcript_ENSSSCT00000039616	coding
full-splice_match	gene_ENSSSCG00000037554	transcript_ENSSSCT00000039633	coding
full-splice_match	gene_ENSSSCG00000012059	transcript_ENSSSCT00000039667	coding
full-splice_match	gene_ENSSSCG00000039460	transcript_ENSSSCT00000039677	coding
full-splice_match	gene_ENSSSCG00000000264	transcript_ENSSSCT00000039691	coding
full-splice_match	gene_ENSSSCG00000006177	transcript_ENSSSCT00000039705	coding
full-splice_match	gene_ENSSSCG00000032060	transcript_ENSSSCT00000039716	non_coding
full-splice_match	gene_ENSSSCG00000038633	transcript_ENSSSCT00000039717	coding
full-splice_match	gene_ENSSSCG00000011532	transcript_ENSSSCT00000039720	coding
full-splice_match	gene_ENSSSCG00000013553	transcript_ENSSSCT00000039776	coding
full-splice_match	gene_ENSSSCG00000000811	transcript_ENSSSCT00000039783	coding
full-splice_match	gene_ENSSSCG00000017475	transcript_ENSSSCT00000039812	coding
full-splice_match	gene_ENSSSCG00000024771	transcript_ENSSSCT00000039816	coding
full-splice_match	gene_ENSSSCG00000028266	transcript_ENSSSCT00000039843	coding
full-splice_match	gene_ENSSSCG00000020870	transcript_ENSSSCT00000039858	coding
full-splice_match	gene_ENSSSCG00000015649	transcript_ENSSSCT00000039882	coding
full-splice_match	gene_ENSSSCG00000035442	transcript_ENSSSCT00000039893	coding
full-splice_match	gene_ENSSSCG00000032475	transcript_ENSSSCT00000039898	coding
full-splice_match	gene_ENSSSCG00000016960	transcript_ENSSSCT00000039928	coding
full-splice_match	gene_ENSSSCG00000039778	transcript_ENSSSCT00000039932	coding
full-splice_match	gene_ENSSSCG00000010702	transcript_ENSSSCT00000039942	coding
full-splice_match	gene_ENSSSCG00000037215	transcript_ENSSSCT00000039997	coding
full-splice_match	gene_ENSSSCG00000057536	transcript_ENSSSCT00000040003	coding
full-splice_match	gene_ENSSSCG00000011956	transcript_ENSSSCT00000040020	coding
full-splice_match	gene_ENSSSCG00000007142	transcript_ENSSSCT00000040048	coding
full-splice_match	gene_ENSSSCG00000005164	transcript_ENSSSCT00000040074	coding
full-splice_match	gene_ENSSSCG00000032215	transcript_ENSSSCT00000040106	coding
full-splice_match	gene_ENSSSCG00000039545	transcript_ENSSSCT00000040121	coding
full-splice_match	gene_ENSSSCG00000030044	transcript_ENSSSCT00000040144	coding
full-splice_match	gene_ENSSSCG00000006648	transcript_ENSSSCT00000040157	coding
full-splice_match	gene_ENSSSCG00000039656	transcript_ENSSSCT00000040164	coding
full-splice_match	gene_ENSSSCG00000038869	transcript_ENSSSCT00000040165	coding
full-splice_match	gene_ENSSSCG00000032216	transcript_ENSSSCT00000040173	coding
full-splice_match	gene_ENSSSCG00000034952	transcript_ENSSSCT00000040191	coding
full-splice_match	gene_ENSSSCG00000039331	transcript_ENSSSCT00000040202	coding
full-splice_match	gene_ENSSSCG00000003106	transcript_ENSSSCT00000040206	coding
full-splice_match	gene_ENSSSCG00000015862	transcript_ENSSSCT00000040245	coding
full-splice_match	gene_ENSSSCG00000004582	transcript_ENSSSCT00000040315	coding
full-splice_match	gene_ENSSSCG00000002812	transcript_ENSSSCT00000040332	coding
full-splice_match	gene_ENSSSCG00000028007	transcript_ENSSSCT00000040334	coding
full-splice_match	gene_ENSSSCG00000039650	transcript_ENSSSCT00000040351	coding
full-splice_match	gene_ENSSSCG00000036892	transcript_ENSSSCT00000040364	coding
full-splice_match	gene_ENSSSCG00000051205	transcript_ENSSSCT00000040379	coding
full-splice_match	gene_ENSSSCG00000028504	transcript_ENSSSCT00000040408	coding
full-splice_match	gene_ENSSSCG00000031838	transcript_ENSSSCT00000040439	non_coding
full-splice_match	gene_ENSSSCG00000037275	transcript_ENSSSCT00000040451	coding
full-splice_match	gene_ENSSSCG00000007739	transcript_ENSSSCT00000040486	coding
full-splice_match	gene_ENSSSCG00000029687	transcript_ENSSSCT00000040488	coding
full-splice_match	gene_ENSSSCG00000053131	transcript_ENSSSCT00000040502	coding
full-splice_match	gene_ENSSSCG00000040425	transcript_ENSSSCT00000040530	coding
full-splice_match	gene_ENSSSCG00000009773	transcript_ENSSSCT00000040542	coding
full-splice_match	gene_ENSSSCG00000006084	transcript_ENSSSCT00000040545	coding
full-splice_match	gene_ENSSSCG00000031636	transcript_ENSSSCT00000040558	coding
full-splice_match	gene_ENSSSCG00000036169	transcript_ENSSSCT00000040562	coding
full-splice_match	gene_ENSSSCG00000038856	transcript_ENSSSCT00000040614	coding
full-splice_match	gene_ENSSSCG00000035051	transcript_ENSSSCT00000040616	coding
full-splice_match	gene_ENSSSCG00000006456	transcript_ENSSSCT00000040623	coding
full-splice_match	gene_ENSSSCG00000036213	transcript_ENSSSCT00000040673	coding
full-splice_match	gene_ENSSSCG00000013241	transcript_ENSSSCT00000040674	coding
full-splice_match	gene_ENSSSCG00000013241_gene_ENSSSCG00000013235	transcript_ENSSSCT00000040674	coding
full-splice_match	gene_ENSSSCG00000013729	transcript_ENSSSCT00000040685	coding
full-splice_match	gene_ENSSSCG00000016173	transcript_ENSSSCT00000040692	coding
full-splice_match	gene_ENSSSCG00000052041	transcript_ENSSSCT00000040721	coding
full-splice_match	gene_ENSSSCG00000031488	transcript_ENSSSCT00000040769	coding
full-splice_match	gene_ENSSSCG00000062888	transcript_ENSSSCT00000040818	coding
full-splice_match	gene_ENSSSCG00000030000	transcript_ENSSSCT00000040850	coding
full-splice_match	gene_ENSSSCG00000034572	transcript_ENSSSCT00000040851	coding
full-splice_match	gene_ENSSSCG00000040770	transcript_ENSSSCT00000040854	coding
full-splice_match	gene_ENSSSCG00000028132	transcript_ENSSSCT00000040860	coding
full-splice_match	gene_ENSSSCG00000009782	transcript_ENSSSCT00000040878	coding
full-splice_match	gene_ENSSSCG00000032613	transcript_ENSSSCT00000040909	coding
full-splice_match	gene_ENSSSCG00000006899	transcript_ENSSSCT00000040918	coding
full-splice_match	gene_ENSSSCG00000035436	transcript_ENSSSCT00000040953	non_coding
full-splice_match	gene_ENSSSCG00000015056	transcript_ENSSSCT00000040955	coding
full-splice_match	gene_ENSSSCG00000012148	transcript_ENSSSCT00000040956	coding
full-splice_match	gene_ENSSSCG00000024393	transcript_ENSSSCT00000040962	coding
full-splice_match	gene_ENSSSCG00000005229	transcript_ENSSSCT00000040999	coding
full-splice_match	gene_ENSSSCG00000037046	transcript_ENSSSCT00000041019	coding
full-splice_match	gene_ENSSSCG00000008123	transcript_ENSSSCT00000041021	coding
full-splice_match	gene_ENSSSCG00000034151	transcript_ENSSSCT00000041095	coding
full-splice_match	gene_ENSSSCG00000062738	transcript_ENSSSCT00000041123	coding
full-splice_match	gene_ENSSSCG00000016261	transcript_ENSSSCT00000041167	coding
full-splice_match	gene_ENSSSCG00000014244	transcript_ENSSSCT00000041186	coding
full-splice_match	gene_ENSSSCG00000039684	transcript_ENSSSCT00000041209	coding
full-splice_match	gene_ENSSSCG00000011458	transcript_ENSSSCT00000041214	coding
full-splice_match	gene_ENSSSCG00000013552	transcript_ENSSSCT00000041225	coding
full-splice_match	gene_ENSSSCG00000032067	transcript_ENSSSCT00000041245	coding
full-splice_match	gene_ENSSSCG00000013779	transcript_ENSSSCT00000041298	coding
full-splice_match	gene_ENSSSCG00000038938	transcript_ENSSSCT00000041307	coding
full-splice_match	gene_ENSSSCG00000039953	transcript_ENSSSCT00000041320	coding
full-splice_match	gene_ENSSSCG00000001512	transcript_ENSSSCT00000041325	coding
full-splice_match	gene_ENSSSCG00000040845	transcript_ENSSSCT00000041360	coding
full-splice_match	gene_ENSSSCG00000016734	transcript_ENSSSCT00000041491	coding
full-splice_match	gene_ENSSSCG00000040181	transcript_ENSSSCT00000041528	coding
full-splice_match	gene_ENSSSCG00000036285	transcript_ENSSSCT00000041546	coding
full-splice_match	gene_ENSSSCG00000035997	transcript_ENSSSCT00000041617	coding
full-splice_match	gene_ENSSSCG00000008499	transcript_ENSSSCT00000041642	coding
full-splice_match	gene_ENSSSCG00000033527	transcript_ENSSSCT00000041701	coding
full-splice_match	gene_ENSSSCG00000013856	transcript_ENSSSCT00000041727	coding
full-splice_match	gene_ENSSSCG00000038844	transcript_ENSSSCT00000041737	non_coding
full-splice_match	gene_ENSSSCG00000032464	transcript_ENSSSCT00000041746	coding
full-splice_match	gene_ENSSSCG00000006628	transcript_ENSSSCT00000041757	coding
full-splice_match	gene_ENSSSCG00000032908	transcript_ENSSSCT00000041764	coding
full-splice_match	gene_ENSSSCG00000017818	transcript_ENSSSCT00000041857	coding
full-splice_match	gene_ENSSSCG00000033731	transcript_ENSSSCT00000041888	coding
full-splice_match	gene_ENSSSCG00000032110	transcript_ENSSSCT00000041895	coding
full-splice_match	gene_ENSSSCG00000036603	transcript_ENSSSCT00000041904	coding
full-splice_match	gene_ENSSSCG00000028983	transcript_ENSSSCT00000041921	coding
full-splice_match	gene_ENSSSCG00000006644	transcript_ENSSSCT00000041938	coding
full-splice_match	gene_ENSSSCG00000009010	transcript_ENSSSCT00000042085	coding
full-splice_match	gene_ENSSSCG00000015073	transcript_ENSSSCT00000042087	coding
full-splice_match	gene_ENSSSCG00000002235	transcript_ENSSSCT00000042097	coding
full-splice_match	gene_ENSSSCG00000034868	transcript_ENSSSCT00000042111	coding
full-splice_match	gene_ENSSSCG00000032541	transcript_ENSSSCT00000042116	coding
full-splice_match	gene_ENSSSCG00000032265	transcript_ENSSSCT00000042124	coding
full-splice_match	gene_ENSSSCG00000038156	transcript_ENSSSCT00000042135	coding
full-splice_match	gene_ENSSSCG00000037455	transcript_ENSSSCT00000042198	coding
full-splice_match	gene_ENSSSCG00000039703	transcript_ENSSSCT00000042203	coding
full-splice_match	gene_ENSSSCG00000032914	transcript_ENSSSCT00000042212	coding
full-splice_match	gene_ENSSSCG00000015249	transcript_ENSSSCT00000042241	coding
full-splice_match	gene_ENSSSCG00000008077	transcript_ENSSSCT00000042254	coding
full-splice_match	gene_ENSSSCG00000027121	transcript_ENSSSCT00000042273	coding
full-splice_match	gene_ENSSSCG00000020906	transcript_ENSSSCT00000042290	coding
full-splice_match	gene_ENSSSCG00000033836	transcript_ENSSSCT00000042300	coding
full-splice_match	gene_ENSSSCG00000031600	transcript_ENSSSCT00000042330	coding
full-splice_match	gene_ENSSSCG00000040416	transcript_ENSSSCT00000042335	coding
full-splice_match	gene_ENSSSCG00000037398	transcript_ENSSSCT00000042357	coding
full-splice_match	gene_ENSSSCG00000001556	transcript_ENSSSCT00000042455	coding
full-splice_match	gene_ENSSSCG00000038549	transcript_ENSSSCT00000042486	coding
full-splice_match	gene_ENSSSCG00000031669	transcript_ENSSSCT00000042495	coding
full-splice_match	gene_ENSSSCG00000009974	transcript_ENSSSCT00000042498	coding
full-splice_match	gene_ENSSSCG00000025565	transcript_ENSSSCT00000042510	coding
full-splice_match	gene_ENSSSCG00000034265	transcript_ENSSSCT00000042523	coding
full-splice_match	gene_ENSSSCG00000005273	transcript_ENSSSCT00000042535	coding
full-splice_match	gene_ENSSSCG00000016464	transcript_ENSSSCT00000042552	coding
full-splice_match	gene_ENSSSCG00000037209	transcript_ENSSSCT00000042556	coding
full-splice_match	gene_ENSSSCG00000013481	transcript_ENSSSCT00000042562	coding
full-splice_match	gene_ENSSSCG00000024669	transcript_ENSSSCT00000042569	coding
full-splice_match	gene_ENSSSCG00000039295	transcript_ENSSSCT00000042606	coding
full-splice_match	gene_ENSSSCG00000038079	transcript_ENSSSCT00000042643	coding
full-splice_match	gene_ENSSSCG00000015588	transcript_ENSSSCT00000042646	coding
full-splice_match	gene_ENSSSCG00000015833	transcript_ENSSSCT00000042651	coding
full-splice_match	gene_ENSSSCG00000005318	transcript_ENSSSCT00000042684	coding
full-splice_match	gene_ENSSSCG00000036352	transcript_ENSSSCT00000042688	coding
full-splice_match	gene_ENSSSCG00000003428	transcript_ENSSSCT00000042716	coding
full-splice_match	gene_ENSSSCG00000010105	transcript_ENSSSCT00000042759	coding
full-splice_match	gene_ENSSSCG00000035061	transcript_ENSSSCT00000042791	coding
full-splice_match	gene_ENSSSCG00000037697	transcript_ENSSSCT00000042794	coding
full-splice_match	gene_ENSSSCG00000010542	transcript_ENSSSCT00000042822	coding
full-splice_match	gene_ENSSSCG00000026590	transcript_ENSSSCT00000042828	coding
full-splice_match	gene_ENSSSCG00000021343	transcript_ENSSSCT00000042830	coding
full-splice_match	gene_ENSSSCG00000031510	transcript_ENSSSCT00000042850	coding
full-splice_match	gene_ENSSSCG00000032693	transcript_ENSSSCT00000042853	coding
full-splice_match	gene_ENSSSCG00000028814	transcript_ENSSSCT00000042868	coding
full-splice_match	gene_ENSSSCG00000031109	transcript_ENSSSCT00000042895	coding
full-splice_match	gene_ENSSSCG00000035098	transcript_ENSSSCT00000042942	coding
full-splice_match	gene_ENSSSCG00000025186	transcript_ENSSSCT00000042954	coding
full-splice_match	gene_ENSSSCG00000040977	transcript_ENSSSCT00000042963	coding
full-splice_match	gene_ENSSSCG00000026052	transcript_ENSSSCT00000042965	coding
full-splice_match	gene_ENSSSCG00000029482	transcript_ENSSSCT00000042970	coding
full-splice_match	gene_ENSSSCG00000003700	transcript_ENSSSCT00000042993	coding
full-splice_match	gene_ENSSSCG00000000257	transcript_ENSSSCT00000043023	coding
full-splice_match	gene_ENSSSCG00000040535	transcript_ENSSSCT00000043028	coding
full-splice_match	gene_ENSSSCG00000029256	transcript_ENSSSCT00000043057	coding
full-splice_match	gene_ENSSSCG00000008484	transcript_ENSSSCT00000043058	coding
full-splice_match	gene_ENSSSCG00000030361	transcript_ENSSSCT00000043113	coding
full-splice_match	gene_ENSSSCG00000040945	transcript_ENSSSCT00000043118	coding
full-splice_match	gene_ENSSSCG00000037459	transcript_ENSSSCT00000043143	coding
full-splice_match	gene_ENSSSCG00000036665	transcript_ENSSSCT00000043177	coding
full-splice_match	gene_ENSSSCG00000031877	transcript_ENSSSCT00000043193	coding
full-splice_match	gene_ENSSSCG00000028504	transcript_ENSSSCT00000043207	coding
full-splice_match	gene_ENSSSCG00000023639	transcript_ENSSSCT00000043250	coding
full-splice_match	gene_ENSSSCG00000026960	transcript_ENSSSCT00000043281	coding
full-splice_match	gene_ENSSSCG00000009138	transcript_ENSSSCT00000043329	coding
full-splice_match	gene_ENSSSCG00000017750	transcript_ENSSSCT00000043365	coding
full-splice_match	gene_ENSSSCG00000006467	transcript_ENSSSCT00000043366	coding
full-splice_match	gene_ENSSSCG00000035690	transcript_ENSSSCT00000043368	coding
full-splice_match	gene_ENSSSCG00000010292	transcript_ENSSSCT00000043393	coding
full-splice_match	gene_ENSSSCG00000029262	transcript_ENSSSCT00000043406	coding
full-splice_match	gene_ENSSSCG00000036014	transcript_ENSSSCT00000043457	coding
full-splice_match	gene_ENSSSCG00000034440	transcript_ENSSSCT00000043520	coding
full-splice_match	gene_ENSSSCG00000002013	transcript_ENSSSCT00000043526	coding
full-splice_match	gene_ENSSSCG00000026890	transcript_ENSSSCT00000043542	coding
full-splice_match	gene_ENSSSCG00000025981	transcript_ENSSSCT00000043556	coding
full-splice_match	gene_ENSSSCG00000006184	transcript_ENSSSCT00000043560	coding
full-splice_match	gene_ENSSSCG00000015846	transcript_ENSSSCT00000043573	coding
full-splice_match	gene_ENSSSCG00000014112	transcript_ENSSSCT00000043586	coding
full-splice_match	gene_ENSSSCG00000000738	transcript_ENSSSCT00000043604	coding
full-splice_match	gene_ENSSSCG00000040888	transcript_ENSSSCT00000043623	coding
full-splice_match	gene_ENSSSCG00000037427	transcript_ENSSSCT00000043625	coding
full-splice_match	gene_ENSSSCG00000002041	transcript_ENSSSCT00000043637	coding
full-splice_match	gene_ENSSSCG00000040825	transcript_ENSSSCT00000043664	coding
full-splice_match	gene_ENSSSCG00000003919	transcript_ENSSSCT00000043692	coding
full-splice_match	gene_ENSSSCG00000008352	transcript_ENSSSCT00000043700	coding
full-splice_match	gene_ENSSSCG00000024932	transcript_ENSSSCT00000043712	coding
full-splice_match	gene_ENSSSCG00000017209	transcript_ENSSSCT00000043730	coding
full-splice_match	gene_ENSSSCG00000039360	transcript_ENSSSCT00000043766	coding
full-splice_match	gene_ENSSSCG00000009773	transcript_ENSSSCT00000043812	coding
full-splice_match	gene_ENSSSCG00000052991	transcript_ENSSSCT00000043814	coding
full-splice_match	gene_ENSSSCG00000040470	transcript_ENSSSCT00000043834	coding
full-splice_match	gene_ENSSSCG00000033171	transcript_ENSSSCT00000043854	coding
full-splice_match	gene_ENSSSCG00000030548	transcript_ENSSSCT00000043896	coding
full-splice_match	gene_ENSSSCG00000035037	transcript_ENSSSCT00000043921	coding
full-splice_match	gene_ENSSSCG00000026326	transcript_ENSSSCT00000043951	coding
full-splice_match	gene_ENSSSCG00000031102	transcript_ENSSSCT00000043972	coding
full-splice_match	gene_ENSSSCG00000002787	transcript_ENSSSCT00000044024	coding
full-splice_match	gene_ENSSSCG00000010381	transcript_ENSSSCT00000044031	coding
full-splice_match	gene_ENSSSCG00000007667	transcript_ENSSSCT00000044033	coding
full-splice_match	gene_ENSSSCG00000010130	transcript_ENSSSCT00000044100	coding
full-splice_match	gene_ENSSSCG00000033178	transcript_ENSSSCT00000044103	coding
full-splice_match	gene_ENSSSCG00000032710	transcript_ENSSSCT00000044115	coding
full-splice_match	gene_ENSSSCG00000020706	transcript_ENSSSCT00000044191	coding
full-splice_match	gene_ENSSSCG00000013405	transcript_ENSSSCT00000044271	coding
full-splice_match	gene_ENSSSCG00000009249	transcript_ENSSSCT00000044295	coding
full-splice_match	gene_ENSSSCG00000053306	transcript_ENSSSCT00000044322	coding
full-splice_match	gene_ENSSSCG00000003716	transcript_ENSSSCT00000044354	coding
full-splice_match	gene_ENSSSCG00000035195	transcript_ENSSSCT00000044365	coding
full-splice_match	gene_ENSSSCG00000040273	transcript_ENSSSCT00000044369	coding
full-splice_match	gene_ENSSSCG00000033766	transcript_ENSSSCT00000044390	coding
full-splice_match	gene_ENSSSCG00000034066	transcript_ENSSSCT00000044401	coding
full-splice_match	gene_ENSSSCG00000040352	transcript_ENSSSCT00000044425	coding
full-splice_match	gene_ENSSSCG00000011546	transcript_ENSSSCT00000044434	coding
full-splice_match	gene_ENSSSCG00000032086	transcript_ENSSSCT00000044436	coding
full-splice_match	gene_ENSSSCG00000038493	transcript_ENSSSCT00000044478	coding
full-splice_match	gene_ENSSSCG00000014401	transcript_ENSSSCT00000044530	coding
full-splice_match	gene_ENSSSCG00000013426	transcript_ENSSSCT00000044562	coding
full-splice_match	gene_ENSSSCG00000014915	transcript_ENSSSCT00000044568	coding
full-splice_match	gene_ENSSSCG00000023801	transcript_ENSSSCT00000044577	coding
full-splice_match	gene_ENSSSCG00000033258	transcript_ENSSSCT00000044633	coding
full-splice_match	gene_ENSSSCG00000031636	transcript_ENSSSCT00000044700	coding
full-splice_match	gene_ENSSSCG00000015961	transcript_ENSSSCT00000044730	coding
full-splice_match	gene_ENSSSCG00000033332	transcript_ENSSSCT00000044737	coding
full-splice_match	gene_ENSSSCG00000037000	transcript_ENSSSCT00000044751	coding
full-splice_match	gene_ENSSSCG00000035811	transcript_ENSSSCT00000044760	coding
full-splice_match	gene_ENSSSCG00000011698	transcript_ENSSSCT00000044762	coding
full-splice_match	gene_ENSSSCG00000033383	transcript_ENSSSCT00000044768	coding
full-splice_match	gene_ENSSSCG00000010175	transcript_ENSSSCT00000044821	coding
full-splice_match	gene_ENSSSCG00000038902	transcript_ENSSSCT00000044849	coding
full-splice_match	gene_ENSSSCG00000003558	transcript_ENSSSCT00000044862	coding
full-splice_match	gene_ENSSSCG00000006540	transcript_ENSSSCT00000044869	coding
full-splice_match	gene_ENSSSCG00000034697	transcript_ENSSSCT00000044870	non_coding
full-splice_match	gene_ENSSSCG00000035904	transcript_ENSSSCT00000044885	coding
full-splice_match	gene_ENSSSCG00000034124	transcript_ENSSSCT00000044906	coding
full-splice_match	gene_ENSSSCG00000007672	transcript_ENSSSCT00000044921	coding
full-splice_match	gene_ENSSSCG00000055794	transcript_ENSSSCT00000044977	coding
full-splice_match	gene_ENSSSCG00000011145	transcript_ENSSSCT00000045001	coding
full-splice_match	gene_ENSSSCG00000037653	transcript_ENSSSCT00000045035	coding
full-splice_match	gene_ENSSSCG00000034522	transcript_ENSSSCT00000045068	coding
full-splice_match	gene_ENSSSCG00000031269	transcript_ENSSSCT00000045084	non_coding
full-splice_match	gene_ENSSSCG00000036963	transcript_ENSSSCT00000045142	coding
full-splice_match	gene_ENSSSCG00000039351	transcript_ENSSSCT00000045196	coding
full-splice_match	gene_ENSSSCG00000034752	transcript_ENSSSCT00000045227	coding
full-splice_match	gene_ENSSSCG00000032381	transcript_ENSSSCT00000045229	coding
full-splice_match	gene_ENSSSCG00000010146	transcript_ENSSSCT00000045288	coding
[truncated: 20,932 more rows]
