# Supplementary material for: Role of Alternative Splicing and Polyadenylation in Regulation of Spleen Development
Source: Cells. 2026 Mar 10;15(6):496. doi: 10.3390/cells15060496 (PMC13025901; doi:10.3390/cells15060496)
Supplement: Supplementary file 1 [file cells-15-00496-s001.zip › Supplementary Table S5 Characterization of alternative major transcripts.xlsx]

## Sheet: AMT
Gene_ID
gene_ENSSSCG00000000002	AMT
gene_ENSSSCG00000000003	AMT
gene_ENSSSCG00000000007	AMT
gene_ENSSSCG00000000018	AMT
gene_ENSSSCG00000000024	AMT
gene_ENSSSCG00000000029	AMT
gene_ENSSSCG00000000035	AMT
gene_ENSSSCG00000000036	AMT
gene_ENSSSCG00000000037	AMT
gene_ENSSSCG00000000050	AMT
gene_ENSSSCG00000000078	AMT
gene_ENSSSCG00000000095	AMT
gene_ENSSSCG00000000097	AMT
gene_ENSSSCG00000000105	AMT
gene_ENSSSCG00000000107	AMT
gene_ENSSSCG00000000110	AMT
gene_ENSSSCG00000000114	AMT
gene_ENSSSCG00000000118	AMT
gene_ENSSSCG00000000120	AMT
gene_ENSSSCG00000000137	AMT
gene_ENSSSCG00000000139	AMT
gene_ENSSSCG00000000145	AMT
gene_ENSSSCG00000000176	AMT
gene_ENSSSCG00000000185	AMT
gene_ENSSSCG00000000189	AMT
gene_ENSSSCG00000000202	AMT
gene_ENSSSCG00000000212	AMT
gene_ENSSSCG00000000223	AMT
gene_ENSSSCG00000000257	AMT
gene_ENSSSCG00000000274	AMT
gene_ENSSSCG00000000288	AMT
gene_ENSSSCG00000000292	AMT
gene_ENSSSCG00000000365	AMT
gene_ENSSSCG00000000396	AMT
gene_ENSSSCG00000000435	AMT
gene_ENSSSCG00000000437	AMT
gene_ENSSSCG00000000444	AMT
gene_ENSSSCG00000000449	AMT
gene_ENSSSCG00000000457	AMT
gene_ENSSSCG00000000496	AMT
gene_ENSSSCG00000000502	AMT
gene_ENSSSCG00000000512	AMT
gene_ENSSSCG00000000522	AMT
gene_ENSSSCG00000000536	AMT
gene_ENSSSCG00000000541	AMT
gene_ENSSSCG00000000612	AMT
gene_ENSSSCG00000000656	AMT
gene_ENSSSCG00000000660	AMT
gene_ENSSSCG00000000702	AMT
gene_ENSSSCG00000000708	AMT
gene_ENSSSCG00000000709	AMT
gene_ENSSSCG00000000712	AMT
gene_ENSSSCG00000000722	AMT
gene_ENSSSCG00000000723	AMT
gene_ENSSSCG00000000728	AMT
gene_ENSSSCG00000000739	AMT
gene_ENSSSCG00000000755	AMT
gene_ENSSSCG00000000766	AMT
gene_ENSSSCG00000000811	AMT
gene_ENSSSCG00000000843	AMT
gene_ENSSSCG00000000844	AMT
gene_ENSSSCG00000000848	AMT
gene_ENSSSCG00000000864	AMT
gene_ENSSSCG00000000955	AMT
gene_ENSSSCG00000000964	AMT
gene_ENSSSCG00000000971	AMT
gene_ENSSSCG00000000972	AMT
gene_ENSSSCG00000000974	AMT
gene_ENSSSCG00000001052	AMT
gene_ENSSSCG00000001063	AMT
gene_ENSSSCG00000001073	AMT
gene_ENSSSCG00000001075	AMT
gene_ENSSSCG00000001090	AMT
gene_ENSSSCG00000001095	AMT
gene_ENSSSCG00000001209	AMT
gene_ENSSSCG00000001372	AMT
gene_ENSSSCG00000001376	AMT
gene_ENSSSCG00000001379	AMT
gene_ENSSSCG00000001395	AMT
gene_ENSSSCG00000001398	AMT
gene_ENSSSCG00000001407	AMT
gene_ENSSSCG00000001409	AMT
gene_ENSSSCG00000001410	AMT
gene_ENSSSCG00000001418	AMT
gene_ENSSSCG00000001423	AMT
gene_ENSSSCG00000001430	AMT
gene_ENSSSCG00000001433	AMT
gene_ENSSSCG00000001471	AMT
gene_ENSSSCG00000001475	AMT
gene_ENSSSCG00000001476	AMT
gene_ENSSSCG00000001506	AMT
gene_ENSSSCG00000001507	AMT
gene_ENSSSCG00000001509	AMT
gene_ENSSSCG00000001510	AMT
gene_ENSSSCG00000001512	AMT
gene_ENSSSCG00000001535	AMT
gene_ENSSSCG00000001537	AMT
gene_ENSSSCG00000001539	AMT
gene_ENSSSCG00000001556	AMT
gene_ENSSSCG00000001572	AMT
gene_ENSSSCG00000001578	AMT
gene_ENSSSCG00000001638	AMT
gene_ENSSSCG00000001655	AMT
gene_ENSSSCG00000001659	AMT
gene_ENSSSCG00000001680	AMT
gene_ENSSSCG00000001702	AMT
gene_ENSSSCG00000001703	AMT
gene_ENSSSCG00000001755	AMT
gene_ENSSSCG00000001765	AMT
gene_ENSSSCG00000001787	AMT
gene_ENSSSCG00000001801	AMT
gene_ENSSSCG00000001818	AMT
gene_ENSSSCG00000001819	AMT
gene_ENSSSCG00000001858	AMT
gene_ENSSSCG00000001865	AMT
gene_ENSSSCG00000001867	AMT
gene_ENSSSCG00000001871	AMT
gene_ENSSSCG00000001884	AMT
gene_ENSSSCG00000001898	AMT
gene_ENSSSCG00000001903	AMT
gene_ENSSSCG00000001904	AMT
gene_ENSSSCG00000001912	AMT
gene_ENSSSCG00000001918	AMT
gene_ENSSSCG00000001988	AMT
gene_ENSSSCG00000001991	AMT
gene_ENSSSCG00000001992	AMT
gene_ENSSSCG00000001994	AMT
gene_ENSSSCG00000002002	AMT
gene_ENSSSCG00000002003	AMT
gene_ENSSSCG00000002034	AMT
gene_ENSSSCG00000002145	AMT
gene_ENSSSCG00000002243	AMT
gene_ENSSSCG00000002259	AMT
gene_ENSSSCG00000002263	AMT
gene_ENSSSCG00000002269	AMT
gene_ENSSSCG00000002340	AMT
gene_ENSSSCG00000002344	AMT
gene_ENSSSCG00000002426	AMT
gene_ENSSSCG00000002436	AMT
gene_ENSSSCG00000002446	AMT
gene_ENSSSCG00000002447	AMT
gene_ENSSSCG00000002452	AMT
gene_ENSSSCG00000002516	AMT
gene_ENSSSCG00000002523	AMT
gene_ENSSSCG00000002528	AMT
gene_ENSSSCG00000002540	AMT
gene_ENSSSCG00000002547	AMT
gene_ENSSSCG00000002627	AMT
gene_ENSSSCG00000002681	AMT
gene_ENSSSCG00000002712	AMT
gene_ENSSSCG00000002762	AMT
gene_ENSSSCG00000002763	AMT
gene_ENSSSCG00000002788	AMT
gene_ENSSSCG00000002799	AMT
gene_ENSSSCG00000002804	AMT
gene_ENSSSCG00000002828	AMT
gene_ENSSSCG00000002844	AMT
gene_ENSSSCG00000002854	AMT
gene_ENSSSCG00000002855	AMT
gene_ENSSSCG00000002868	AMT
gene_ENSSSCG00000002869	AMT
gene_ENSSSCG00000002885	AMT
gene_ENSSSCG00000002898	AMT
gene_ENSSSCG00000002908	AMT
gene_ENSSSCG00000002917	AMT
gene_ENSSSCG00000002952	AMT
gene_ENSSSCG00000002959	AMT
gene_ENSSSCG00000002998	AMT
gene_ENSSSCG00000003042	AMT
gene_ENSSSCG00000003055	AMT
gene_ENSSSCG00000003070	AMT
gene_ENSSSCG00000003093	AMT
gene_ENSSSCG00000003100	AMT
gene_ENSSSCG00000003104	AMT
gene_ENSSSCG00000003111	AMT
gene_ENSSSCG00000003115	AMT
gene_ENSSSCG00000003121	AMT
gene_ENSSSCG00000003128	AMT
gene_ENSSSCG00000003136	AMT
gene_ENSSSCG00000003187	AMT
gene_ENSSSCG00000003193	AMT
gene_ENSSSCG00000003194	AMT
gene_ENSSSCG00000003196	AMT
gene_ENSSSCG00000003204	AMT
gene_ENSSSCG00000003212	AMT
gene_ENSSSCG00000003236	AMT
gene_ENSSSCG00000003251	AMT
gene_ENSSSCG00000003268	AMT
gene_ENSSSCG00000003271	AMT
gene_ENSSSCG00000003288	AMT
gene_ENSSSCG00000003289	AMT
gene_ENSSSCG00000003331	AMT
gene_ENSSSCG00000003334	AMT
gene_ENSSSCG00000003342	AMT
gene_ENSSSCG00000003344	AMT
gene_ENSSSCG00000003350	AMT
gene_ENSSSCG00000003352	AMT
gene_ENSSSCG00000003354	AMT
gene_ENSSSCG00000003360	AMT
gene_ENSSSCG00000003419	AMT
gene_ENSSSCG00000003421	AMT
gene_ENSSSCG00000003428	AMT
gene_ENSSSCG00000003485	AMT
gene_ENSSSCG00000003511	AMT
gene_ENSSSCG00000003513	AMT
gene_ENSSSCG00000003554	AMT
gene_ENSSSCG00000003555	AMT
gene_ENSSSCG00000003558	AMT
gene_ENSSSCG00000003561	AMT
gene_ENSSSCG00000003584	AMT
gene_ENSSSCG00000003596	AMT
gene_ENSSSCG00000003613	AMT
gene_ENSSSCG00000003637	AMT
gene_ENSSSCG00000003643	AMT
gene_ENSSSCG00000003654	AMT
gene_ENSSSCG00000003673	AMT
gene_ENSSSCG00000003679	AMT
gene_ENSSSCG00000003680	AMT
gene_ENSSSCG00000003687	AMT
gene_ENSSSCG00000003707	AMT
gene_ENSSSCG00000003710	AMT
gene_ENSSSCG00000003712	AMT
gene_ENSSSCG00000003768	AMT
gene_ENSSSCG00000003772	AMT
gene_ENSSSCG00000003780	AMT
gene_ENSSSCG00000003787	AMT
gene_ENSSSCG00000003791	AMT
gene_ENSSSCG00000003816	AMT
gene_ENSSSCG00000003831	AMT
gene_ENSSSCG00000003851	AMT
gene_ENSSSCG00000003861	AMT
gene_ENSSSCG00000003862	AMT
gene_ENSSSCG00000003867	AMT
gene_ENSSSCG00000003870	AMT
gene_ENSSSCG00000003872	AMT
gene_ENSSSCG00000003904	AMT
gene_ENSSSCG00000003905	AMT
gene_ENSSSCG00000003914	AMT
gene_ENSSSCG00000003919	AMT
gene_ENSSSCG00000003950	AMT
gene_ENSSSCG00000003981	AMT
gene_ENSSSCG00000003983	AMT
gene_ENSSSCG00000004012	AMT
gene_ENSSSCG00000004020	AMT
gene_ENSSSCG00000004029	AMT
gene_ENSSSCG00000004048	AMT
gene_ENSSSCG00000004050	AMT
gene_ENSSSCG00000004057	AMT
gene_ENSSSCG00000004058	AMT
gene_ENSSSCG00000004070	AMT
gene_ENSSSCG00000004103	AMT
gene_ENSSSCG00000004110	AMT
gene_ENSSSCG00000004146	AMT
gene_ENSSSCG00000004163	AMT
gene_ENSSSCG00000004199	AMT
gene_ENSSSCG00000004209	AMT
gene_ENSSSCG00000004222	AMT
gene_ENSSSCG00000004303	AMT
gene_ENSSSCG00000004349	AMT
gene_ENSSSCG00000004368	AMT
gene_ENSSSCG00000004374	AMT
gene_ENSSSCG00000004383	AMT
gene_ENSSSCG00000004412	AMT
gene_ENSSSCG00000004420	AMT
gene_ENSSSCG00000004460	AMT
gene_ENSSSCG00000004464	AMT
gene_ENSSSCG00000004473	AMT
gene_ENSSSCG00000004489	AMT
gene_ENSSSCG00000004505	AMT
gene_ENSSSCG00000004508	AMT
gene_ENSSSCG00000004516	AMT
gene_ENSSSCG00000004522	AMT
gene_ENSSSCG00000004537	AMT
gene_ENSSSCG00000004541	AMT
gene_ENSSSCG00000004542	AMT
gene_ENSSSCG00000004561	AMT
gene_ENSSSCG00000004583	AMT
gene_ENSSSCG00000004592	AMT
gene_ENSSSCG00000004600	AMT
gene_ENSSSCG00000004612	AMT
gene_ENSSSCG00000004617	AMT
gene_ENSSSCG00000004629	AMT
gene_ENSSSCG00000004647	AMT
gene_ENSSSCG00000004672	AMT
gene_ENSSSCG00000004684	AMT
gene_ENSSSCG00000004695	AMT
gene_ENSSSCG00000004699	AMT
gene_ENSSSCG00000004701	AMT
gene_ENSSSCG00000004716	AMT
gene_ENSSSCG00000004731	AMT
gene_ENSSSCG00000004739	AMT
gene_ENSSSCG00000004748	AMT
gene_ENSSSCG00000004761	AMT
gene_ENSSSCG00000004856	AMT
gene_ENSSSCG00000004926	AMT
gene_ENSSSCG00000004979	AMT
gene_ENSSSCG00000004985	AMT
gene_ENSSSCG00000004986	AMT
gene_ENSSSCG00000005008	AMT
gene_ENSSSCG00000005011	AMT
gene_ENSSSCG00000005060	AMT
gene_ENSSSCG00000005164	AMT
gene_ENSSSCG00000005227	AMT
gene_ENSSSCG00000005235	AMT
gene_ENSSSCG00000005249	AMT
gene_ENSSSCG00000005273	AMT
gene_ENSSSCG00000005301	AMT
gene_ENSSSCG00000005318	AMT
gene_ENSSSCG00000005344	AMT
gene_ENSSSCG00000005346	AMT
gene_ENSSSCG00000005366	AMT
gene_ENSSSCG00000005371	AMT
gene_ENSSSCG00000005466	AMT
gene_ENSSSCG00000005477	AMT
gene_ENSSSCG00000005494	AMT
gene_ENSSSCG00000005533	AMT
gene_ENSSSCG00000005597	AMT
gene_ENSSSCG00000005611	AMT
gene_ENSSSCG00000005620	AMT
gene_ENSSSCG00000005626	AMT
gene_ENSSSCG00000005640	AMT
gene_ENSSSCG00000005659	AMT
gene_ENSSSCG00000005660	AMT
gene_ENSSSCG00000005667	AMT
gene_ENSSSCG00000005680	AMT
gene_ENSSSCG00000005689	AMT
gene_ENSSSCG00000005716	AMT
gene_ENSSSCG00000005719	AMT
gene_ENSSSCG00000005720	AMT
gene_ENSSSCG00000005725	AMT
gene_ENSSSCG00000005751	AMT
gene_ENSSSCG00000005771	AMT
gene_ENSSSCG00000005787	AMT
gene_ENSSSCG00000005832	AMT
gene_ENSSSCG00000005839	AMT
gene_ENSSSCG00000005844	AMT
gene_ENSSSCG00000005855	AMT
gene_ENSSSCG00000005859	AMT
gene_ENSSSCG00000005899	AMT
gene_ENSSSCG00000005901	AMT
gene_ENSSSCG00000005907	AMT
gene_ENSSSCG00000005912	AMT
gene_ENSSSCG00000005924	AMT
gene_ENSSSCG00000005930	AMT
gene_ENSSSCG00000005935	AMT
gene_ENSSSCG00000005959	AMT
gene_ENSSSCG00000006000	AMT
gene_ENSSSCG00000006001	AMT
gene_ENSSSCG00000006024	AMT
gene_ENSSSCG00000006066	AMT
gene_ENSSSCG00000006074	AMT
gene_ENSSSCG00000006087	AMT
gene_ENSSSCG00000006126	AMT
gene_ENSSSCG00000006127	AMT
gene_ENSSSCG00000006137	AMT
gene_ENSSSCG00000006156	AMT
gene_ENSSSCG00000006163	AMT
gene_ENSSSCG00000006176	AMT
gene_ENSSSCG00000006177	AMT
gene_ENSSSCG00000006179	AMT
gene_ENSSSCG00000006184	AMT
gene_ENSSSCG00000006202	AMT
gene_ENSSSCG00000006283	AMT
gene_ENSSSCG00000006304	AMT
gene_ENSSSCG00000006307	AMT
gene_ENSSSCG00000006308	AMT
gene_ENSSSCG00000006309	AMT
gene_ENSSSCG00000006324	AMT
gene_ENSSSCG00000006340	AMT
gene_ENSSSCG00000006350	AMT
gene_ENSSSCG00000006361	AMT
gene_ENSSSCG00000006372	AMT
gene_ENSSSCG00000006374	AMT
gene_ENSSSCG00000006385	AMT
gene_ENSSSCG00000006386	AMT
gene_ENSSSCG00000006392	AMT
gene_ENSSSCG00000006418	AMT
gene_ENSSSCG00000006455	AMT
gene_ENSSSCG00000006482	AMT
gene_ENSSSCG00000006519	AMT
gene_ENSSSCG00000006522	AMT
gene_ENSSSCG00000006527	AMT
gene_ENSSSCG00000006533	AMT
gene_ENSSSCG00000006539	AMT
gene_ENSSSCG00000006550	AMT
gene_ENSSSCG00000006554	AMT
gene_ENSSSCG00000006568	AMT
gene_ENSSSCG00000006628	AMT
gene_ENSSSCG00000006651	AMT
gene_ENSSSCG00000006689	AMT
gene_ENSSSCG00000006694	AMT
gene_ENSSSCG00000006701	AMT
gene_ENSSSCG00000006775	AMT
gene_ENSSSCG00000006776	AMT
gene_ENSSSCG00000006785	AMT
gene_ENSSSCG00000006828	AMT
gene_ENSSSCG00000006835	AMT
gene_ENSSSCG00000006845	AMT
gene_ENSSSCG00000006885	AMT
gene_ENSSSCG00000006902	AMT
gene_ENSSSCG00000006903	AMT
gene_ENSSSCG00000006926	AMT
gene_ENSSSCG00000006994	AMT
gene_ENSSSCG00000007031	AMT
gene_ENSSSCG00000007046	AMT
gene_ENSSSCG00000007064	AMT
gene_ENSSSCG00000007076	AMT
gene_ENSSSCG00000007094	AMT
gene_ENSSSCG00000007117	AMT
gene_ENSSSCG00000007133	AMT
gene_ENSSSCG00000007140	AMT
gene_ENSSSCG00000007146	AMT
gene_ENSSSCG00000007157	AMT
gene_ENSSSCG00000007167	AMT
gene_ENSSSCG00000007168	AMT
gene_ENSSSCG00000007189	AMT
gene_ENSSSCG00000007200	AMT
gene_ENSSSCG00000007206	AMT
gene_ENSSSCG00000007235	AMT
gene_ENSSSCG00000007280	AMT
gene_ENSSSCG00000007281	AMT
gene_ENSSSCG00000007287	AMT
gene_ENSSSCG00000007291	AMT
gene_ENSSSCG00000007315	AMT
gene_ENSSSCG00000007317	AMT
gene_ENSSSCG00000007360	AMT
gene_ENSSSCG00000007362	AMT
gene_ENSSSCG00000007364	AMT
gene_ENSSSCG00000007426	AMT
gene_ENSSSCG00000007436	AMT
gene_ENSSSCG00000007492	AMT
gene_ENSSSCG00000007516	AMT
gene_ENSSSCG00000007520	AMT
gene_ENSSSCG00000007521	AMT
gene_ENSSSCG00000007563	AMT
gene_ENSSSCG00000007572	AMT
gene_ENSSSCG00000007592	AMT
gene_ENSSSCG00000007617	AMT
gene_ENSSSCG00000007618	AMT
gene_ENSSSCG00000007675	AMT
gene_ENSSSCG00000007682	AMT
gene_ENSSSCG00000007709	AMT
gene_ENSSSCG00000007713	AMT
gene_ENSSSCG00000007715	AMT
gene_ENSSSCG00000007721	AMT
gene_ENSSSCG00000007722	AMT
gene_ENSSSCG00000007738	AMT
gene_ENSSSCG00000007745	AMT
gene_ENSSSCG00000007791	AMT
gene_ENSSSCG00000007800	AMT
gene_ENSSSCG00000007807	AMT
gene_ENSSSCG00000007817	AMT
gene_ENSSSCG00000007818	AMT
gene_ENSSSCG00000007826	AMT
gene_ENSSSCG00000007830	AMT
gene_ENSSSCG00000007855	AMT
gene_ENSSSCG00000007878	AMT
gene_ENSSSCG00000007907	AMT
gene_ENSSSCG00000007914	AMT
gene_ENSSSCG00000007931	AMT
gene_ENSSSCG00000007963	AMT
gene_ENSSSCG00000007973	AMT
gene_ENSSSCG00000007979	AMT
gene_ENSSSCG00000007980	AMT
gene_ENSSSCG00000007984	AMT
gene_ENSSSCG00000007987	AMT
gene_ENSSSCG00000007988	AMT
gene_ENSSSCG00000007998	AMT
gene_ENSSSCG00000008004	AMT
gene_ENSSSCG00000008009	AMT
gene_ENSSSCG00000008010	AMT
gene_ENSSSCG00000008012	AMT
gene_ENSSSCG00000008022	AMT
gene_ENSSSCG00000008039	AMT
gene_ENSSSCG00000008043	AMT
gene_ENSSSCG00000008044	AMT
gene_ENSSSCG00000008057	AMT
gene_ENSSSCG00000008123	AMT
gene_ENSSSCG00000008137	AMT
gene_ENSSSCG00000008143	AMT
gene_ENSSSCG00000008144	AMT
gene_ENSSSCG00000008179	AMT
gene_ENSSSCG00000008180	AMT
gene_ENSSSCG00000008190	AMT
gene_ENSSSCG00000008192	AMT
gene_ENSSSCG00000008194	AMT
gene_ENSSSCG00000008201	AMT
gene_ENSSSCG00000008225	AMT
gene_ENSSSCG00000008226	AMT
gene_ENSSSCG00000008227	AMT
gene_ENSSSCG00000008230	AMT
gene_ENSSSCG00000008293	AMT
gene_ENSSSCG00000008303	AMT
gene_ENSSSCG00000008305	AMT
gene_ENSSSCG00000008332	AMT
gene_ENSSSCG00000008336	AMT
gene_ENSSSCG00000008359	AMT
gene_ENSSSCG00000008368	AMT
gene_ENSSSCG00000008377	AMT
gene_ENSSSCG00000008428	AMT
gene_ENSSSCG00000008443	AMT
gene_ENSSSCG00000008482	AMT
gene_ENSSSCG00000008513	AMT
gene_ENSSSCG00000008518	AMT
gene_ENSSSCG00000008540	AMT
gene_ENSSSCG00000008573	AMT
gene_ENSSSCG00000008576	AMT
gene_ENSSSCG00000008583	AMT
gene_ENSSSCG00000008602	AMT
gene_ENSSSCG00000008617	AMT
gene_ENSSSCG00000008641	AMT
gene_ENSSSCG00000008659	AMT
gene_ENSSSCG00000008682	AMT
gene_ENSSSCG00000008687	AMT
gene_ENSSSCG00000008690	AMT
gene_ENSSSCG00000008692	AMT
gene_ENSSSCG00000008762	AMT
gene_ENSSSCG00000008808	AMT
gene_ENSSSCG00000008836	AMT
gene_ENSSSCG00000008898	AMT
gene_ENSSSCG00000008947	AMT
gene_ENSSSCG00000008980	AMT
gene_ENSSSCG00000009010	AMT
gene_ENSSSCG00000009029	AMT
gene_ENSSSCG00000009047	AMT
gene_ENSSSCG00000009051	AMT
gene_ENSSSCG00000009112	AMT
gene_ENSSSCG00000009119	AMT
gene_ENSSSCG00000009128	AMT
gene_ENSSSCG00000009148	AMT
gene_ENSSSCG00000009157	AMT
gene_ENSSSCG00000009166	AMT
gene_ENSSSCG00000009192	AMT
gene_ENSSSCG00000009238	AMT
gene_ENSSSCG00000009276	AMT
gene_ENSSSCG00000009302	AMT
gene_ENSSSCG00000009308	AMT
gene_ENSSSCG00000009322	AMT
gene_ENSSSCG00000009334	AMT
gene_ENSSSCG00000009359	AMT
gene_ENSSSCG00000009378	AMT
gene_ENSSSCG00000009379	AMT
gene_ENSSSCG00000009384	AMT
gene_ENSSSCG00000009390	AMT
gene_ENSSSCG00000009396	AMT
gene_ENSSSCG00000009400	AMT
gene_ENSSSCG00000009401	AMT
gene_ENSSSCG00000009403	AMT
gene_ENSSSCG00000009440	AMT
gene_ENSSSCG00000009516	AMT
gene_ENSSSCG00000009528	AMT
gene_ENSSSCG00000009542	AMT
gene_ENSSSCG00000009551	AMT
gene_ENSSSCG00000009556	AMT
gene_ENSSSCG00000009560	AMT
gene_ENSSSCG00000009563	AMT
gene_ENSSSCG00000009622	AMT
gene_ENSSSCG00000009626	AMT
gene_ENSSSCG00000009627	AMT
gene_ENSSSCG00000009653	AMT
gene_ENSSSCG00000009657	AMT
gene_ENSSSCG00000009668	AMT
gene_ENSSSCG00000009673	AMT
gene_ENSSSCG00000009741	AMT
gene_ENSSSCG00000009742	AMT
gene_ENSSSCG00000009744	AMT
gene_ENSSSCG00000009747	AMT
gene_ENSSSCG00000009755	AMT
gene_ENSSSCG00000009766	AMT
gene_ENSSSCG00000009777	AMT
gene_ENSSSCG00000009782	AMT
gene_ENSSSCG00000009791	AMT
gene_ENSSSCG00000009792	AMT
gene_ENSSSCG00000009793	AMT
gene_ENSSSCG00000009807	AMT
gene_ENSSSCG00000009808	AMT
gene_ENSSSCG00000009827	AMT
gene_ENSSSCG00000009836	AMT
gene_ENSSSCG00000009853	AMT
gene_ENSSSCG00000009854	AMT
gene_ENSSSCG00000009873	AMT
gene_ENSSSCG00000009881	AMT
gene_ENSSSCG00000009885	AMT
gene_ENSSSCG00000009906	AMT
gene_ENSSSCG00000009914	AMT
gene_ENSSSCG00000009924	AMT
gene_ENSSSCG00000009925	AMT
gene_ENSSSCG00000009931	AMT
gene_ENSSSCG00000009934	AMT
gene_ENSSSCG00000009938	AMT
gene_ENSSSCG00000009963	AMT
gene_ENSSSCG00000009973	AMT
gene_ENSSSCG00000009975	AMT
gene_ENSSSCG00000009988	AMT
gene_ENSSSCG00000010010	AMT
gene_ENSSSCG00000010016	AMT
gene_ENSSSCG00000010031	AMT
gene_ENSSSCG00000010052	AMT
gene_ENSSSCG00000010056	AMT
gene_ENSSSCG00000010078	AMT
gene_ENSSSCG00000010079	AMT
gene_ENSSSCG00000010087	AMT
gene_ENSSSCG00000010097	AMT
gene_ENSSSCG00000010105	AMT
gene_ENSSSCG00000010108	AMT
gene_ENSSSCG00000010118	AMT
gene_ENSSSCG00000010121	AMT
gene_ENSSSCG00000010122	AMT
gene_ENSSSCG00000010130	AMT
gene_ENSSSCG00000010135	AMT
gene_ENSSSCG00000010136	AMT
gene_ENSSSCG00000010151	AMT
gene_ENSSSCG00000010158	AMT
gene_ENSSSCG00000010175	AMT
gene_ENSSSCG00000010176	AMT
gene_ENSSSCG00000010203	AMT
gene_ENSSSCG00000010238	AMT
gene_ENSSSCG00000010248	AMT
gene_ENSSSCG00000010250	AMT
gene_ENSSSCG00000010260	AMT
gene_ENSSSCG00000010274	AMT
gene_ENSSSCG00000010288	AMT
gene_ENSSSCG00000010295	AMT
gene_ENSSSCG00000010306	AMT
gene_ENSSSCG00000010309	AMT
gene_ENSSSCG00000010310	AMT
gene_ENSSSCG00000010314	AMT
gene_ENSSSCG00000010368	AMT
gene_ENSSSCG00000010381	AMT
gene_ENSSSCG00000010400	AMT
gene_ENSSSCG00000010401	AMT
gene_ENSSSCG00000010460	AMT
gene_ENSSSCG00000010519	AMT
gene_ENSSSCG00000010550	AMT
gene_ENSSSCG00000010561	AMT
gene_ENSSSCG00000010574	AMT
gene_ENSSSCG00000010576	AMT
gene_ENSSSCG00000010579	AMT
gene_ENSSSCG00000010597	AMT
gene_ENSSSCG00000010621	AMT
gene_ENSSSCG00000010640	AMT
gene_ENSSSCG00000010680	AMT
gene_ENSSSCG00000010685	AMT
gene_ENSSSCG00000010702	AMT
gene_ENSSSCG00000010726	AMT
gene_ENSSSCG00000010734	AMT
gene_ENSSSCG00000010737	AMT
gene_ENSSSCG00000010738	AMT
gene_ENSSSCG00000010755	AMT
gene_ENSSSCG00000010759	AMT
gene_ENSSSCG00000010834	AMT
gene_ENSSSCG00000010849	AMT
gene_ENSSSCG00000010877	AMT
gene_ENSSSCG00000010952	AMT
gene_ENSSSCG00000010955	AMT
gene_ENSSSCG00000010973	AMT
gene_ENSSSCG00000010981	AMT
gene_ENSSSCG00000011013	AMT
gene_ENSSSCG00000011018	AMT
gene_ENSSSCG00000011022	AMT
gene_ENSSSCG00000011068	AMT
gene_ENSSSCG00000011081	AMT
gene_ENSSSCG00000011082	AMT
gene_ENSSSCG00000011103	AMT
gene_ENSSSCG00000011107	AMT
gene_ENSSSCG00000011120	AMT
gene_ENSSSCG00000011127	AMT
gene_ENSSSCG00000011145	AMT
gene_ENSSSCG00000011157	AMT
gene_ENSSSCG00000011226	AMT
gene_ENSSSCG00000011229	AMT
gene_ENSSSCG00000011239	AMT
gene_ENSSSCG00000011250	AMT
gene_ENSSSCG00000011274	AMT
gene_ENSSSCG00000011295	AMT
gene_ENSSSCG00000011301	AMT
gene_ENSSSCG00000011340	AMT
gene_ENSSSCG00000011367	AMT
gene_ENSSSCG00000011368	AMT
gene_ENSSSCG00000011375	AMT
gene_ENSSSCG00000011382	AMT
gene_ENSSSCG00000011433	AMT
gene_ENSSSCG00000011434	AMT
gene_ENSSSCG00000011443	AMT
gene_ENSSSCG00000011446	AMT
gene_ENSSSCG00000011447	AMT
gene_ENSSSCG00000011458	AMT
gene_ENSSSCG00000011470	AMT
gene_ENSSSCG00000011474	AMT
gene_ENSSSCG00000011482	AMT
gene_ENSSSCG00000011506	AMT
gene_ENSSSCG00000011518	AMT
gene_ENSSSCG00000011530	AMT
gene_ENSSSCG00000011540	AMT
gene_ENSSSCG00000011542	AMT
gene_ENSSSCG00000011549	AMT
gene_ENSSSCG00000011562	AMT
gene_ENSSSCG00000011569	AMT
gene_ENSSSCG00000011575	AMT
gene_ENSSSCG00000011603	AMT
gene_ENSSSCG00000011612	AMT
gene_ENSSSCG00000011621	AMT
gene_ENSSSCG00000011676	AMT
gene_ENSSSCG00000011678	AMT
gene_ENSSSCG00000011684	AMT
gene_ENSSSCG00000011699	AMT
gene_ENSSSCG00000011714	AMT
gene_ENSSSCG00000011741	AMT
gene_ENSSSCG00000011769	AMT
gene_ENSSSCG00000011804	AMT
gene_ENSSSCG00000011873	AMT
gene_ENSSSCG00000011874	AMT
gene_ENSSSCG00000011941	AMT
gene_ENSSSCG00000011943	AMT
gene_ENSSSCG00000011950	AMT
gene_ENSSSCG00000011952	AMT
gene_ENSSSCG00000011980	AMT
gene_ENSSSCG00000012035	AMT
gene_ENSSSCG00000012050	AMT
gene_ENSSSCG00000012056	AMT
gene_ENSSSCG00000012088	AMT
gene_ENSSSCG00000012114	AMT
gene_ENSSSCG00000012123	AMT
gene_ENSSSCG00000012132	AMT
gene_ENSSSCG00000012136	AMT
gene_ENSSSCG00000012148	AMT
gene_ENSSSCG00000012160	AMT
gene_ENSSSCG00000012172	AMT
gene_ENSSSCG00000012257	AMT
gene_ENSSSCG00000012328	AMT
gene_ENSSSCG00000012347	AMT
gene_ENSSSCG00000012405	AMT
gene_ENSSSCG00000012510	AMT
gene_ENSSSCG00000012569	AMT
gene_ENSSSCG00000012581	AMT
gene_ENSSSCG00000012633	AMT
gene_ENSSSCG00000012639	AMT
gene_ENSSSCG00000012649	AMT
gene_ENSSSCG00000012663	AMT
gene_ENSSSCG00000012783	AMT
gene_ENSSSCG00000012795	AMT
gene_ENSSSCG00000012816	AMT
gene_ENSSSCG00000012823	AMT
gene_ENSSSCG00000012824	AMT
gene_ENSSSCG00000012825	AMT
gene_ENSSSCG00000012837	AMT
gene_ENSSSCG00000012838	AMT
gene_ENSSSCG00000012842	AMT
gene_ENSSSCG00000012847	AMT
gene_ENSSSCG00000012850	AMT
gene_ENSSSCG00000012854	AMT
gene_ENSSSCG00000012859	AMT
gene_ENSSSCG00000012862	AMT
gene_ENSSSCG00000012886	AMT
gene_ENSSSCG00000012890	AMT
gene_ENSSSCG00000012903	AMT
gene_ENSSSCG00000012912	AMT
gene_ENSSSCG00000012918	AMT
gene_ENSSSCG00000012939	AMT
gene_ENSSSCG00000012944	AMT
gene_ENSSSCG00000012970	AMT
gene_ENSSSCG00000013010	AMT
gene_ENSSSCG00000013020	AMT
gene_ENSSSCG00000013023	AMT
gene_ENSSSCG00000013039	AMT
gene_ENSSSCG00000013042	AMT
gene_ENSSSCG00000013066	AMT
gene_ENSSSCG00000013074	AMT
gene_ENSSSCG00000013083	AMT
gene_ENSSSCG00000013086	AMT
gene_ENSSSCG00000013087	AMT
gene_ENSSSCG00000013094	AMT
gene_ENSSSCG00000013155	AMT
gene_ENSSSCG00000013181	AMT
gene_ENSSSCG00000013232	AMT
gene_ENSSSCG00000013233	AMT
gene_ENSSSCG00000013243	AMT
gene_ENSSSCG00000013257	AMT
gene_ENSSSCG00000013259	AMT
gene_ENSSSCG00000013260	AMT
gene_ENSSSCG00000013267	AMT
gene_ENSSSCG00000013270	AMT
gene_ENSSSCG00000013284	AMT
gene_ENSSSCG00000013304	AMT
gene_ENSSSCG00000013366	AMT
gene_ENSSSCG00000013367	AMT
gene_ENSSSCG00000013402	AMT
gene_ENSSSCG00000013406	AMT
gene_ENSSSCG00000013416	AMT
gene_ENSSSCG00000013421	AMT
gene_ENSSSCG00000013437	AMT
gene_ENSSSCG00000013444	AMT
gene_ENSSSCG00000013445	AMT
gene_ENSSSCG00000013475	AMT
gene_ENSSSCG00000013481	AMT
gene_ENSSSCG00000013492	AMT
gene_ENSSSCG00000013494	AMT
gene_ENSSSCG00000013499	AMT
gene_ENSSSCG00000013510	AMT
gene_ENSSSCG00000013533	AMT
gene_ENSSSCG00000013546	AMT
gene_ENSSSCG00000013556	AMT
gene_ENSSSCG00000013568	AMT
gene_ENSSSCG00000013569	AMT
gene_ENSSSCG00000013572	AMT
gene_ENSSSCG00000013583	AMT
gene_ENSSSCG00000013585	AMT
gene_ENSSSCG00000013592	AMT
gene_ENSSSCG00000013598	AMT
gene_ENSSSCG00000013613	AMT
gene_ENSSSCG00000013615	AMT
gene_ENSSSCG00000013629	AMT
gene_ENSSSCG00000013634	AMT
gene_ENSSSCG00000013637	AMT
gene_ENSSSCG00000013638	AMT
gene_ENSSSCG00000013639	AMT
gene_ENSSSCG00000013648	AMT
gene_ENSSSCG00000013649	AMT
gene_ENSSSCG00000013656	AMT
gene_ENSSSCG00000013720	AMT
gene_ENSSSCG00000013721	AMT
gene_ENSSSCG00000013746	AMT
gene_ENSSSCG00000013756	AMT
gene_ENSSSCG00000013766	AMT
gene_ENSSSCG00000013776	AMT
gene_ENSSSCG00000013788	AMT
gene_ENSSSCG00000013830	AMT
gene_ENSSSCG00000013836	AMT
gene_ENSSSCG00000013837	AMT
gene_ENSSSCG00000013838	AMT
gene_ENSSSCG00000013853	AMT
gene_ENSSSCG00000013859	AMT
gene_ENSSSCG00000013905	AMT
gene_ENSSSCG00000013906	AMT
gene_ENSSSCG00000013915	AMT
gene_ENSSSCG00000013930	AMT
gene_ENSSSCG00000013990	AMT
gene_ENSSSCG00000013991	AMT
gene_ENSSSCG00000014010	AMT
gene_ENSSSCG00000014022	AMT
gene_ENSSSCG00000014028	AMT
gene_ENSSSCG00000014036	AMT
gene_ENSSSCG00000014040	AMT
gene_ENSSSCG00000014060	AMT
gene_ENSSSCG00000014063	AMT
gene_ENSSSCG00000014081	AMT
gene_ENSSSCG00000014088	AMT
gene_ENSSSCG00000014094	AMT
gene_ENSSSCG00000014170	AMT
gene_ENSSSCG00000014171	AMT
gene_ENSSSCG00000014184	AMT
gene_ENSSSCG00000014223	AMT
gene_ENSSSCG00000014274	AMT
gene_ENSSSCG00000014277	AMT
gene_ENSSSCG00000014307	AMT
gene_ENSSSCG00000014325	AMT
gene_ENSSSCG00000014327	AMT
gene_ENSSSCG00000014364	AMT
gene_ENSSSCG00000014366	AMT
gene_ENSSSCG00000014375	AMT
gene_ENSSSCG00000014391	AMT
gene_ENSSSCG00000014401	AMT
gene_ENSSSCG00000014411	AMT
gene_ENSSSCG00000014416	AMT
gene_ENSSSCG00000014431	AMT
gene_ENSSSCG00000014433	AMT
gene_ENSSSCG00000014435	AMT
gene_ENSSSCG00000014437	AMT
gene_ENSSSCG00000014440	AMT
gene_ENSSSCG00000014441	AMT
gene_ENSSSCG00000014450	AMT
gene_ENSSSCG00000014558	AMT
gene_ENSSSCG00000014568	AMT
gene_ENSSSCG00000014628	AMT
gene_ENSSSCG00000014812	AMT
gene_ENSSSCG00000014817	AMT
gene_ENSSSCG00000014818	AMT
gene_ENSSSCG00000014822	AMT
gene_ENSSSCG00000014825	AMT
gene_ENSSSCG00000014828	AMT
gene_ENSSSCG00000014868	AMT
gene_ENSSSCG00000014887	AMT
gene_ENSSSCG00000014901	AMT
gene_ENSSSCG00000014903	AMT
gene_ENSSSCG00000014919	AMT
gene_ENSSSCG00000014949	AMT
gene_ENSSSCG00000014969	AMT
gene_ENSSSCG00000014997	AMT
gene_ENSSSCG00000015077	AMT
gene_ENSSSCG00000015089	AMT
gene_ENSSSCG00000015106	AMT
gene_ENSSSCG00000015110	AMT
gene_ENSSSCG00000015116	AMT
gene_ENSSSCG00000015144	AMT
gene_ENSSSCG00000015201	AMT
gene_ENSSSCG00000015232	AMT
gene_ENSSSCG00000015244	AMT
gene_ENSSSCG00000015287	AMT
gene_ENSSSCG00000015294	AMT
gene_ENSSSCG00000015337	AMT
gene_ENSSSCG00000015387	AMT
gene_ENSSSCG00000015411	AMT
gene_ENSSSCG00000015476	AMT
gene_ENSSSCG00000015545	AMT
gene_ENSSSCG00000015558	AMT
gene_ENSSSCG00000015568	AMT
gene_ENSSSCG00000015586	AMT
gene_ENSSSCG00000015602	AMT
gene_ENSSSCG00000015611	AMT
gene_ENSSSCG00000015613	AMT
gene_ENSSSCG00000015644	AMT
gene_ENSSSCG00000015645	AMT
gene_ENSSSCG00000015652	AMT
gene_ENSSSCG00000015668	AMT
gene_ENSSSCG00000015673	AMT
gene_ENSSSCG00000015690	AMT
gene_ENSSSCG00000015743	AMT
gene_ENSSSCG00000015755	AMT
gene_ENSSSCG00000015775	AMT
gene_ENSSSCG00000015782	AMT
gene_ENSSSCG00000015796	AMT
gene_ENSSSCG00000015810	AMT
gene_ENSSSCG00000015814	AMT
gene_ENSSSCG00000015821	AMT
gene_ENSSSCG00000015844	AMT
gene_ENSSSCG00000015862	AMT
gene_ENSSSCG00000015867	AMT
gene_ENSSSCG00000015868	AMT
gene_ENSSSCG00000015882	AMT
gene_ENSSSCG00000015940	AMT
gene_ENSSSCG00000015945	AMT
gene_ENSSSCG00000015962	AMT
gene_ENSSSCG00000015973	AMT
gene_ENSSSCG00000015988	AMT
gene_ENSSSCG00000016009	AMT
gene_ENSSSCG00000016017	AMT
gene_ENSSSCG00000016020	AMT
gene_ENSSSCG00000016035	AMT
gene_ENSSSCG00000016090	AMT
gene_ENSSSCG00000016100	AMT
gene_ENSSSCG00000016101	AMT
gene_ENSSSCG00000016184	AMT
gene_ENSSSCG00000016205	AMT
gene_ENSSSCG00000016206	AMT
gene_ENSSSCG00000016208	AMT
gene_ENSSSCG00000016210	AMT
gene_ENSSSCG00000016211	AMT
gene_ENSSSCG00000016214	AMT
gene_ENSSSCG00000016226	AMT
gene_ENSSSCG00000016233	AMT
gene_ENSSSCG00000016237	AMT
gene_ENSSSCG00000016261	AMT
gene_ENSSSCG00000016263	AMT
gene_ENSSSCG00000016266	AMT
gene_ENSSSCG00000016272	AMT
gene_ENSSSCG00000016275	AMT
gene_ENSSSCG00000016339	AMT
gene_ENSSSCG00000016340	AMT
gene_ENSSSCG00000016368	AMT
gene_ENSSSCG00000016372	AMT
gene_ENSSSCG00000016379	AMT
gene_ENSSSCG00000016406	AMT
gene_ENSSSCG00000016430	AMT
gene_ENSSSCG00000016432	AMT
gene_ENSSSCG00000016434	AMT
gene_ENSSSCG00000016441	AMT
gene_ENSSSCG00000016448	AMT
gene_ENSSSCG00000016450	AMT
gene_ENSSSCG00000016452	AMT
gene_ENSSSCG00000016475	AMT
gene_ENSSSCG00000016492	AMT
gene_ENSSSCG00000016509	AMT
gene_ENSSSCG00000016573	AMT
gene_ENSSSCG00000016629	AMT
gene_ENSSSCG00000016634	AMT
gene_ENSSSCG00000016646	AMT
gene_ENSSSCG00000016722	AMT
gene_ENSSSCG00000016734	AMT
gene_ENSSSCG00000016742	AMT
gene_ENSSSCG00000016743	AMT
gene_ENSSSCG00000016772	AMT
gene_ENSSSCG00000016826	AMT
gene_ENSSSCG00000016893	AMT
gene_ENSSSCG00000016958	AMT
gene_ENSSSCG00000016961	AMT
gene_ENSSSCG00000016970	AMT
gene_ENSSSCG00000016988	AMT
gene_ENSSSCG00000016998	AMT
gene_ENSSSCG00000017006	AMT
gene_ENSSSCG00000017042	AMT
gene_ENSSSCG00000017054	AMT
gene_ENSSSCG00000017058	AMT
gene_ENSSSCG00000017067	AMT
gene_ENSSSCG00000017126	AMT
gene_ENSSSCG00000017127	AMT
gene_ENSSSCG00000017136	AMT
gene_ENSSSCG00000017160	AMT
gene_ENSSSCG00000017165	AMT
gene_ENSSSCG00000017200	AMT
gene_ENSSSCG00000017206	AMT
gene_ENSSSCG00000017208	AMT
gene_ENSSSCG00000017209	AMT
gene_ENSSSCG00000017215	AMT
gene_ENSSSCG00000017231	AMT
gene_ENSSSCG00000017236	AMT
gene_ENSSSCG00000017239	AMT
gene_ENSSSCG00000017246	AMT
gene_ENSSSCG00000017255	AMT
gene_ENSSSCG00000017278	AMT
gene_ENSSSCG00000017283	AMT
gene_ENSSSCG00000017328	AMT
gene_ENSSSCG00000017333	AMT
gene_ENSSSCG00000017340	AMT
gene_ENSSSCG00000017346	AMT
gene_ENSSSCG00000017352	AMT
gene_ENSSSCG00000017362	AMT
gene_ENSSSCG00000017365	AMT
gene_ENSSSCG00000017366	AMT
gene_ENSSSCG00000017378	AMT
gene_ENSSSCG00000017395	AMT
gene_ENSSSCG00000017407	AMT
gene_ENSSSCG00000017420	AMT
gene_ENSSSCG00000017489	AMT
gene_ENSSSCG00000017505	AMT
gene_ENSSSCG00000017514	AMT
gene_ENSSSCG00000017516	AMT
gene_ENSSSCG00000017525	AMT
gene_ENSSSCG00000017553	AMT
gene_ENSSSCG00000017626	AMT
gene_ENSSSCG00000017670	AMT
gene_ENSSSCG00000017688	AMT
gene_ENSSSCG00000017732	AMT
gene_ENSSSCG00000017743	AMT
gene_ENSSSCG00000017744	AMT
gene_ENSSSCG00000017752	AMT
gene_ENSSSCG00000017766	AMT
gene_ENSSSCG00000017769	AMT
gene_ENSSSCG00000017777	AMT
gene_ENSSSCG00000017795	AMT
gene_ENSSSCG00000017810	AMT
gene_ENSSSCG00000017818	AMT
gene_ENSSSCG00000017835	AMT
gene_ENSSSCG00000017836	AMT
gene_ENSSSCG00000017880	AMT
gene_ENSSSCG00000017882	AMT
gene_ENSSSCG00000017894	AMT
gene_ENSSSCG00000017902	AMT
gene_ENSSSCG00000017918	AMT
gene_ENSSSCG00000017923	AMT
gene_ENSSSCG00000017936	AMT
gene_ENSSSCG00000017943	AMT
gene_ENSSSCG00000017947	AMT
gene_ENSSSCG00000017957	AMT
gene_ENSSSCG00000018014	AMT
gene_ENSSSCG00000018032	AMT
gene_ENSSSCG00000018039	AMT
gene_ENSSSCG00000018053	AMT
gene_ENSSSCG00000018055	AMT
gene_ENSSSCG00000020657	AMT
gene_ENSSSCG00000020743	AMT
gene_ENSSSCG00000020823	AMT
gene_ENSSSCG00000020931	AMT
gene_ENSSSCG00000020962	AMT
gene_ENSSSCG00000020984	AMT
gene_ENSSSCG00000021005	AMT
gene_ENSSSCG00000021042	AMT
gene_ENSSSCG00000021255	AMT
gene_ENSSSCG00000021292	AMT
gene_ENSSSCG00000021363	AMT
gene_ENSSSCG00000021408	AMT
gene_ENSSSCG00000021427	AMT
gene_ENSSSCG00000021464	AMT
gene_ENSSSCG00000021569	AMT
gene_ENSSSCG00000021591	AMT
gene_ENSSSCG00000021669	AMT
gene_ENSSSCG00000021712	AMT
gene_ENSSSCG00000021738	AMT
gene_ENSSSCG00000021774	AMT
gene_ENSSSCG00000021798	AMT
gene_ENSSSCG00000021837	AMT
gene_ENSSSCG00000021890	AMT
gene_ENSSSCG00000021891	AMT
gene_ENSSSCG00000021941	AMT
gene_ENSSSCG00000021977	AMT
gene_ENSSSCG00000021991	AMT
gene_ENSSSCG00000022039	AMT
gene_ENSSSCG00000022048	AMT
gene_ENSSSCG00000022058	AMT
gene_ENSSSCG00000022159	AMT
gene_ENSSSCG00000022187	AMT
gene_ENSSSCG00000022192	AMT
gene_ENSSSCG00000022208	AMT
gene_ENSSSCG00000022288	AMT
gene_ENSSSCG00000022398	AMT
gene_ENSSSCG00000022429	AMT
gene_ENSSSCG00000022442	AMT
gene_ENSSSCG00000022454	AMT
gene_ENSSSCG00000022506	AMT
gene_ENSSSCG00000022553	AMT
gene_ENSSSCG00000022575	AMT
gene_ENSSSCG00000022659	AMT
gene_ENSSSCG00000022674	AMT
gene_ENSSSCG00000022675	AMT
gene_ENSSSCG00000022687	AMT
gene_ENSSSCG00000022701	AMT
gene_ENSSSCG00000022714	AMT
gene_ENSSSCG00000022722	AMT
gene_ENSSSCG00000022741	AMT
gene_ENSSSCG00000022760	AMT
gene_ENSSSCG00000022774	AMT
gene_ENSSSCG00000022787	AMT
gene_ENSSSCG00000022801	AMT
gene_ENSSSCG00000022845	AMT
gene_ENSSSCG00000022869	AMT
gene_ENSSSCG00000022874	AMT
gene_ENSSSCG00000022901	AMT
gene_ENSSSCG00000022906	AMT
gene_ENSSSCG00000022947	AMT
gene_ENSSSCG00000022952	AMT
gene_ENSSSCG00000022994	AMT
gene_ENSSSCG00000022998	AMT
gene_ENSSSCG00000023091	AMT
gene_ENSSSCG00000023121	AMT
gene_ENSSSCG00000023126	AMT
gene_ENSSSCG00000023139	AMT
gene_ENSSSCG00000023140	AMT
gene_ENSSSCG00000023165	AMT
gene_ENSSSCG00000023177	AMT
gene_ENSSSCG00000023204	AMT
gene_ENSSSCG00000023231	AMT
gene_ENSSSCG00000023247	AMT
gene_ENSSSCG00000023255	AMT
gene_ENSSSCG00000023264	AMT
gene_ENSSSCG00000023266	AMT
gene_ENSSSCG00000023269	AMT
gene_ENSSSCG00000023273	AMT
gene_ENSSSCG00000023294	AMT
gene_ENSSSCG00000023297	AMT
gene_ENSSSCG00000023304	AMT
gene_ENSSSCG00000023318	AMT
gene_ENSSSCG00000023320	AMT
gene_ENSSSCG00000023331	AMT
gene_ENSSSCG00000023366	AMT
gene_ENSSSCG00000023482	AMT
gene_ENSSSCG00000023503	AMT
gene_ENSSSCG00000023556	AMT
gene_ENSSSCG00000023557	AMT
gene_ENSSSCG00000023595	AMT
gene_ENSSSCG00000023599	AMT
gene_ENSSSCG00000023603	AMT
gene_ENSSSCG00000023604	AMT
gene_ENSSSCG00000023611	AMT
gene_ENSSSCG00000023658	AMT
gene_ENSSSCG00000023665	AMT
gene_ENSSSCG00000023666	AMT
gene_ENSSSCG00000023667	AMT
gene_ENSSSCG00000023715	AMT
gene_ENSSSCG00000023762	AMT
gene_ENSSSCG00000023849	AMT
gene_ENSSSCG00000023873	AMT
gene_ENSSSCG00000023935	AMT
gene_ENSSSCG00000023978	AMT
gene_ENSSSCG00000023983	AMT
gene_ENSSSCG00000023996	AMT
gene_ENSSSCG00000024018	AMT
gene_ENSSSCG00000024108	AMT
gene_ENSSSCG00000024126	AMT
gene_ENSSSCG00000024127	AMT
gene_ENSSSCG00000024163	AMT
gene_ENSSSCG00000024221	AMT
gene_ENSSSCG00000024257	AMT
gene_ENSSSCG00000024359	AMT
gene_ENSSSCG00000024361	AMT
gene_ENSSSCG00000024389	AMT
gene_ENSSSCG00000024437	AMT
gene_ENSSSCG00000024445	AMT
gene_ENSSSCG00000024500	AMT
gene_ENSSSCG00000024513	AMT
gene_ENSSSCG00000024555	AMT
gene_ENSSSCG00000024570	AMT
gene_ENSSSCG00000024592	AMT
gene_ENSSSCG00000024598	AMT
gene_ENSSSCG00000024636	AMT
gene_ENSSSCG00000024665	AMT
gene_ENSSSCG00000024692	AMT
gene_ENSSSCG00000024789	AMT
gene_ENSSSCG00000024810	AMT
gene_ENSSSCG00000024823	AMT
gene_ENSSSCG00000024827	AMT
gene_ENSSSCG00000024872	AMT
gene_ENSSSCG00000024904	AMT
gene_ENSSSCG00000024913	AMT
gene_ENSSSCG00000024983	AMT
gene_ENSSSCG00000025007	AMT
gene_ENSSSCG00000025049	AMT
gene_ENSSSCG00000025053	AMT
gene_ENSSSCG00000025087	AMT
gene_ENSSSCG00000025126	AMT
gene_ENSSSCG00000025164	AMT
gene_ENSSSCG00000025182	AMT
gene_ENSSSCG00000025203	AMT
gene_ENSSSCG00000025218	AMT
gene_ENSSSCG00000025248	AMT
gene_ENSSSCG00000025264	AMT
gene_ENSSSCG00000025271	AMT
gene_ENSSSCG00000025272	AMT
gene_ENSSSCG00000025290	AMT
gene_ENSSSCG00000025326	AMT
gene_ENSSSCG00000025374	AMT
gene_ENSSSCG00000025393	AMT
gene_ENSSSCG00000025430	AMT
gene_ENSSSCG00000025492	AMT
gene_ENSSSCG00000025499	AMT
gene_ENSSSCG00000025503	AMT
gene_ENSSSCG00000025514	AMT
gene_ENSSSCG00000025582	AMT
gene_ENSSSCG00000025610	AMT
gene_ENSSSCG00000025638	AMT
gene_ENSSSCG00000025653	AMT
gene_ENSSSCG00000025674	AMT
gene_ENSSSCG00000025682	AMT
gene_ENSSSCG00000025685	AMT
gene_ENSSSCG00000025701	AMT
gene_ENSSSCG00000025766	AMT
gene_ENSSSCG00000025770	AMT
gene_ENSSSCG00000025820	AMT
gene_ENSSSCG00000025842	AMT
gene_ENSSSCG00000025910	AMT
gene_ENSSSCG00000025941	AMT
gene_ENSSSCG00000025943	AMT
gene_ENSSSCG00000025953	AMT
gene_ENSSSCG00000025969	AMT
gene_ENSSSCG00000026001	AMT
gene_ENSSSCG00000026052	AMT
gene_ENSSSCG00000026103	AMT
gene_ENSSSCG00000026142	AMT
gene_ENSSSCG00000026158	AMT
gene_ENSSSCG00000026194	AMT
gene_ENSSSCG00000026293	AMT
gene_ENSSSCG00000026301	AMT
gene_ENSSSCG00000026395	AMT
gene_ENSSSCG00000026423	AMT
gene_ENSSSCG00000026552	AMT
gene_ENSSSCG00000026571	AMT
gene_ENSSSCG00000026701	AMT
gene_ENSSSCG00000026746	AMT
gene_ENSSSCG00000026784	AMT
gene_ENSSSCG00000026819	AMT
gene_ENSSSCG00000026890	AMT
gene_ENSSSCG00000026896	AMT
gene_ENSSSCG00000026922	AMT
gene_ENSSSCG00000026939	AMT
gene_ENSSSCG00000026962	AMT
gene_ENSSSCG00000026994	AMT
gene_ENSSSCG00000027016	AMT
gene_ENSSSCG00000027105	AMT
gene_ENSSSCG00000027119	AMT
gene_ENSSSCG00000027157	AMT
gene_ENSSSCG00000027166	AMT
gene_ENSSSCG00000027169	AMT
gene_ENSSSCG00000027190	AMT
gene_ENSSSCG00000027197	AMT
gene_ENSSSCG00000027229	AMT
gene_ENSSSCG00000027251	AMT
gene_ENSSSCG00000027252	AMT
gene_ENSSSCG00000027342	AMT
gene_ENSSSCG00000027358	AMT
gene_ENSSSCG00000027444	AMT
gene_ENSSSCG00000027457	AMT
gene_ENSSSCG00000027459	AMT
gene_ENSSSCG00000027491	AMT
gene_ENSSSCG00000027503	AMT
gene_ENSSSCG00000027506	AMT
gene_ENSSSCG00000027529	AMT
gene_ENSSSCG00000027565	AMT
gene_ENSSSCG00000027629	AMT
gene_ENSSSCG00000027665	AMT
gene_ENSSSCG00000027718	AMT
gene_ENSSSCG00000027738	AMT
gene_ENSSSCG00000027746	AMT
gene_ENSSSCG00000027765	AMT
gene_ENSSSCG00000027767	AMT
gene_ENSSSCG00000027768	AMT
gene_ENSSSCG00000027872	AMT
gene_ENSSSCG00000027916	AMT
gene_ENSSSCG00000028004	AMT
gene_ENSSSCG00000028007	AMT
gene_ENSSSCG00000028036	AMT
gene_ENSSSCG00000028048	AMT
gene_ENSSSCG00000028092	AMT
gene_ENSSSCG00000028124	AMT
gene_ENSSSCG00000028149	AMT
gene_ENSSSCG00000028185	AMT
gene_ENSSSCG00000028227	AMT
gene_ENSSSCG00000028228	AMT
gene_ENSSSCG00000028258	AMT
gene_ENSSSCG00000028277	AMT
gene_ENSSSCG00000028304	AMT
gene_ENSSSCG00000028343	AMT
gene_ENSSSCG00000028420	AMT
gene_ENSSSCG00000028431	AMT
gene_ENSSSCG00000028454	AMT
gene_ENSSSCG00000028461	AMT
gene_ENSSSCG00000028475	AMT
gene_ENSSSCG00000028479	AMT
gene_ENSSSCG00000028488	AMT
gene_ENSSSCG00000028529	AMT
gene_ENSSSCG00000028538	AMT
gene_ENSSSCG00000028542	AMT
gene_ENSSSCG00000028571	AMT
gene_ENSSSCG00000028593	AMT
gene_ENSSSCG00000028646	AMT
gene_ENSSSCG00000028674	AMT
gene_ENSSSCG00000028698	AMT
gene_ENSSSCG00000028712	AMT
gene_ENSSSCG00000028723	AMT
gene_ENSSSCG00000028735	AMT
gene_ENSSSCG00000028737	AMT
gene_ENSSSCG00000028794	AMT
gene_ENSSSCG00000028805	AMT
gene_ENSSSCG00000028840	AMT
gene_ENSSSCG00000028856	AMT
gene_ENSSSCG00000028865	AMT
gene_ENSSSCG00000028869	AMT
gene_ENSSSCG00000028924	AMT
gene_ENSSSCG00000028974	AMT
gene_ENSSSCG00000029059	AMT
gene_ENSSSCG00000029082	AMT
gene_ENSSSCG00000029154	AMT
gene_ENSSSCG00000029158	AMT
gene_ENSSSCG00000029169	AMT
gene_ENSSSCG00000029183	AMT
gene_ENSSSCG00000029200	AMT
gene_ENSSSCG00000029262	AMT
gene_ENSSSCG00000029391	AMT
gene_ENSSSCG00000029408	AMT
gene_ENSSSCG00000029484	AMT
gene_ENSSSCG00000029502	AMT
gene_ENSSSCG00000029547	AMT
gene_ENSSSCG00000029576	AMT
gene_ENSSSCG00000029590	AMT
gene_ENSSSCG00000029637	AMT
gene_ENSSSCG00000029708	AMT
gene_ENSSSCG00000029760	AMT
gene_ENSSSCG00000029813	AMT
gene_ENSSSCG00000029830	AMT
gene_ENSSSCG00000029901	AMT
gene_ENSSSCG00000029918	AMT
gene_ENSSSCG00000029944	AMT
gene_ENSSSCG00000029954	AMT
gene_ENSSSCG00000029983	AMT
gene_ENSSSCG00000029989	AMT
gene_ENSSSCG00000030002	AMT
gene_ENSSSCG00000030030	AMT
gene_ENSSSCG00000030049	AMT
gene_ENSSSCG00000030088	AMT
gene_ENSSSCG00000030174	AMT
gene_ENSSSCG00000030196	AMT
gene_ENSSSCG00000030209	AMT
gene_ENSSSCG00000030246	AMT
gene_ENSSSCG00000030277	AMT
gene_ENSSSCG00000030328	AMT
gene_ENSSSCG00000030415	AMT
gene_ENSSSCG00000030423	AMT
gene_ENSSSCG00000030425	AMT
gene_ENSSSCG00000030451	AMT
gene_ENSSSCG00000030486	AMT
gene_ENSSSCG00000030510	AMT
gene_ENSSSCG00000030528	AMT
gene_ENSSSCG00000030535	AMT
gene_ENSSSCG00000030575	AMT
gene_ENSSSCG00000030610	AMT
gene_ENSSSCG00000030653	AMT
gene_ENSSSCG00000030672	AMT
gene_ENSSSCG00000030680	AMT
gene_ENSSSCG00000030682	AMT
gene_ENSSSCG00000030696	AMT
gene_ENSSSCG00000030831	AMT
gene_ENSSSCG00000030857	AMT
gene_ENSSSCG00000030957	AMT
gene_ENSSSCG00000031083	AMT
gene_ENSSSCG00000031088	AMT
gene_ENSSSCG00000031102	AMT
gene_ENSSSCG00000031117	AMT
gene_ENSSSCG00000031123	AMT
gene_ENSSSCG00000031125	AMT
gene_ENSSSCG00000031147	AMT
gene_ENSSSCG00000031249	AMT
gene_ENSSSCG00000031262	AMT
gene_ENSSSCG00000031274	AMT
gene_ENSSSCG00000031388	AMT
gene_ENSSSCG00000031420	AMT
gene_ENSSSCG00000031429	AMT
gene_ENSSSCG00000031459	AMT
gene_ENSSSCG00000031489	AMT
gene_ENSSSCG00000031530	AMT
gene_ENSSSCG00000031538	AMT
gene_ENSSSCG00000031562	AMT
gene_ENSSSCG00000031572	AMT
gene_ENSSSCG00000031576	AMT
gene_ENSSSCG00000031579	AMT
gene_ENSSSCG00000031615	AMT
gene_ENSSSCG00000031627	AMT
gene_ENSSSCG00000031630	AMT
gene_ENSSSCG00000031659	AMT
gene_ENSSSCG00000031669	AMT
gene_ENSSSCG00000031686	AMT
gene_ENSSSCG00000031707	AMT
gene_ENSSSCG00000031710	AMT
gene_ENSSSCG00000031775	AMT
gene_ENSSSCG00000031789	AMT
gene_ENSSSCG00000031831	AMT
gene_ENSSSCG00000031837	AMT
gene_ENSSSCG00000031860	AMT
gene_ENSSSCG00000032083	AMT
gene_ENSSSCG00000032096	AMT
gene_ENSSSCG00000032106	AMT
gene_ENSSSCG00000032111	AMT
gene_ENSSSCG00000032113	AMT
gene_ENSSSCG00000032180	AMT
gene_ENSSSCG00000032235	AMT
gene_ENSSSCG00000032262	AMT
gene_ENSSSCG00000032282	AMT
gene_ENSSSCG00000032304	AMT
gene_ENSSSCG00000032311	AMT
gene_ENSSSCG00000032366	AMT
gene_ENSSSCG00000032464	AMT
gene_ENSSSCG00000032472	AMT
gene_ENSSSCG00000032475	AMT
gene_ENSSSCG00000032544	AMT
gene_ENSSSCG00000032556	AMT
gene_ENSSSCG00000032580	AMT
gene_ENSSSCG00000032583	AMT
gene_ENSSSCG00000032595	AMT
gene_ENSSSCG00000032648	AMT
gene_ENSSSCG00000032696	AMT
gene_ENSSSCG00000032723	AMT
gene_ENSSSCG00000032726	AMT
gene_ENSSSCG00000032747	AMT
gene_ENSSSCG00000032819	AMT
gene_ENSSSCG00000032835	AMT
gene_ENSSSCG00000032836	AMT
gene_ENSSSCG00000032842	AMT
gene_ENSSSCG00000032921	AMT
gene_ENSSSCG00000032947	AMT
gene_ENSSSCG00000032996	AMT
gene_ENSSSCG00000033082	AMT
gene_ENSSSCG00000033095	AMT
gene_ENSSSCG00000033113	AMT
gene_ENSSSCG00000033123	AMT
gene_ENSSSCG00000033155	AMT
gene_ENSSSCG00000033168	AMT
gene_ENSSSCG00000033169	AMT
gene_ENSSSCG00000033171	AMT
gene_ENSSSCG00000033183	AMT
gene_ENSSSCG00000033185	AMT
gene_ENSSSCG00000033301	AMT
gene_ENSSSCG00000033334	AMT
gene_ENSSSCG00000033366	AMT
gene_ENSSSCG00000033392	AMT
gene_ENSSSCG00000033527	AMT
gene_ENSSSCG00000033592	AMT
gene_ENSSSCG00000033602	AMT
gene_ENSSSCG00000033626	AMT
gene_ENSSSCG00000033636	AMT
gene_ENSSSCG00000033669	AMT
gene_ENSSSCG00000033689	AMT
gene_ENSSSCG00000033691	AMT
gene_ENSSSCG00000033697	AMT
gene_ENSSSCG00000033766	AMT
gene_ENSSSCG00000033844	AMT
gene_ENSSSCG00000033885	AMT
gene_ENSSSCG00000033892	AMT
gene_ENSSSCG00000033909	AMT
gene_ENSSSCG00000033926	AMT
gene_ENSSSCG00000033954	AMT
gene_ENSSSCG00000033987	AMT
gene_ENSSSCG00000033991	AMT
gene_ENSSSCG00000033998	AMT
gene_ENSSSCG00000034012	AMT
gene_ENSSSCG00000034058	AMT
gene_ENSSSCG00000034147	AMT
gene_ENSSSCG00000034197	AMT
gene_ENSSSCG00000034203	AMT
gene_ENSSSCG00000034227	AMT
gene_ENSSSCG00000034261	AMT
gene_ENSSSCG00000034284	AMT
gene_ENSSSCG00000034321	AMT
gene_ENSSSCG00000034350	AMT
gene_ENSSSCG00000034386	AMT
gene_ENSSSCG00000034395	AMT
gene_ENSSSCG00000034406	AMT
gene_ENSSSCG00000034414	AMT
gene_ENSSSCG00000034448	AMT
gene_ENSSSCG00000034449	AMT
gene_ENSSSCG00000034479	AMT
gene_ENSSSCG00000034566	AMT
gene_ENSSSCG00000034611	AMT
gene_ENSSSCG00000034614	AMT
gene_ENSSSCG00000034645	AMT
gene_ENSSSCG00000034709	AMT
gene_ENSSSCG00000034723	AMT
gene_ENSSSCG00000034742	AMT
gene_ENSSSCG00000034752	AMT
gene_ENSSSCG00000034753	AMT
gene_ENSSSCG00000034768	AMT
gene_ENSSSCG00000034771	AMT
gene_ENSSSCG00000034814	AMT
gene_ENSSSCG00000034874	AMT
gene_ENSSSCG00000034905	AMT
gene_ENSSSCG00000034916	AMT
gene_ENSSSCG00000034980	AMT
gene_ENSSSCG00000035007	AMT
gene_ENSSSCG00000035028	AMT
gene_ENSSSCG00000035059	AMT
gene_ENSSSCG00000035081	AMT
gene_ENSSSCG00000035090	AMT
gene_ENSSSCG00000035134	AMT
gene_ENSSSCG00000035147	AMT
gene_ENSSSCG00000035153	AMT
gene_ENSSSCG00000035162	AMT
gene_ENSSSCG00000035221	AMT
gene_ENSSSCG00000035293	AMT
gene_ENSSSCG00000035304	AMT
gene_ENSSSCG00000035357	AMT
gene_ENSSSCG00000035420	AMT
gene_ENSSSCG00000035432	AMT
gene_ENSSSCG00000035501	AMT
gene_ENSSSCG00000035537	AMT
gene_ENSSSCG00000035561	AMT
gene_ENSSSCG00000035564	AMT
gene_ENSSSCG00000035594	AMT
gene_ENSSSCG00000035618	AMT
gene_ENSSSCG00000035650	AMT
gene_ENSSSCG00000035666	AMT
gene_ENSSSCG00000035727	AMT
gene_ENSSSCG00000035728	AMT
gene_ENSSSCG00000035795	AMT
gene_ENSSSCG00000035811	AMT
gene_ENSSSCG00000035829	AMT
gene_ENSSSCG00000035842	AMT
gene_ENSSSCG00000035904	AMT
gene_ENSSSCG00000035939	AMT
gene_ENSSSCG00000035967	AMT
gene_ENSSSCG00000035973	AMT
gene_ENSSSCG00000035995	AMT
gene_ENSSSCG00000035999	AMT
gene_ENSSSCG00000036001	AMT
gene_ENSSSCG00000036005	AMT
gene_ENSSSCG00000036007	AMT
gene_ENSSSCG00000036027	AMT
gene_ENSSSCG00000036057	AMT
gene_ENSSSCG00000036074	AMT
gene_ENSSSCG00000036136	AMT
gene_ENSSSCG00000036208	AMT
gene_ENSSSCG00000036275	AMT
gene_ENSSSCG00000036293	AMT
gene_ENSSSCG00000036350	AMT
gene_ENSSSCG00000036402	AMT
gene_ENSSSCG00000036466	AMT
gene_ENSSSCG00000036488	AMT
gene_ENSSSCG00000036494	AMT
gene_ENSSSCG00000036568	AMT
gene_ENSSSCG00000036679	AMT
gene_ENSSSCG00000036711	AMT
gene_ENSSSCG00000036735	AMT
gene_ENSSSCG00000036775	AMT
gene_ENSSSCG00000036783	AMT
gene_ENSSSCG00000036789	AMT
gene_ENSSSCG00000036790	AMT
gene_ENSSSCG00000036812	AMT
gene_ENSSSCG00000036828	AMT
gene_ENSSSCG00000036835	AMT
gene_ENSSSCG00000036868	AMT
gene_ENSSSCG00000036909	AMT
gene_ENSSSCG00000036944	AMT
gene_ENSSSCG00000036954	AMT
gene_ENSSSCG00000036963	AMT
gene_ENSSSCG00000037000	AMT
gene_ENSSSCG00000037015	AMT
gene_ENSSSCG00000037030	AMT
gene_ENSSSCG00000037053	AMT
gene_ENSSSCG00000037077	AMT
gene_ENSSSCG00000037102	AMT
gene_ENSSSCG00000037228	AMT
gene_ENSSSCG00000037237	AMT
gene_ENSSSCG00000037245	AMT
gene_ENSSSCG00000037274	AMT
gene_ENSSSCG00000037310	AMT
gene_ENSSSCG00000037369	AMT
gene_ENSSSCG00000037427	AMT
gene_ENSSSCG00000037431	AMT
gene_ENSSSCG00000037463	AMT
gene_ENSSSCG00000037499	AMT
gene_ENSSSCG00000037508	AMT
gene_ENSSSCG00000037541	AMT
gene_ENSSSCG00000037554	AMT
gene_ENSSSCG00000037598	AMT
gene_ENSSSCG00000037647	AMT
gene_ENSSSCG00000037653	AMT
gene_ENSSSCG00000037655	AMT
gene_ENSSSCG00000037673	AMT
gene_ENSSSCG00000037682	AMT
gene_ENSSSCG00000037706	AMT
gene_ENSSSCG00000037775	AMT
gene_ENSSSCG00000037793	AMT
gene_ENSSSCG00000037803	AMT
gene_ENSSSCG00000037811	AMT
gene_ENSSSCG00000037875	AMT
gene_ENSSSCG00000037878	AMT
gene_ENSSSCG00000037973	AMT
gene_ENSSSCG00000037979	AMT
gene_ENSSSCG00000037995	AMT
gene_ENSSSCG00000038031	AMT
gene_ENSSSCG00000038053	AMT
gene_ENSSSCG00000038081	AMT
gene_ENSSSCG00000038203	AMT
gene_ENSSSCG00000038234	AMT
gene_ENSSSCG00000038285	AMT
gene_ENSSSCG00000038308	AMT
gene_ENSSSCG00000038320	AMT
gene_ENSSSCG00000038351	AMT
gene_ENSSSCG00000038359	AMT
gene_ENSSSCG00000038364	AMT
gene_ENSSSCG00000038399	AMT
gene_ENSSSCG00000038404	AMT
gene_ENSSSCG00000038417	AMT
gene_ENSSSCG00000038422	AMT
gene_ENSSSCG00000038444	AMT
gene_ENSSSCG00000038465	AMT
gene_ENSSSCG00000038471	AMT
gene_ENSSSCG00000038474	AMT
gene_ENSSSCG00000038478	AMT
gene_ENSSSCG00000038494	AMT
gene_ENSSSCG00000038506	AMT
gene_ENSSSCG00000038514	AMT
gene_ENSSSCG00000038617	AMT
gene_ENSSSCG00000038619	AMT
gene_ENSSSCG00000038630	AMT
gene_ENSSSCG00000038631	AMT
gene_ENSSSCG00000038632	AMT
gene_ENSSSCG00000038646	AMT
gene_ENSSSCG00000038682	AMT
gene_ENSSSCG00000038708	AMT
gene_ENSSSCG00000038710	AMT
gene_ENSSSCG00000038719	AMT
gene_ENSSSCG00000038738	AMT
gene_ENSSSCG00000038752	AMT
gene_ENSSSCG00000038763	AMT
gene_ENSSSCG00000038776	AMT
gene_ENSSSCG00000038870	AMT
gene_ENSSSCG00000038940	AMT
gene_ENSSSCG00000038947	AMT
gene_ENSSSCG00000038948	AMT
gene_ENSSSCG00000038960	AMT
gene_ENSSSCG00000038969	AMT
gene_ENSSSCG00000039012	AMT
gene_ENSSSCG00000039137	AMT
gene_ENSSSCG00000039175	AMT
gene_ENSSSCG00000039191	AMT
gene_ENSSSCG00000039196	AMT
gene_ENSSSCG00000039202	AMT
gene_ENSSSCG00000039230	AMT
gene_ENSSSCG00000039318	AMT
gene_ENSSSCG00000039372	AMT
gene_ENSSSCG00000039373	AMT
gene_ENSSSCG00000039390	AMT
gene_ENSSSCG00000039407	AMT
gene_ENSSSCG00000039466	AMT
gene_ENSSSCG00000039487	AMT
gene_ENSSSCG00000039506	AMT
gene_ENSSSCG00000039544	AMT
gene_ENSSSCG00000039607	AMT
gene_ENSSSCG00000039626	AMT
gene_ENSSSCG00000039684	AMT
gene_ENSSSCG00000039740	AMT
gene_ENSSSCG00000039797	AMT
gene_ENSSSCG00000039812	AMT
gene_ENSSSCG00000039824	AMT
gene_ENSSSCG00000039825	AMT
gene_ENSSSCG00000039841	AMT
gene_ENSSSCG00000039860	AMT
gene_ENSSSCG00000039873	AMT
gene_ENSSSCG00000039875	AMT
gene_ENSSSCG00000039881	AMT
gene_ENSSSCG00000039915	AMT
gene_ENSSSCG00000039952	AMT
gene_ENSSSCG00000040001	AMT
gene_ENSSSCG00000040016	AMT
gene_ENSSSCG00000040095	AMT
gene_ENSSSCG00000040103	AMT
gene_ENSSSCG00000040157	AMT
gene_ENSSSCG00000040188	AMT
gene_ENSSSCG00000040275	AMT
gene_ENSSSCG00000040317	AMT
gene_ENSSSCG00000040352	AMT
gene_ENSSSCG00000040373	AMT
gene_ENSSSCG00000040421	AMT
gene_ENSSSCG00000040465	AMT
gene_ENSSSCG00000040519	AMT
gene_ENSSSCG00000040535	AMT
gene_ENSSSCG00000040570	AMT
gene_ENSSSCG00000040608	AMT
gene_ENSSSCG00000040634	AMT
gene_ENSSSCG00000040732	AMT
gene_ENSSSCG00000040738	AMT
gene_ENSSSCG00000040740	AMT
gene_ENSSSCG00000040779	AMT
gene_ENSSSCG00000040825	AMT
gene_ENSSSCG00000040827	AMT
gene_ENSSSCG00000040849	AMT
gene_ENSSSCG00000040863	AMT
gene_ENSSSCG00000040888	AMT
gene_ENSSSCG00000040912	AMT
gene_ENSSSCG00000040937	AMT
gene_ENSSSCG00000040968	AMT
gene_ENSSSCG00000041220	AMT
gene_ENSSSCG00000041731	AMT
gene_ENSSSCG00000042703	AMT
gene_ENSSSCG00000043807	AMT
gene_ENSSSCG00000044078	AMT
gene_ENSSSCG00000044084	AMT
gene_ENSSSCG00000044406	AMT
gene_ENSSSCG00000044952	AMT
gene_ENSSSCG00000045005	AMT
gene_ENSSSCG00000045502	AMT
gene_ENSSSCG00000045769	AMT
gene_ENSSSCG00000046279	AMT
gene_ENSSSCG00000046358	AMT
gene_ENSSSCG00000046387	AMT
gene_ENSSSCG00000049430	AMT
gene_ENSSSCG00000049524	AMT
gene_ENSSSCG00000050487	AMT
gene_ENSSSCG00000051852	AMT
gene_ENSSSCG00000051899	AMT
gene_ENSSSCG00000052263	AMT
gene_ENSSSCG00000052303	AMT
gene_ENSSSCG00000052671	AMT
gene_ENSSSCG00000052889	AMT
gene_ENSSSCG00000053292	AMT
gene_ENSSSCG00000053405	AMT
gene_ENSSSCG00000053606	AMT
gene_ENSSSCG00000053658	AMT
gene_ENSSSCG00000053724	AMT
gene_ENSSSCG00000053757	AMT
gene_ENSSSCG00000054876	AMT
gene_ENSSSCG00000055020	AMT
gene_ENSSSCG00000055162	AMT
gene_ENSSSCG00000055289	AMT
gene_ENSSSCG00000055425	AMT
gene_ENSSSCG00000055768	AMT
gene_ENSSSCG00000056668	AMT
gene_ENSSSCG00000056738	AMT
gene_ENSSSCG00000056865	AMT
gene_ENSSSCG00000057026	AMT
gene_ENSSSCG00000057050	AMT
gene_ENSSSCG00000057314	AMT
gene_ENSSSCG00000057418	AMT
gene_ENSSSCG00000057510	AMT
gene_ENSSSCG00000057536	AMT
gene_ENSSSCG00000057685	AMT
gene_ENSSSCG00000058009	AMT
gene_ENSSSCG00000058331	AMT
gene_ENSSSCG00000058470	AMT
gene_ENSSSCG00000058492	AMT
gene_ENSSSCG00000059007	AMT
gene_ENSSSCG00000059058	AMT
gene_ENSSSCG00000059318	AMT
gene_ENSSSCG00000059879	AMT
gene_ENSSSCG00000060488	AMT
gene_ENSSSCG00000060628	AMT
gene_ENSSSCG00000060858	AMT
gene_ENSSSCG00000060915	AMT
gene_ENSSSCG00000061033	AMT
gene_ENSSSCG00000061053	AMT
gene_ENSSSCG00000061257	AMT
gene_ENSSSCG00000061268	AMT
gene_ENSSSCG00000061790	AMT
gene_ENSSSCG00000061894	AMT
gene_ENSSSCG00000061966	AMT
gene_ENSSSCG00000062072	AMT
gene_ENSSSCG00000062141	AMT
gene_ENSSSCG00000062589	AMT
gene_ENSSSCG00000062685	AMT
gene_ENSSSCG00000063048	AMT
gene_ENSSSCG00000063148	AMT
gene_ENSSSCG00000063292	AMT
gene_ENSSSCG00000063374	AMT
PB.1	AMT
PB.1220	AMT
PB.1258	AMT
PB.1289	AMT
PB.1586	AMT
PB.1743	AMT
PB.1829	AMT
PB.2073	AMT
PB.2138	AMT
PB.3409	AMT
PB.3528	AMT
PB.3622	AMT
PB.3670	AMT
PB.3902	AMT
PB.3950	AMT
PB.477	AMT
PB.4953	AMT
PB.5149	AMT
PB.5339	AMT
PB.5926	AMT
PB.596	AMT
PB.6044	AMT
PB.6118	AMT
PB.6462	AMT
PB.7557	AMT
PB.7598	AMT
PB.7608	AMT
PB.7807	AMT
PB.8234	AMT
PB.8239	AMT
PB.8306	AMT
PB.9318	AMT
PB.9436	AMT
PB.9674	AMT
PB.9720	AMT
PB.9839	AMT

## Sheet: DE-AMT genes identified
#ID	B3_FPKM	B2_FPKM	B1_FPKM	D3_FPKM	D2_FPKM	D1_FPKM	FDR	log2FC	regulated
ENSSSCG00000037878	261.361	474.853	641.295	6.23487	9.60099	10.5617	2.34209e-54	-5.70591	down
ENSSSCG00000005371	80.1566	201.435	325.102	10.745	8.44254	6.29045	4.99036e-37	-4.89184	down
ENSSSCG00000015287	68.8061	162.207	235.784	8.50721	3.60104	2.82504	1.50145e-10	-4.79026	down
ENSSSCG00000001510	21.1285	36.971	40.7403	1.67067	1.47087	2.78152	4.58989e-29	-4.05733	down
ENSSSCG00000026701	7.64391	17.5774	19.4105	0.692752	1.01015	1.00287	8.4064e-23	-4.0122	down
ENSSSCG00000016210	16.411	24.44	31.1235	1.5516	1.68911	1.29359	8.32415e-41	-3.99306	down
ENSSSCG00000009378	21.699	39.636	40.1592	2.69039	2.51421	4.8631	7.05887e-19	-3.33078	down
ENSSSCG00000012056	8.39442	11.1491	12.8928	0.880811	0.918551	1.48725	1.33332e-21	-3.28469	down
ENSSSCG00000009653	6.04228	10.1001	9.67864	0.902169	0.929509	0.917056	4.27674e-27	-3.22768	down
ENSSSCG00000007235	42.2619	76.6407	76.7986	6.18076	6.54538	9.71195	1.07741e-21	-3.13469	down
ENSSSCG00000034723	25.2256	67.3902	80.2926	6.03941	5.06688	7.95178	7.6426e-13	-3.07872	down
ENSSSCG00000003861	14.2974	20.7006	18.4977	1.8801	1.889	3.06292	2.07112e-24	-3.06749	down
ENSSSCG00000023557	13.0881	25.2026	23.3229	2.13792	2.47448	3.33875	4.82812e-17	-3.00166	down
ENSSSCG00000000002	13.2222	18.8183	20.8262	2.57977	1.6228	2.41785	2.39657e-23	-2.99366	down
ENSSSCG00000000722	8.01117	13.5796	12.4564	1.09523	1.205	1.98351	1.20277e-15	-2.97918	down
ENSSSCG00000005344	7.37183	12.2266	11.0468	1.40613	1.36259	1.25142	4.87614e-21	-2.77031	down
ENSSSCG00000032996	25.7114	47.9345	67.4603	6.10697	6.43164	8.59787	2.62804e-14	-2.75076	down
ENSSSCG00000004541	35.161	73.3441	113.134	12.1103	11.3961	10.882	1.14644e-11	-2.70322	down
ENSSSCG00000012347	192.577	299.254	376.065	27.376	46.8115	59.2489	1.55633e-13	-2.70095	down
ENSSSCG00000028840	24.9709	37.5313	34.9617	3.8551	4.65152	6.7622	3.8957e-19	-2.62711	down
ENSSSCG00000012569	21.4694	38.8431	42.4658	4.7355	5.50751	6.46763	1.27557e-15	-2.62568	down
ENSSSCG00000000739	5.73591	7.39643	7.95364	1.06453	0.812124	1.59331	1.5342e-14	-2.58758	down
ENSSSCG00000035059	8.68545	13.5863	11.2834	0.852007	1.55436	3.02395	4.65439e-08	-2.56485	down
ENSSSCG00000037647	16.5352	29.902	29.9768	4.98501	5.56338	3.29002	1.93539e-15	-2.48251	down
ENSSSCG00000013066	12.2258	18.2802	17.3195	3.13519	1.97184	4.03121	6.5061e-13	-2.38083	down
ENSSSCG00000006000	1.67131	1.52226	2.5173	0.341035	0.39846	0.349636	2.25212e-12	-2.37665	down
ENSSSCG00000028924	17.0121	22.8257	28.3017	5.15067	3.2196	5.06663	1.29061e-13	-2.33657	down
ENSSSCG00000009881	138.059	158.173	56.234	19.6063	15.8559	29.3508	1.22593e-09	-2.3059	down
ENSSSCG00000002855	11.4516	16.2906	20.9969	3.97833	2.04895	4.17206	2.49761e-09	-2.25151	down
ENSSSCG00000010122	15.7458	15.4655	14.3908	3.9026	2.92687	3.51238	2.72371e-29	-2.19776	down
ENSSSCG00000013556	37.1704	28.0476	19.915	9.96092	2.99009	6.99968	1.53152e-07	-2.18657	down
ENSSSCG00000029901	26.7317	43.3784	50.7245	9.67587	8.86526	9.33085	1.47744e-14	-2.13789	down
ENSSSCG00000005164	11.0898	16.9427	18.9014	1.83371	3.13819	5.65812	3.0248e-06	-2.13287	down
ENSSSCG00000003905	4.8768	5.57901	6.02752	1.30632	1.09707	1.44257	1.52772e-20	-2.09099	down
ENSSSCG00000032180	68.1443	94.0509	98.3304	22.3646	18.8838	24.0146	1.4133e-17	-1.99506	down
ENSSSCG00000035564	27.4382	35.0836	33.6501	6.65629	8.26784	9.87062	5.19992e-17	-1.94863	down
ENSSSCG00000008010	3.8193	3.53261	4.66631	0.975379	0.992732	1.28627	1.02167e-14	-1.87124	down
ENSSSCG00000022192	9.25077	14.7235	15.756	3.65864	3.48861	3.95594	2.86631e-16	-1.86686	down
ENSSSCG00000003128	17.536	24.9507	27.2329	5.84466	6.02309	6.20817	1.01505e-14	-1.85857	down
ENSSSCG00000007592	19.0743	29.0092	34.6168	8.31979	7.83788	7.58487	5.71092e-11	-1.84736	down
ENSSSCG00000013853	10.6967	45.342	31.6255	11.0601	8.82903	5.42966	0.000543274	-1.82161	down
ENSSSCG00000011804	21.9637	27.4992	35.3961	8.70676	7.45582	8.02594	5.57562e-12	-1.80091	down
ENSSSCG00000016340	8.52049	14.398	22.0267	4.33561	4.5132	4.41592	9.84816e-07	-1.79684	down
ENSSSCG00000002908	7.20113	6.60695	4.77117	2.18883	1.66759	1.85018	3.8846e-09	-1.66936	down
ENSSSCG00000031117	18.534	20.9834	24.537	6.6846	7.00642	6.29529	3.12576e-16	-1.66826	down
ENSSSCG00000013776	48.584	71.8431	61.9733	17.5425	19.0083	21.8344	9.04641e-12	-1.63726	down
ENSSSCG00000009938	15.6626	25.9835	27.8474	5.13351	6.70525	7.86895	2.60057e-07	-1.62569	down
ENSSSCG00000024913	10.846	14.8983	17.1632	5.16721	4.39999	4.33336	4.65402e-09	-1.6251	down
ENSSSCG00000007146	66.4647	37.922	26.8644	12.9166	10.2858	18.6593	1.25393e-05	-1.60799	down
ENSSSCG00000021712	103.573	122.857	72.4448	37.4745	25.5297	40.3061	7.17942e-08	-1.51982	down
ENSSSCG00000011714	1.90713	3.36891	3.87317	1.0576	0.75204	1.60178	0.00027497	-1.50586	down
ENSSSCG00000011239	18.7719	21.9178	10.533	6.54398	4.59556	7.16255	7.35404e-06	-1.4732	down
ENSSSCG00000023320	20.3343	14.1261	42.7266	5.16409	12.1957	6.80172	0.00296616	-1.46299	down
ENSSSCG00000006361	11.8303	21.5963	24.3051	8.05028	6.1022	6.56964	8.44485e-06	-1.46284	down
ENSSSCG00000030575	16.7137	21.4619	9.4739	7.49222	5.5141	4.38999	0.000384958	-1.44552	down
ENSSSCG00000009542	16.6149	14.4132	11.9889	6.02049	4.71063	4.90937	1.38805e-13	-1.44306	down
ENSSSCG00000000728	8.6225	14.3488	6.30239	4.00259	3.97328	4.50494	0.000162875	-1.42377	down
ENSSSCG00000009854	12.961	22.7976	18.9852	7.37084	5.60213	6.83579	2.69786e-05	-1.41079	down
ENSSSCG00000038422	39.9662	50.4664	59.9045	19.5073	20.9149	17.6147	5.20618e-10	-1.38439	down
ENSSSCG00000001379	525.535	566.991	586.232	180.688	112.205	113.126	1.10131e-22	-1.36576	down
ENSSSCG00000005935	8.3545	13.23	12.4403	4.15218	4.79334	4.3652	2.26205e-07	-1.35658	down
ENSSSCG00000009885	8.14215	11.0487	10.7533	4.03916	4.16657	3.30446	7.15803e-11	-1.35655	down
ENSSSCG00000017126	21.1928	23.2833	30.2657	10.7203	9.89478	9.74125	3.58683e-09	-1.34544	down
ENSSSCG00000004695	12.9172	16.3536	15.2281	5.55051	6.14517	6.26577	7.05721e-12	-1.3239	down
ENSSSCG00000011874	61.0268	62.0902	35.4408	17.4726	19.4055	27.3784	2.04344e-05	-1.2957	down
ENSSSCG00000005844	12.2981	17.4722	11.4665	3.79628	5.21108	7.65793	0.00642181	-1.29476	down
ENSSSCG00000003919	10.3008	10.328	12.4557	4.98584	3.59166	4.90187	3.24141e-08	-1.27898	down
ENSSSCG00000007855	7.8758	9.03014	10.3801	3.14688	4.51971	2.91819	1.94841e-06	-1.27015	down
ENSSSCG00000035357	26.6755	43.8731	51.1583	16.7059	18.2557	18.5469	3.90504e-05	-1.26001	down
ENSSSCG00000007715	18.0219	24.0243	17.5339	8.81108	7.69069	7.87243	6.9434e-09	-1.23689	down
ENSSSCG00000001912	74.8007	91.1864	38.4409	26.5908	25.4111	34.0614	0.000514694	-1.21566	down
ENSSSCG00000009556	32.1603	44.8997	54.4584	19.6506	19.3693	17.6423	1.50515e-06	-1.20773	down
ENSSSCG00000039191	18.959	23.0093	21.7595	8.61903	10.0399	8.91829	1.65924e-11	-1.20475	down
ENSSSCG00000015652	8.55582	8.19082	6.38709	2.88233	3.54508	3.48395	7.97753e-07	-1.20412	down
ENSSSCG00000007807	39.7041	45.5055	21.935	22.9351	19.232	13.7284	0.00355726	-1.20058	down
ENSSSCG00000037598	91.7335	84.6025	77.8602	35.7546	33.8104	39.9786	1.00563e-16	-1.1988	down
ENSSSCG00000027251	8.95336	8.56117	10.1055	3.4316	4.53328	5.13571	2.36293e-07	-1.182	down
ENSSSCG00000015476	3.26399	3.87214	4.13745	1.71097	1.73095	1.49244	9.35032e-06	-1.18091	down
ENSSSCG00000031388	8.0683	9.2837	10.7097	3.89252	4.11798	4.39165	5.71359e-08	-1.17197	down
ENSSSCG00000023482	7.7454	16.935	10.1565	3.34279	7.23849	7.61336	2.80307e-05	-1.16594	down
ENSSSCG00000049430	8.93766	10.2761	9.18681	3.29858	4.38353	4.54217	7.72057e-07	-1.1637	down
ENSSSCG00000011518	3.93267	4.42869	3.35025	1.67945	1.66806	1.85648	4.5569e-07	-1.15865	down
ENSSSCG00000024018	6.07468	10.4325	9.55991	3.62546	3.5756	4.59233	0.000727988	-1.14441	down
ENSSSCG00000009807	19.4632	16.928	14.9346	6.2764	7.35325	7.84099	1.52833e-17	-1.14377	down
ENSSSCG00000026158	5.23729	5.78822	5.73124	2.7167	2.26584	2.47966	1.05774e-06	-1.13272	down
ENSSSCG00000016233	48.7028	44.5131	41.1304	28.9102	14.2886	17.7283	0.000109877	-1.1236	down
ENSSSCG00000015868	10.427	10.3009	11.8905	4.77098	4.54638	5.63294	3.74988e-08	-1.11385	down
ENSSSCG00000026746	4.64936	4.7866	6.71567	2.1167	2.11678	2.53115	1.29402e-07	-1.10937	down
ENSSSCG00000004699	10.4071	10.295	5.12483	4.44133	4.17698	3.22979	0.00182271	-1.10933	down
ENSSSCG00000034350	9.21064	13.1202	11.8093	5.97754	4.72188	5.46505	5.4637e-05	-1.10308	down
ENSSSCG00000006835	71.6705	107.776	102.528	44.1489	40.9664	45.1298	9.74265e-06	-1.10143	down
ENSSSCG00000014325	7.28561	9.78891	9.8617	4.29343	4.59211	3.37832	1.38277e-05	-1.10097	down
ENSSSCG00000007140	10.461	16.2104	19.7754	5.48106	4.84015	5.20156	3.90089e-05	-1.09218	down
ENSSSCG00000026784	17.6373	21.8288	22.0682	8.37126	10.0233	10.2875	1.33176e-07	-1.09082	down
ENSSSCG00000006350	10.8981	11.3586	9.45242	5.90904	5.17086	6.67679	6.98341e-06	-1.0843	down
ENSSSCG00000028149	13.7721	21.6902	11.0004	6.97403	5.95914	8.78338	0.00494609	-1.08003	down
ENSSSCG00000030088	29.4679	13.8966	20.4312	7.67517	11.322	10.5936	0.000975042	-1.07345	down
ENSSSCG00000008659	19.1123	24.6189	24.313	11.9094	10.2771	11.2865	1.55173e-05	-1.06455	down
ENSSSCG00000005366	25.0222	39.409	39.4141	17.379	13.9372	12.9778	3.2662e-05	-1.05407	down
ENSSSCG00000031659	12.234	13.8269	17.5613	6.45927	8.33054	6.44046	2.46541e-06	-1.04651	down
ENSSSCG00000021591	91.5146	124.662	92.7362	40.7468	54.0491	47.5192	1.33211e-06	-1.0436	down
ENSSSCG00000008682	25.9084	29.8209	31.9136	15.7907	14.4111	12.9024	5.88999e-09	-1.02857	down
ENSSSCG00000030415	18.1586	23.5939	16.8281	9.87076	8.71068	9.97695	3.57939e-06	-1.02591	down
ENSSSCG00000035420	44.0111	46.9412	19.3749	20.9182	17.1537	15.5837	0.00418619	-1.02565	down
ENSSSCG00000006308	116.691	133.721	142.173	252.388	301.927	234.938	3.8857e-08	1.00987	up
ENSSSCG00000039797	6.09463	4.79958	6.35126	13.1774	8.44156	12.8217	0.000246677	1.0114	up
ENSSSCG00000009029	8.26642	7.35658	6.62971	21.7568	11.386	11.4638	0.00132812	1.01306	up
ENSSSCG00000021977	36.7653	32.4147	32.8247	81.3485	66.2827	57.0222	1.22246e-09	1.01461	up
ENSSSCG00000001818	35.2507	28.3622	31.3773	70.6321	59.1867	65.2328	1.18523e-12	1.02123	up
ENSSSCG00000038506	55.484	52.2647	52.3381	117.678	116.003	95.3063	3.00348e-17	1.03546	up
ENSSSCG00000009673	13.167	9.70384	9.49858	20.3767	23.5895	22.5812	3.1216e-10	1.06006	up
ENSSSCG00000015116	20.699	10.3605	16.6425	32.1991	36.0629	29.4794	4.58806e-05	1.06457	up
ENSSSCG00000012257	13.885	11.1177	8.98115	34.4158	24.9045	17.2553	1.73864e-06	1.06613	up
ENSSSCG00000004412	28.9106	26.2328	24.5602	62.2934	58.0648	45.3854	2.90696e-11	1.0668	up
ENSSSCG00000023247	8.57569	7.14324	10.1849	17.7468	18.4394	16.5644	2.38416e-07	1.08021	up
ENSSSCG00000017255	1.60598	1.72981	2.00581	3.67828	3.45029	4.1884	1.00717e-06	1.0908	up
ENSSSCG00000016573	53.5707	34.309	42.2477	106.491	92.3434	78.2533	1.40284e-07	1.10424	up
ENSSSCG00000015586	9.63951	9.04189	10.0582	23.3762	28.6874	14.5267	2.72489e-05	1.13218	up
ENSSSCG00000009166	5.50601	3.93418	5.4252	9.56045	11.4108	11.3917	7.92052e-09	1.13871	up
ENSSSCG00000031262	469.047	455.075	388.131	1224.95	1079.33	587.376	5.49954e-05	1.14181	up
ENSSSCG00000016958	22.2291	20.1377	23.2186	42.7208	45.4273	52.97	5.92769e-12	1.15918	up
ENSSSCG00000001090	3.81256	4.09113	4.38052	9.08582	8.75629	10.6081	1.87371e-13	1.162	up
ENSSSCG00000004199	65.4277	53.7242	55.8979	132.432	128.359	132.444	1.69303e-28	1.16834	up
ENSSSCG00000001819	14.7146	11.1733	12.487	32.5439	26.5484	27.5299	4.48228e-15	1.19149	up
ENSSSCG00000013270	6.60042	4.13722	4.79072	8.779	14.0164	15.3597	9.35032e-06	1.19933	up
ENSSSCG00000008230	5.93392	2.20765	4.94328	10.0527	11.9997	7.74579	0.00227766	1.21091	up
ENSSSCG00000004979	6.59072	4.13123	3.93755	6.63544	13.1102	13.8514	0.000487187	1.22514	up
ENSSSCG00000007682	17.9069	19.8512	16.0863	40.6623	40.7173	44.8122	3.28599e-13	1.22871	up
ENSSSCG00000000848	1.87176	1.13933	1.4791	1.78285	4.62788	4.01452	0.00847593	1.23657	up
ENSSSCG00000036775	32.1049	27.2663	30.1108	63.3498	74.0874	72.3859	7.00741e-20	1.24377	up
ENSSSCG00000003712	14.4792	8.89994	22.6269	40.9952	33.0047	33.3886	0.00046584	1.24743	up
ENSSSCG00000039373	19.4322	18.0665	19.1667	57.7874	40.872	35.5785	1.40736e-09	1.2542	up
ENSSSCG00000000709	1.93935	1.42709	2.40987	6.45316	3.12961	2.83973	0.00576829	1.26942	up
ENSSSCG00000027665	13.8904	22.6252	16.6338	41.4207	45.3842	41.7207	2.60617e-07	1.2716	up
ENSSSCG00000013023	29.6393	23.4958	29.3632	66.7884	68.4043	69.7518	1.09356e-20	1.2885	up
ENSSSCG00000001755	1.14056	0.755923	1.0913	2.16857	2.39932	2.79938	1.32966e-06	1.31792	up
ENSSSCG00000016184	46.3197	40.652	25.1563	90.7398	103.323	84.438	3.93038e-08	1.32368	up
ENSSSCG00000011941	10.1004	7.17148	8.48224	21.6244	22.5279	19.7	5.17979e-16	1.32594	up
ENSSSCG00000005930	9.02817	8.58444	11.1198	22.7315	26.3313	22.0259	1.06401e-12	1.34325	up
ENSSSCG00000038404	10.2771	9.47466	9.81035	28.3435	62.4078	20.8316	9.12451e-20	1.38197	up
ENSSSCG00000024257	9.58437	9.8818	8.95353	21.3666	28.4155	24.0982	1.55428e-17	1.39176	up
ENSSSCG00000028479	5.04318	2.66501	2.55562	9.31872	9.50412	7.40384	7.68283e-06	1.39968	up
ENSSSCG00000003768	6.2334	3.15181	4.53296	12.7913	13.0133	10.9698	8.67095e-08	1.40114	up
ENSSSCG00000003710	3.49289	2.20179	2.75353	9.32937	8.33805	4.28407	4.53065e-05	1.42241	up
ENSSSCG00000039860	2.86392	2.5767	1.77743	6.39971	6.68622	6.62544	1.05616e-09	1.46721	up
ENSSSCG00000037706	34.7211	33.5616	40.2918	126.117	109.366	71.6255	7.25405e-10	1.47901	up
ENSSSCG00000033392	5.07675	7.44244	12.1725	28.5705	25.6153	15.0889	0.000156618	1.48387	up
ENSSSCG00000010955	13.4835	11.4342	10.3261	30.5456	34.3565	26.8546	2.03925e-23	1.4859	up
ENSSSCG00000010640	1.94534	1.66778	1.71983	5.311	4.70092	4.97893	2.08376e-23	1.49317	up
ENSSSCG00000009308	18.7569	16.2372	11.7486	45.2868	48.0691	41.9067	2.87029e-16	1.54978	up
ENSSSCG00000036679	6.64725	3.60902	5.47235	12.9797	16.7383	16.6486	5.99108e-10	1.55285	up
ENSSSCG00000037102	5.53792	2.96846	4.74703	14.3722	14.6087	9.9019	7.85368e-08	1.56839	up
ENSSSCG00000014401	15.1911	10.3167	12.0696	27.6716	48.8672	32.9161	4.91873e-10	1.56841	up
ENSSSCG00000012136	6.61037	4.87776	8.69317	18.1478	18.2042	23.4437	6.17854e-08	1.58043	up
ENSSSCG00000028974	22.3832	20.736	23.4014	103.626	48.0499	46.6758	1.96837e-06	1.58351	up
ENSSSCG00000038514	26.3306	15.8938	20.6295	81.1623	59.267	53.964	5.19489e-12	1.64727	up
ENSSSCG00000003950	11.7486	8.07919	12.7905	35.8082	43.327	22.5496	1.11968e-08	1.64765	up
ENSSSCG00000036790	15.1474	12.8674	10.6999	43.6393	41.5061	37.2654	9.8333e-27	1.66691	up
ENSSSCG00000007157	0.403837	0.26793	0.228628	1.40799	1.17705	0.785325	1.04947e-05	1.67958	up
ENSSSCG00000008576	3.42689	2.75813	2.43912	10.3736	7.46156	6.9939	5.96172e-10	1.70794	up
ENSSSCG00000015545	117.019	121.072	127.726	498.594	389.529	312.099	1.17657e-17	1.71691	up
ENSSSCG00000013649	0.550181	0.77289	0.698052	2.42136	2.41101	2.10132	1.62081e-05	1.75913	up
ENSSSCG00000036402	137.615	56.7018	124.501	369.814	368.981	336.062	7.56529e-09	1.77781	up
ENSSSCG00000004672	5.6415	4.20836	3.79211	18.4929	13.8109	14.6422	7.34896e-19	1.80195	up
ENSSSCG00000016646	9.30584	9.82603	6.2471	16.4132	24.1948	31.7322	5.10099e-10	1.84468	up
ENSSSCG00000033185	6.11754	5.49327	4.44248	28.9162	13.7321	20.8098	1.32343e-10	1.85432	up
ENSSSCG00000001988	18.3269	12.6379	10.3985	45.6809	54.7206	59.0603	3.24142e-30	1.86396	up
ENSSSCG00000012649	4.2285	2.89094	3.16049	12.8364	13.0815	10.5789	2.81574e-25	1.87316	up
ENSSSCG00000014431	14.3105	12.4682	12.2091	58.1489	42.6102	48.1062	1.33477e-30	1.91914	up
ENSSSCG00000001052	26.3241	23.446	21.2086	95.153	61.5087	114.968	4.97979e-14	1.95725	up
ENSSSCG00000012838	20.5057	13.0424	14.325	45.806	52.0896	54.2377	9.56359e-26	1.9689	up
ENSSSCG00000010087	1.48782	1.14893	1.20757	6.4117	4.54112	4.13954	3.13725e-09	1.97746	up
ENSSSCG00000014812	7.3446	5.71925	5.26875	44.3402	15.799	12.1847	3.22414e-05	2.0097	up
ENSSSCG00000006455	55.5645	151.772	64.9869	206.322	335.756	539.989	7.63182e-08	2.13134	up
ENSSSCG00000015821	5.79444	4.33238	2.43863	24.3313	18.7387	15.5716	2.3613e-12	2.2433	up
ENSSSCG00000034321	31.011	28.7837	40.6254	206.649	175.67	89.0536	8.07302e-13	2.24581	up
ENSSSCG00000011443	7.36309	4.04051	4.13129	33.3544	30.4583	30.7407	3.10172e-43	2.4181	up
ENSSSCG00000027768	1.50198	1.5636	0.781512	10.8759	8.23654	1.87778	5.39065e-05	2.444	up
ENSSSCG00000038969	7.35265	1.20099	4.54795	22.4244	31.4365	18.6139	2.47295e-06	2.50624	up
ENSSSCG00000001073	2.93947	3.49416	5.45305	35.7136	38.2161	21.2864	3.65713e-19	2.99046	up
ENSSSCG00000022701	38.0444	7.21858	89.0213	120.248	1640.38	1148.88	0.00146495	4.44818	up
ENSSSCG00000003251	1.6484	1.86731	0.993545	71.8926	16.9215	19.7494	9.95741e-10	4.58636	up
ENSSSCG00000028488	0.793497	0.173107	0.116877	23.9049	16.1272	16.0666	1.56671e-27	5.46137	up
