# Supplementary material for: Role of Alternative Splicing and Polyadenylation in Regulation of Spleen Development
Source: Cells. 2026 Mar 10;15(6):496. doi: 10.3390/cells15060496 (PMC13025901; doi:10.3390/cells15060496)
Supplement: Supplementary file 1 [file cells-15-00496-s001.zip › Supplementary Table S6 Characterization of polyadenylation sites.xlsx]

## Sheet: Characterization of PAS
Gene ID	PAS	Group
ENSSSCG00000000018	4195590	Group B
ENSSSCG00000000018	4163139	Group B
ENSSSCG00000000029	5692311	Group B
ENSSSCG00000000029	5687548	Group B
ENSSSCG00000000029	5692311	Group D
ENSSSCG00000000029	5629522	Group D
ENSSSCG00000000031	5750156	Group B
ENSSSCG00000000031	5750201	Group B
ENSSSCG00000000034	5718621	Group B
ENSSSCG00000000034	5718660	Group B
ENSSSCG00000000034	5718621	Group D
ENSSSCG00000000034	5718660	Group D
ENSSSCG00000000036	5985140	Group B
ENSSSCG00000000036	5920947	Group B
ENSSSCG00000000036	5984379	Group B
ENSSSCG00000000036	5894407	Group D
ENSSSCG00000000036	5985140	Group D
ENSSSCG00000000036	5984379	Group D
ENSSSCG00000000037	6050493	Group D
ENSSSCG00000000037	6031591	Group D
ENSSSCG00000000039	6186925	Group D
ENSSSCG00000000039	6201865	Group D
ENSSSCG00000000071	7616381	Group B
ENSSSCG00000000071	7616473	Group B
ENSSSCG00000000071	7615881	Group B
ENSSSCG00000000071	7616036	Group B
ENSSSCG00000000071	7616381	Group D
ENSSSCG00000000071	7616473	Group D
ENSSSCG00000000071	7617714	Group D
ENSSSCG00000000071	7615881	Group D
ENSSSCG00000000071	7616036	Group D
ENSSSCG00000000072	7669938	Group B
ENSSSCG00000000072	7669901	Group B
ENSSSCG00000000072	7670024	Group B
ENSSSCG00000000072	7669938	Group D
ENSSSCG00000000072	7669901	Group D
ENSSSCG00000000107	9615734	Group B
ENSSSCG00000000107	9620439	Group B
ENSSSCG00000000107	9615734	Group D
ENSSSCG00000000107	9620439	Group D
ENSSSCG00000000108	9682108	Group B
ENSSSCG00000000108	9682087	Group B
ENSSSCG00000000145	11438356	Group B
ENSSSCG00000000145	11456284	Group B
ENSSSCG00000000145	11456377	Group B
ENSSSCG00000000145	11394027	Group D
ENSSSCG00000000145	11456106	Group D
ENSSSCG00000000146	7095935	Group B
ENSSSCG00000000146	7143033	Group B
ENSSSCG00000000146	7143033	Group D
ENSSSCG00000000146	7095935	Group D
ENSSSCG00000000146	7122084	Group D
ENSSSCG00000000152	11903018	Group B
ENSSSCG00000000152	11899819	Group B
ENSSSCG00000000152	11899949	Group B
ENSSSCG00000000160	12668883	Group D
ENSSSCG00000000160	12667560	Group D
ENSSSCG00000000223	133220	Group B
ENSSSCG00000000223	121341	Group B
ENSSSCG00000000263	18320780	Group B
ENSSSCG00000000263	18320746	Group B
ENSSSCG00000000274	18699400	Group B
ENSSSCG00000000274	18686493	Group B
ENSSSCG00000000274	18699062	Group B
ENSSSCG00000000274	18699221	Group B
ENSSSCG00000000274	18699270	Group B
ENSSSCG00000000274	18699352	Group D
ENSSSCG00000000274	18694797	Group D
ENSSSCG00000000274	18699062	Group D
ENSSSCG00000000274	18699270	Group D
ENSSSCG00000000274	18699221	Group D
ENSSSCG00000000288	19489178	Group B
ENSSSCG00000000288	19489548	Group B
ENSSSCG00000000288	19489178	Group D
ENSSSCG00000000288	19489548	Group D
ENSSSCG00000000295	19723060	Group B
ENSSSCG00000000295	19719447	Group B
ENSSSCG00000000295	19719701	Group B
ENSSSCG00000000295	19719588	Group B
ENSSSCG00000000295	19719701	Group D
ENSSSCG00000000295	19719447	Group D
ENSSSCG00000000295	19690547	Group D
ENSSSCG00000000295	19719588	Group D
ENSSSCG00000000377	21503254	Group B
ENSSSCG00000000377	21504051	Group B
ENSSSCG00000000377	21503358	Group B
ENSSSCG00000000377	21503254	Group D
ENSSSCG00000000377	21503531	Group D
ENSSSCG00000000377	21504051	Group D
ENSSSCG00000000379	21535379	Group B
ENSSSCG00000000379	21535267	Group B
ENSSSCG00000000379	21535346	Group D
ENSSSCG00000000379	21535267	Group D
ENSSSCG00000000457	27083930	Group B
ENSSSCG00000000457	27013327	Group B
ENSSSCG00000000457	27066774	Group B
ENSSSCG00000000457	27080998	Group B
ENSSSCG00000000457	27081122	Group D
ENSSSCG00000000457	27013327	Group D
ENSSSCG00000000457	27080998	Group D
ENSSSCG00000000458	27138032	Group B
ENSSSCG00000000458	27238040	Group B
ENSSSCG00000000458	27199515	Group D
ENSSSCG00000000458	27234597	Group D
ENSSSCG00000000496	33873542	Group B
ENSSSCG00000000496	33873586	Group B
ENSSSCG00000000496	33873509	Group B
ENSSSCG00000000496	33873542	Group D
ENSSSCG00000000496	33873586	Group D
ENSSSCG00000000496	33873509	Group D
ENSSSCG00000000502	34549292	Group B
ENSSSCG00000000502	34520998	Group B
ENSSSCG00000000502	34526004	Group D
ENSSSCG00000000502	34549292	Group D
ENSSSCG00000000519	38810384	Group B
ENSSSCG00000000519	38815538	Group B
ENSSSCG00000000570	51132266	Group B
ENSSSCG00000000570	51132279	Group B
ENSSSCG00000000571	51662509	Group B
ENSSSCG00000000571	51673523	Group B
ENSSSCG00000000580	51997305	Group B
ENSSSCG00000000580	51987375	Group B
ENSSSCG00000000607	57713430	Group B
ENSSSCG00000000607	57727705	Group B
ENSSSCG00000000607	57714600	Group D
ENSSSCG00000000607	57728084	Group D
ENSSSCG00000000607	57731241	Group D
ENSSSCG00000000656	62023005	Group B
ENSSSCG00000000656	62025236	Group B
ENSSSCG00000000656	62025142	Group B
ENSSSCG00000000656	62023005	Group D
ENSSSCG00000000656	62002953	Group D
ENSSSCG00000000656	62025416	Group D
ENSSSCG00000000656	62025142	Group D
ENSSSCG00000000660	62483725	Group D
ENSSSCG00000000660	62483672	Group D
ENSSSCG00000000697	64097939	Group B
ENSSSCG00000000697	64105238	Group B
ENSSSCG00000000697	64105123	Group B
ENSSSCG00000000697	64105002	Group D
ENSSSCG00000000697	64101217	Group D
ENSSSCG00000000697	64105238	Group D
ENSSSCG00000000697	64105123	Group D
ENSSSCG00000000702	64025520	Group D
ENSSSCG00000000702	64025621	Group D
ENSSSCG00000000728	66481384	Group B
ENSSSCG00000000728	66482432	Group B
ENSSSCG00000000728	66469761	Group B
ENSSSCG00000000755	68425441	Group B
ENSSSCG00000000755	68608700	Group B
ENSSSCG00000000765	69471227	Group B
ENSSSCG00000000765	69480316	Group B
ENSSSCG00000000766	69654507	Group D
ENSSSCG00000000766	69743323	Group D
ENSSSCG00000000793	73695900	Group B
ENSSSCG00000000793	73694752	Group B
ENSSSCG00000000793	73580440	Group B
ENSSSCG00000000793	73694859	Group B
ENSSSCG00000000799	74858705	Group D
ENSSSCG00000000799	74858328	Group D
ENSSSCG00000000804	76334942	Group B
ENSSSCG00000000804	76179393	Group B
ENSSSCG00000000804	76337068	Group B
ENSSSCG00000000804	76337068	Group D
ENSSSCG00000000804	76334942	Group D
ENSSSCG00000000804	76275700	Group D
ENSSSCG00000000844	80353760	Group B
ENSSSCG00000000844	80347794	Group B
ENSSSCG00000000844	80353700	Group B
ENSSSCG00000000862	82407286	Group B
ENSSSCG00000000862	82460716	Group B
ENSSSCG00000000862	82407286	Group D
ENSSSCG00000000862	82460716	Group D
ENSSSCG00000000887	23042	Group B
ENSSSCG00000000887	39234	Group B
ENSSSCG00000000887	22950	Group B
ENSSSCG00000000887	39140	Group B
ENSSSCG00000000915	91713991	Group D
ENSSSCG00000000915	91713918	Group D
ENSSSCG00000000958	32057999	Group B
ENSSSCG00000000958	32061849	Group B
ENSSSCG00000000958	32057999	Group D
ENSSSCG00000000958	32058092	Group D
ENSSSCG00000001002	2412915	Group D
ENSSSCG00000001002	2412905	Group D
ENSSSCG00000001009	1847467	Group B
ENSSSCG00000001009	1880679	Group B
ENSSSCG00000001009	1869074	Group D
ENSSSCG00000001009	1880679	Group D
ENSSSCG00000001010	1667808	Group D
ENSSSCG00000001010	1667839	Group D
ENSSSCG00000001038	7469717	Group D
ENSSSCG00000001038	7469617	Group D
ENSSSCG00000001049	8649931	Group B
ENSSSCG00000001049	8661651	Group B
ENSSSCG00000001049	8661651	Group D
ENSSSCG00000001049	8612784	Group D
ENSSSCG00000001052	9666838	Group B
ENSSSCG00000001052	9652676	Group B
ENSSSCG00000001052	9666838	Group D
ENSSSCG00000001052	9656372	Group D
ENSSSCG00000001063	12137908	Group B
ENSSSCG00000001063	12137929	Group B
ENSSSCG00000001063	12137908	Group D
ENSSSCG00000001063	12137929	Group D
ENSSSCG00000001074	13863114	Group D
ENSSSCG00000001074	13900342	Group D
ENSSSCG00000001080	16457695	Group B
ENSSSCG00000001080	16239818	Group B
ENSSSCG00000001080	16448301	Group D
ENSSSCG00000001080	16195219	Group D
ENSSSCG00000001080	16569726	Group D
ENSSSCG00000001080	16569543	Group D
ENSSSCG00000001219	157862	Group B
ENSSSCG00000001219	156978	Group B
ENSSSCG00000001219	157862	Group D
ENSSSCG00000001219	150160	Group D
ENSSSCG00000001379	23252183	Group B
ENSSSCG00000001379	23251390	Group B
ENSSSCG00000001379	23252183	Group D
ENSSSCG00000001379	23251390	Group D
ENSSSCG00000001396	23625852	Group B
ENSSSCG00000001396	23625812	Group B
ENSSSCG00000001396	23625852	Group D
ENSSSCG00000001396	23625812	Group D
ENSSSCG00000001463	25077470	Group B
ENSSSCG00000001463	25077267	Group B
ENSSSCG00000001463	25077470	Group D
ENSSSCG00000001463	25077267	Group D
ENSSSCG00000001471	25159065	Group B
ENSSSCG00000001471	25162541	Group B
ENSSSCG00000001471	25159065	Group D
ENSSSCG00000001471	25158514	Group D
ENSSSCG00000001471	25162541	Group D
ENSSSCG00000001499	29300131	Group B
ENSSSCG00000001499	29299280	Group B
ENSSSCG00000001499	29300131	Group D
ENSSSCG00000001499	29299280	Group D
ENSSSCG00000001534	30983438	Group B
ENSSSCG00000001534	30869243	Group B
ENSSSCG00000001534	30995310	Group B
ENSSSCG00000001534	30995117	Group B
ENSSSCG00000001534	30983602	Group D
ENSSSCG00000001534	30868927	Group D
ENSSSCG00000001534	30995117	Group D
ENSSSCG00000001534	30995310	Group D
ENSSSCG00000001556	31862026	Group B
ENSSSCG00000001556	31851999	Group B
ENSSSCG00000001556	31861535	Group B
ENSSSCG00000001556	31862026	Group D
ENSSSCG00000001556	31834640	Group D
ENSSSCG00000001556	31861535	Group D
ENSSSCG00000001562	32151642	Group B
ENSSSCG00000001562	32195071	Group B
ENSSSCG00000001564	32296027	Group B
ENSSSCG00000001564	32296584	Group B
ENSSSCG00000001564	32296646	Group B
ENSSSCG00000001564	32297314	Group B
ENSSSCG00000001564	32295968	Group B
ENSSSCG00000001564	32296770	Group D
ENSSSCG00000001564	32296584	Group D
ENSSSCG00000001564	32295847	Group D
ENSSSCG00000001564	32297314	Group D
ENSSSCG00000001572	32658460	Group B
ENSSSCG00000001572	32674274	Group B
ENSSSCG00000001572	32674495	Group B
ENSSSCG00000001572	32653647	Group D
ENSSSCG00000001572	32674274	Group D
ENSSSCG00000001572	32674495	Group D
ENSSSCG00000001573	32791841	Group B
ENSSSCG00000001573	32793848	Group B
ENSSSCG00000001578	32954927	Group B
ENSSSCG00000001578	32969559	Group B
ENSSSCG00000001595	35285899	Group D
ENSSSCG00000001595	35170462	Group D
ENSSSCG00000001611	36400279	Group B
ENSSSCG00000001611	36407506	Group B
ENSSSCG00000001700	39233031	Group B
ENSSSCG00000001700	39233119	Group B
ENSSSCG00000001700	39233107	Group B
ENSSSCG00000001700	39228803	Group B
ENSSSCG00000001700	39233031	Group D
ENSSSCG00000001700	39233119	Group D
ENSSSCG00000001700	39233107	Group D
ENSSSCG00000001701	39250430	Group B
ENSSSCG00000001701	39250475	Group B
ENSSSCG00000001710	40392697	Group B
ENSSSCG00000001710	40351436	Group B
ENSSSCG00000001750	46231129	Group B
ENSSSCG00000001750	46231039	Group B
ENSSSCG00000001750	46231129	Group D
ENSSSCG00000001750	46231039	Group D
ENSSSCG00000001757	47659391	Group B
ENSSSCG00000001757	47659318	Group B
ENSSSCG00000001769	48075245	Group B
ENSSSCG00000001769	48075792	Group B
ENSSSCG00000001769	48075245	Group D
ENSSSCG00000001769	48075792	Group D
ENSSSCG00000001779	49034671	Group B
ENSSSCG00000001779	49031437	Group B
ENSSSCG00000001779	49027898	Group D
ENSSSCG00000001779	49034671	Group D
ENSSSCG00000001801	51914283	Group B
ENSSSCG00000001801	51925855	Group B
ENSSSCG00000001801	51918257	Group D
ENSSSCG00000001801	51925855	Group D
ENSSSCG00000001814	53100382	Group D
ENSSSCG00000001814	53129952	Group D
ENSSSCG00000001819	53519606	Group D
ENSSSCG00000001819	53519490	Group D
ENSSSCG00000001837	54879643	Group B
ENSSSCG00000001837	54889954	Group B
ENSSSCG00000001866	57042425	Group D
ENSSSCG00000001866	57058357	Group D
ENSSSCG00000001866	57058276	Group D
ENSSSCG00000001871	57569969	Group B
ENSSSCG00000001871	57569944	Group B
ENSSSCG00000001871	57569969	Group D
ENSSSCG00000001871	57569944	Group D
ENSSSCG00000001878	58163557	Group B
ENSSSCG00000001878	58163505	Group B
ENSSSCG00000001878	58163557	Group D
ENSSSCG00000001878	58163505	Group D
ENSSSCG00000001898	58707186	Group D
ENSSSCG00000001898	58707176	Group D
ENSSSCG00000001903	58895022	Group B
ENSSSCG00000001903	58860033	Group B
ENSSSCG00000001903	58895441	Group D
ENSSSCG00000001903	58857594	Group D
ENSSSCG00000001918	59838455	Group B
ENSSSCG00000001918	59833679	Group B
ENSSSCG00000001918	59839795	Group B
ENSSSCG00000001918	59795003	Group D
ENSSSCG00000001918	59839795	Group D
ENSSSCG00000001918	59838455	Group D
ENSSSCG00000001927	60903717	Group B
ENSSSCG00000001927	60911549	Group B
ENSSSCG00000001927	60911549	Group D
ENSSSCG00000001927	60903717	Group D
ENSSSCG00000001934	61135518	Group D
ENSSSCG00000001934	61184299	Group D
ENSSSCG00000001978	74727339	Group B
ENSSSCG00000001978	74727453	Group B
ENSSSCG00000001994	75063868	Group B
ENSSSCG00000001994	75061461	Group B
ENSSSCG00000002050	76449403	Group B
ENSSSCG00000002050	76457370	Group B
ENSSSCG00000002235	80148740	Group B
ENSSSCG00000002235	80148756	Group B
ENSSSCG00000002235	80148756	Group D
ENSSSCG00000002235	80148740	Group D
ENSSSCG00000002243	80264006	Group D
ENSSSCG00000002243	80168676	Group D
ENSSSCG00000002245	80362598	Group D
ENSSSCG00000002245	80328629	Group D
ENSSSCG00000002259	88123314	Group B
ENSSSCG00000002259	88169478	Group B
ENSSSCG00000002259	88219032	Group B
ENSSSCG00000002259	88191117	Group B
ENSSSCG00000002259	88081988	Group D
ENSSSCG00000002259	88153862	Group D
ENSSSCG00000002259	88219032	Group D
ENSSSCG00000002259	88207180	Group D
ENSSSCG00000002269	88533654	Group B
ENSSSCG00000002269	88518743	Group B
ENSSSCG00000002314	93626634	Group B
ENSSSCG00000002314	93626684	Group B
ENSSSCG00000002314	93555244	Group D
ENSSSCG00000002314	93626634	Group D
ENSSSCG00000002314	93628308	Group D
ENSSSCG00000002314	93626684	Group D
ENSSSCG00000002330	94613347	Group B
ENSSSCG00000002330	94613447	Group B
ENSSSCG00000002340	96511827	Group B
ENSSSCG00000002340	96565646	Group B
ENSSSCG00000002340	96564963	Group B
ENSSSCG00000002340	96565746	Group D
ENSSSCG00000002340	96564963	Group D
ENSSSCG00000002352	97243806	Group B
ENSSSCG00000002352	97243748	Group B
ENSSSCG00000002352	97243806	Group D
ENSSSCG00000002352	97243748	Group D
ENSSSCG00000002372	98023661	Group B
ENSSSCG00000002372	98042197	Group B
ENSSSCG00000002372	98039303	Group D
ENSSSCG00000002372	98026322	Group D
ENSSSCG00000002387	99375409	Group B
ENSSSCG00000002387	99375333	Group B
ENSSSCG00000002387	99375409	Group D
ENSSSCG00000002387	99375333	Group D
ENSSSCG00000002426	110499511	Group B
ENSSSCG00000002426	110509903	Group B
ENSSSCG00000002426	110509763	Group B
ENSSSCG00000002426	110509938	Group B
ENSSSCG00000002426	110509786	Group B
ENSSSCG00000002426	110509903	Group D
ENSSSCG00000002426	110509938	Group D
ENSSSCG00000002426	110509763	Group D
ENSSSCG00000002426	110509786	Group D
ENSSSCG00000002447	113690380	Group B
ENSSSCG00000002447	113682695	Group B
ENSSSCG00000002505	117704471	Group B
ENSSSCG00000002505	117718996	Group B
ENSSSCG00000002505	117740306	Group B
ENSSSCG00000002505	117706358	Group B
ENSSSCG00000002505	117740405	Group B
ENSSSCG00000002505	117704471	Group D
ENSSSCG00000002505	117735591	Group D
ENSSSCG00000002505	117738587	Group D
ENSSSCG00000002505	117705176	Group D
ENSSSCG00000002506	118014444	Group B
ENSSSCG00000002506	118025758	Group B
ENSSSCG00000002506	118026050	Group B
ENSSSCG00000002506	118025915	Group B
ENSSSCG00000002525	1622852	Group B
ENSSSCG00000002525	1582179	Group B
ENSSSCG00000002525	1622850	Group B
ENSSSCG00000002525	1627187	Group B
ENSSSCG00000002525	1563440	Group D
ENSSSCG00000002525	1627187	Group D
ENSSSCG00000002526	1455235	Group B
ENSSSCG00000002526	1469575	Group B
ENSSSCG00000002533	1039712	Group B
ENSSSCG00000002533	1035559	Group B
ENSSSCG00000002540	793867	Group B
ENSSSCG00000002540	769893	Group B
ENSSSCG00000002540	785452	Group B
ENSSSCG00000002540	799580	Group B
ENSSSCG00000002540	785548	Group D
ENSSSCG00000002540	777710	Group D
ENSSSCG00000002540	799580	Group D
ENSSSCG00000002540	785452	Group D
ENSSSCG00000002547	2215472	Group B
ENSSSCG00000002547	2220593	Group B
ENSSSCG00000002547	2205586	Group B
ENSSSCG00000002547	2194670	Group B
ENSSSCG00000002547	2213302	Group D
ENSSSCG00000002547	2193619	Group D
ENSSSCG00000002547	2205586	Group D
ENSSSCG00000002547	2217718	Group D
ENSSSCG00000002547	2220593	Group D
ENSSSCG00000002629	46743451	Group B
ENSSSCG00000002629	46748121	Group B
ENSSSCG00000002681	4492040	Group D
ENSSSCG00000002681	4501361	Group D
ENSSSCG00000002681	4501436	Group D
ENSSSCG00000002762	17631736	Group B
ENSSSCG00000002762	17631718	Group B
ENSSSCG00000002762	17631775	Group B
ENSSSCG00000002762	17631736	Group D
ENSSSCG00000002762	17631718	Group D
ENSSSCG00000002762	17631775	Group D
ENSSSCG00000002763	28911533	Group B
ENSSSCG00000002763	28937400	Group B
ENSSSCG00000002774	28181052	Group B
ENSSSCG00000002774	28182155	Group B
ENSSSCG00000002774	28181052	Group D
ENSSSCG00000002774	28182155	Group D
ENSSSCG00000002855	39933221	Group B
ENSSSCG00000002855	39933334	Group B
ENSSSCG00000002860	42491507	Group B
ENSSSCG00000002860	42491589	Group B
ENSSSCG00000002860	42491507	Group D
ENSSSCG00000002860	42491589	Group D
ENSSSCG00000002865	42941558	Group B
ENSSSCG00000002865	42941538	Group B
ENSSSCG00000002865	42941558	Group D
ENSSSCG00000002865	42941538	Group D
ENSSSCG00000002869	43902472	Group B
ENSSSCG00000002869	43902403	Group B
ENSSSCG00000002869	43903574	Group B
ENSSSCG00000002869	43902403	Group D
ENSSSCG00000002869	43903574	Group D
ENSSSCG00000002869	43902472	Group D
ENSSSCG00000002904	45070107	Group B
ENSSSCG00000002904	45069993	Group B
ENSSSCG00000002954	47210537	Group B
ENSSSCG00000002954	47210561	Group B
ENSSSCG00000002954	47210537	Group D
ENSSSCG00000002954	47210561	Group D
ENSSSCG00000002996	48993537	Group D
ENSSSCG00000002996	48999551	Group D
ENSSSCG00000002996	49000488	Group D
ENSSSCG00000002998	48982582	Group B
ENSSSCG00000002998	48976662	Group B
ENSSSCG00000003090	51331548	Group D
ENSSSCG00000003090	51358297	Group D
ENSSSCG00000003103	52637406	Group B
ENSSSCG00000003103	52637494	Group B
ENSSSCG00000003103	52637406	Group D
ENSSSCG00000003103	52637494	Group D
ENSSSCG00000003107	52754513	Group B
ENSSSCG00000003107	52841243	Group B
ENSSSCG00000003107	52720343	Group D
ENSSSCG00000003107	52841243	Group D
ENSSSCG00000003111	52977938	Group B
ENSSSCG00000003111	53027208	Group B
ENSSSCG00000003111	53027103	Group B
ENSSSCG00000003111	52973434	Group D
ENSSSCG00000003111	53027103	Group D
ENSSSCG00000003111	53027208	Group D
ENSSSCG00000003114	53161365	Group B
ENSSSCG00000003114	53161283	Group B
ENSSSCG00000003114	53161365	Group D
ENSSSCG00000003114	53161283	Group D
ENSSSCG00000003150	54209522	Group B
ENSSSCG00000003150	54209396	Group B
ENSSSCG00000003168	54546483	Group D
ENSSSCG00000003168	54546572	Group D
ENSSSCG00000003187	54599166	Group B
ENSSSCG00000003187	54599001	Group B
ENSSSCG00000003187	54593842	Group B
ENSSSCG00000003197	54837847	Group D
ENSSSCG00000003197	54852776	Group D
ENSSSCG00000003236	58380890	Group B
ENSSSCG00000003236	58384983	Group B
ENSSSCG00000003262	56016447	Group B
ENSSSCG00000003262	56018239	Group B
ENSSSCG00000003359	65154165	Group B
ENSSSCG00000003359	65154129	Group B
ENSSSCG00000003359	65154303	Group B
ENSSSCG00000003359	65154129	Group D
ENSSSCG00000003359	65154303	Group D
ENSSSCG00000003359	65154165	Group D
ENSSSCG00000003385	68641281	Group B
ENSSSCG00000003385	68645372	Group B
ENSSSCG00000003385	68641281	Group D
ENSSSCG00000003385	68645372	Group D
ENSSSCG00000003401	70598164	Group B
ENSSSCG00000003401	70598121	Group B
ENSSSCG00000003401	70661776	Group D
ENSSSCG00000003401	70598164	Group D
ENSSSCG00000003401	70598121	Group D
ENSSSCG00000003433	72019803	Group D
ENSSSCG00000003433	72019687	Group D
ENSSSCG00000003434	72056370	Group B
ENSSSCG00000003434	72054600	Group B
ENSSSCG00000003461	74846426	Group B
ENSSSCG00000003461	74812738	Group B
ENSSSCG00000003461	74852827	Group B
ENSSSCG00000003520	80089215	Group B
ENSSSCG00000003520	80083325	Group B
ENSSSCG00000003520	80087880	Group B
ENSSSCG00000003520	80089215	Group D
ENSSSCG00000003520	80076386	Group D
ENSSSCG00000003520	80087880	Group D
ENSSSCG00000003543	82159411	Group D
ENSSSCG00000003543	82162751	Group D
ENSSSCG00000003554	83262005	Group D
ENSSSCG00000003554	83262711	Group D
ENSSSCG00000003555	83861881	Group B
ENSSSCG00000003555	83862526	Group B
ENSSSCG00000003559	84123347	Group B
ENSSSCG00000003559	84105159	Group B
ENSSSCG00000003559	84107142	Group D
ENSSSCG00000003559	84123347	Group D
ENSSSCG00000003584	85027730	Group B
ENSSSCG00000003584	85026373	Group B
ENSSSCG00000003586	86026721	Group B
ENSSSCG00000003586	86026668	Group B
ENSSSCG00000003586	86029492	Group B
ENSSSCG00000003586	85895335	Group B
ENSSSCG00000003586	86026789	Group B
ENSSSCG00000003586	86029492	Group D
ENSSSCG00000003586	85992569	Group D
ENSSSCG00000003627	91485243	Group D
ENSSSCG00000003627	91620000	Group D
ENSSSCG00000003630	92212498	Group B
ENSSSCG00000003630	92075292	Group B
ENSSSCG00000003630	92076321	Group D
ENSSSCG00000003630	92212498	Group D
ENSSSCG00000003664	95563699	Group D
ENSSSCG00000003664	95566565	Group D
ENSSSCG00000003664	95566418	Group D
ENSSSCG00000003672	95840525	Group B
ENSSSCG00000003672	95839755	Group B
ENSSSCG00000003672	95840525	Group D
ENSSSCG00000003672	95840191	Group D
ENSSSCG00000003679	98539612	Group B
ENSSSCG00000003679	98544388	Group B
ENSSSCG00000003679	98539567	Group B
ENSSSCG00000003679	98539612	Group D
ENSSSCG00000003679	98539663	Group D
ENSSSCG00000003679	98539567	Group D
ENSSSCG00000003687	101671037	Group D
ENSSSCG00000003687	101662710	Group D
ENSSSCG00000003687	101670944	Group D
ENSSSCG00000003710	108966014	Group B
ENSSSCG00000003710	108966136	Group B
ENSSSCG00000003710	108966014	Group D
ENSSSCG00000003710	108966136	Group D
ENSSSCG00000003718	110906972	Group D
ENSSSCG00000003718	110971952	Group D
ENSSSCG00000003743	119491826	Group B
ENSSSCG00000003743	119492470	Group B
ENSSSCG00000003743	119491826	Group D
ENSSSCG00000003743	119492423	Group D
ENSSSCG00000003749	126038660	Group B
ENSSSCG00000003749	126038754	Group B
ENSSSCG00000003749	126038837	Group B
ENSSSCG00000003749	126038660	Group D
ENSSSCG00000003749	126038754	Group D
ENSSSCG00000003749	126038837	Group D
ENSSSCG00000003755	128813911	Group B
ENSSSCG00000003755	128836722	Group B
ENSSSCG00000003771	135318672	Group B
ENSSSCG00000003771	135314330	Group B
ENSSSCG00000003787	141941512	Group B
ENSSSCG00000003787	141942535	Group B
ENSSSCG00000003787	141946075	Group B
ENSSSCG00000003787	141947118	Group B
ENSSSCG00000003787	141947022	Group B
ENSSSCG00000003787	141946075	Group D
ENSSSCG00000003787	141947452	Group D
ENSSSCG00000003787	141942535	Group D
ENSSSCG00000003798	145200159	Group B
ENSSSCG00000003798	145200807	Group B
ENSSSCG00000003798	145200157	Group B
ENSSSCG00000003798	145199911	Group B
ENSSSCG00000003798	145200316	Group B
ENSSSCG00000003798	145200246	Group B
ENSSSCG00000003798	145200042	Group B
ENSSSCG00000003798	145200738	Group B
ENSSSCG00000003798	145200159	Group D
ENSSSCG00000003798	145192491	Group D
ENSSSCG00000003798	145199911	Group D
ENSSSCG00000003798	145201773	Group D
ENSSSCG00000003798	145200157	Group D
ENSSSCG00000003798	145200316	Group D
ENSSSCG00000003798	145200363	Group D
ENSSSCG00000003798	145200246	Group D
ENSSSCG00000003798	145200042	Group D
ENSSSCG00000003798	145201835	Group D
ENSSSCG00000003809	147548969	Group B
ENSSSCG00000003809	147521659	Group B
ENSSSCG00000003809	147567158	Group B
ENSSSCG00000003809	147548969	Group D
ENSSSCG00000003809	147559221	Group D
ENSSSCG00000003809	147567158	Group D
ENSSSCG00000003809	147521236	Group D
ENSSSCG00000003839	155893207	Group B
ENSSSCG00000003839	155894898	Group B
ENSSSCG00000003839	155893183	Group B
ENSSSCG00000003839	155825608	Group D
ENSSSCG00000003839	155894898	Group D
ENSSSCG00000003848	158982787	Group B
ENSSSCG00000003848	158982908	Group B
ENSSSCG00000003859	159673537	Group D
ENSSSCG00000003859	159780336	Group D
ENSSSCG00000003861	159851981	Group B
ENSSSCG00000003861	159852267	Group B
ENSSSCG00000003861	159852005	Group B
ENSSSCG00000003870	160388386	Group B
ENSSSCG00000003870	160388502	Group B
ENSSSCG00000003872	160800708	Group B
ENSSSCG00000003872	160790759	Group B
ENSSSCG00000003872	160790620	Group B
ENSSSCG00000003872	160792534	Group D
ENSSSCG00000003872	160790759	Group D
ENSSSCG00000003872	160790620	Group D
ENSSSCG00000003895	164818337	Group B
ENSSSCG00000003895	164818874	Group B
ENSSSCG00000003895	164818337	Group D
ENSSSCG00000003895	164819889	Group D
ENSSSCG00000003914	165859838	Group B
ENSSSCG00000003914	165861407	Group B
ENSSSCG00000003914	165859838	Group D
ENSSSCG00000003914	165859936	Group D
ENSSSCG00000003998	62859103	Group B
ENSSSCG00000003998	62859065	Group B
ENSSSCG00000003998	62859103	Group D
ENSSSCG00000003998	62859065	Group D
ENSSSCG00000004012	880899	Group D
ENSSSCG00000004012	880853	Group D
ENSSSCG00000004048	7600919	Group B
ENSSSCG00000004048	7600667	Group B
ENSSSCG00000004077	13478493	Group B
ENSSSCG00000004077	13478465	Group B
ENSSSCG00000004082	14201694	Group B
ENSSSCG00000004082	14201593	Group B
ENSSSCG00000004082	14201568	Group B
ENSSSCG00000004082	14201694	Group D
ENSSSCG00000004082	14201593	Group D
ENSSSCG00000004082	14037695	Group D
ENSSSCG00000004082	14201568	Group D
ENSSSCG00000004156	27059480	Group B
ENSSSCG00000004156	27058161	Group B
ENSSSCG00000004156	27050884	Group B
ENSSSCG00000004156	27058161	Group D
ENSSSCG00000004156	27058262	Group D
ENSSSCG00000004156	27058002	Group D
ENSSSCG00000004163	27900756	Group B
ENSSSCG00000004163	27900858	Group B
ENSSSCG00000004163	27891420	Group B
ENSSSCG00000004163	27901437	Group D
ENSSSCG00000004163	27900025	Group D
ENSSSCG00000004163	27888854	Group D
ENSSSCG00000004163	27901334	Group D
ENSSSCG00000004166	28643634	Group B
ENSSSCG00000004166	28749352	Group B
ENSSSCG00000004199	32588692	Group B
ENSSSCG00000004199	32630638	Group B
ENSSSCG00000004199	32630638	Group D
ENSSSCG00000004199	32588692	Group D
ENSSSCG00000004205	33655071	Group B
ENSSSCG00000004205	33713108	Group B
ENSSSCG00000004209	35257509	Group D
ENSSSCG00000004209	34849402	Group D
ENSSSCG00000004216	35908252	Group B
ENSSSCG00000004216	35907928	Group B
ENSSSCG00000004216	35907928	Group D
ENSSSCG00000004216	35889693	Group D
ENSSSCG00000004216	35908252	Group D
ENSSSCG00000004237	40109136	Group B
ENSSSCG00000004237	40141532	Group B
ENSSSCG00000004237	40141532	Group D
ENSSSCG00000004237	40124744	Group D
ENSSSCG00000004253	44270411	Group D
ENSSSCG00000004253	44285318	Group D
ENSSSCG00000004253	44285148	Group D
ENSSSCG00000004276	50783211	Group B
ENSSSCG00000004276	50942233	Group B
ENSSSCG00000004276	50942176	Group B
ENSSSCG00000004276	50942176	Group D
ENSSSCG00000004276	50942233	Group D
ENSSSCG00000004279	51327635	Group B
ENSSSCG00000004279	51332322	Group B
ENSSSCG00000004279	51327509	Group B
ENSSSCG00000004279	51326846	Group D
ENSSSCG00000004279	51332322	Group D
ENSSSCG00000004281	52936698	Group B
ENSSSCG00000004281	52936654	Group B
ENSSSCG00000004304	55867109	Group B
ENSSSCG00000004304	55895785	Group B
ENSSSCG00000004304	55866525	Group D
ENSSSCG00000004304	55895785	Group D
ENSSSCG00000004369	72335429	Group B
ENSSSCG00000004369	72333571	Group B
ENSSSCG00000004387	74755410	Group B
ENSSSCG00000004387	74730988	Group B
ENSSSCG00000004387	74760252	Group B
ENSSSCG00000004387	74722378	Group D
ENSSSCG00000004387	74742624	Group D
ENSSSCG00000004387	74760252	Group D
ENSSSCG00000004388	74978083	Group D
ENSSSCG00000004388	75037453	Group D
ENSSSCG00000004405	75817903	Group B
ENSSSCG00000004405	75847110	Group B
ENSSSCG00000004405	75846971	Group B
ENSSSCG00000004405	75747428	Group D
ENSSSCG00000004405	75846971	Group D
ENSSSCG00000004405	75847110	Group D
ENSSSCG00000004419	77131403	Group B
ENSSSCG00000004419	77131507	Group B
ENSSSCG00000004441	82062966	Group B
ENSSSCG00000004441	82062536	Group B
ENSSSCG00000004441	82062966	Group D
ENSSSCG00000004441	82035467	Group D
ENSSSCG00000004470	86987455	Group B
ENSSSCG00000004470	86987183	Group B
ENSSSCG00000004470	86987455	Group D
ENSSSCG00000004470	86987183	Group D
ENSSSCG00000004480	90703368	Group B
ENSSSCG00000004480	90700060	Group B
ENSSSCG00000004486	92342770	Group B
ENSSSCG00000004486	92302718	Group B
ENSSSCG00000004489	92425047	Group B
ENSSSCG00000004489	92424987	Group B
ENSSSCG00000004489	92424857	Group B
ENSSSCG00000004489	92425047	Group D
ENSSSCG00000004489	92424987	Group D
ENSSSCG00000004489	92424857	Group D
ENSSSCG00000004500	95891160	Group B
ENSSSCG00000004500	95891270	Group B
ENSSSCG00000004522	100475755	Group B
ENSSSCG00000004522	100463328	Group B
ENSSSCG00000004522	100475858	Group B
ENSSSCG00000004522	100475408	Group B
ENSSSCG00000004522	100475572	Group D
ENSSSCG00000004522	100465428	Group D
ENSSSCG00000004538	106411608	Group B
ENSSSCG00000004538	106411699	Group B
ENSSSCG00000004550	107338447	Group B
ENSSSCG00000004550	107339329	Group B
ENSSSCG00000004550	107338447	Group D
ENSSSCG00000004550	107339329	Group D
ENSSSCG00000004558	107882066	Group B
ENSSSCG00000004558	107739363	Group B
ENSSSCG00000004558	107884018	Group D
ENSSSCG00000004558	107715601	Group D
ENSSSCG00000004558	107884048	Group D
ENSSSCG00000004561	108404090	Group B
ENSSSCG00000004561	108403854	Group B
ENSSSCG00000004561	108404090	Group D
ENSSSCG00000004561	108403854	Group D
ENSSSCG00000004576	111477044	Group D
ENSSSCG00000004576	111468611	Group D
ENSSSCG00000004576	111477205	Group D
ENSSSCG00000004582	112361226	Group B
ENSSSCG00000004582	112367434	Group B
ENSSSCG00000004592	113135054	Group B
ENSSSCG00000004592	113134990	Group B
ENSSSCG00000004592	113120636	Group B
ENSSSCG00000004595	113410034	Group B
ENSSSCG00000004595	113407855	Group B
ENSSSCG00000004612	116606470	Group B
ENSSSCG00000004612	116605026	Group B
ENSSSCG00000004612	116605103	Group D
ENSSSCG00000004612	116605026	Group D
ENSSSCG00000004635	121130850	Group B
ENSSSCG00000004635	121133831	Group B
ENSSSCG00000004657	122974835	Group B
ENSSSCG00000004657	122979827	Group B
ENSSSCG00000004684	126916195	Group B
ENSSSCG00000004684	126998010	Group B
ENSSSCG00000004684	126913032	Group D
ENSSSCG00000004684	126998010	Group D
ENSSSCG00000004725	128956338	Group B
ENSSSCG00000004725	128941452	Group B
ENSSSCG00000004730	129111484	Group D
ENSSSCG00000004730	129141407	Group D
ENSSSCG00000004731	129197371	Group D
ENSSSCG00000004731	129197296	Group D
ENSSSCG00000004748	129993743	Group B
ENSSSCG00000004748	129992047	Group B
ENSSSCG00000004748	129992147	Group B
ENSSSCG00000004762	130559227	Group B
ENSSSCG00000004762	130559231	Group B
ENSSSCG00000004762	130559227	Group D
ENSSSCG00000004762	130559231	Group D
ENSSSCG00000004765	130591545	Group B
ENSSSCG00000004765	130592963	Group B
ENSSSCG00000004785	131247755	Group B
ENSSSCG00000004785	131245038	Group B
ENSSSCG00000004785	131245302	Group B
ENSSSCG00000004785	131245425	Group B
ENSSSCG00000004785	131245038	Group D
ENSSSCG00000004785	131245302	Group D
ENSSSCG00000004785	131245425	Group D
ENSSSCG00000004791	132772884	Group D
ENSSSCG00000004791	132786510	Group D
ENSSSCG00000004832	141984775	Group B
ENSSSCG00000004832	141984629	Group B
ENSSSCG00000004832	141949275	Group B
ENSSSCG00000004832	141983294	Group D
ENSSSCG00000004832	141984775	Group D
ENSSSCG00000004832	141984629	Group D
ENSSSCG00000004832	141908005	Group D
ENSSSCG00000004859	148036047	Group B
ENSSSCG00000004859	148049404	Group B
ENSSSCG00000004859	148036047	Group D
ENSSSCG00000004859	148085982	Group D
ENSSSCG00000004875	149766391	Group B
ENSSSCG00000004875	149773206	Group B
ENSSSCG00000004875	149739550	Group D
ENSSSCG00000004875	149773206	Group D
ENSSSCG00000004908	161628244	Group B
ENSSSCG00000004908	161630775	Group B
ENSSSCG00000004908	161628244	Group D
ENSSSCG00000004908	161630775	Group D
ENSSSCG00000004985	169700420	Group B
ENSSSCG00000004985	169700320	Group B
ENSSSCG00000004985	169700390	Group B
ENSSSCG00000005009	179623150	Group B
ENSSSCG00000005009	179623126	Group B
ENSSSCG00000005009	179623150	Group D
ENSSSCG00000005009	179623126	Group D
ENSSSCG00000005012	179714990	Group B
ENSSSCG00000005012	179715139	Group B
ENSSSCG00000005012	179717314	Group B
ENSSSCG00000005012	179714990	Group D
ENSSSCG00000005012	179715139	Group D
ENSSSCG00000005012	179717314	Group D
ENSSSCG00000005039	182405254	Group D
ENSSSCG00000005039	182405138	Group D
ENSSSCG00000005047	183809016	Group B
ENSSSCG00000005047	183809115	Group B
ENSSSCG00000005054	184415912	Group B
ENSSSCG00000005054	184412607	Group B
ENSSSCG00000005060	184958162	Group B
ENSSSCG00000005060	184990972	Group B
ENSSSCG00000005060	184990899	Group B
ENSSSCG00000005060	184958240	Group B
ENSSSCG00000005060	184990972	Group D
ENSSSCG00000005060	184990899	Group D
ENSSSCG00000005060	184899952	Group D
ENSSSCG00000005062	185884891	Group D
ENSSSCG00000005062	185867117	Group D
ENSSSCG00000005065	186446412	Group B
ENSSSCG00000005065	186454588	Group B
ENSSSCG00000005065	186454677	Group B
ENSSSCG00000005072	187372147	Group B
ENSSSCG00000005072	187370573	Group B
ENSSSCG00000005072	187371278	Group B
ENSSSCG00000005072	187372147	Group D
ENSSSCG00000005072	187370682	Group D
ENSSSCG00000005072	187370573	Group D
ENSSSCG00000005078	188509012	Group D
ENSSSCG00000005078	188366970	Group D
ENSSSCG00000005084	189291318	Group B
ENSSSCG00000005084	189291014	Group B
ENSSSCG00000005084	189291087	Group D
ENSSSCG00000005084	189291014	Group D
ENSSSCG00000005112	194445281	Group D
ENSSSCG00000005112	194475856	Group D
ENSSSCG00000005164	201910633	Group B
ENSSSCG00000005164	201910240	Group B
ENSSSCG00000005169	203450227	Group B
ENSSSCG00000005169	203447610	Group B
ENSSSCG00000005169	203450227	Group D
ENSSSCG00000005169	203447610	Group D
ENSSSCG00000005191	209349242	Group B
ENSSSCG00000005191	209202128	Group B
ENSSSCG00000005191	209320651	Group B
ENSSSCG00000005273	228196779	Group B
ENSSSCG00000005273	228197034	Group B
ENSSSCG00000005273	228197034	Group D
ENSSSCG00000005273	228196779	Group D
ENSSSCG00000005349	238151707	Group B
ENSSSCG00000005349	238151610	Group B
ENSSSCG00000005366	239532723	Group B
ENSSSCG00000005366	239525477	Group B
ENSSSCG00000005366	239532664	Group B
ENSSSCG00000005366	239501177	Group D
ENSSSCG00000005366	239532723	Group D
ENSSSCG00000005366	239532664	Group D
ENSSSCG00000005403	245429401	Group B
ENSSSCG00000005403	245440682	Group B
ENSSSCG00000005436	248492808	Group B
ENSSSCG00000005436	248493202	Group B
ENSSSCG00000005436	248492808	Group D
ENSSSCG00000005436	248493202	Group D
ENSSSCG00000005467	253191735	Group B
ENSSSCG00000005467	253191837	Group B
ENSSSCG00000005532	262416209	Group B
ENSSSCG00000005532	262377728	Group B
ENSSSCG00000005593	265604357	Group B
ENSSSCG00000005593	265591065	Group B
ENSSSCG00000005599	265929022	Group B
ENSSSCG00000005599	265929059	Group B
ENSSSCG00000005599	265929022	Group D
ENSSSCG00000005599	265929059	Group D
ENSSSCG00000005602	266014174	Group B
ENSSSCG00000005602	266024734	Group B
ENSSSCG00000005602	266024922	Group B
ENSSSCG00000005602	265968130	Group B
ENSSSCG00000005602	265988272	Group B
ENSSSCG00000005602	266024945	Group B
ENSSSCG00000005602	266010639	Group D
ENSSSCG00000005602	266024734	Group D
ENSSSCG00000005602	266024813	Group D
ENSSSCG00000005602	266025197	Group D
ENSSSCG00000005602	265999033	Group D
ENSSSCG00000005604	266481101	Group B
ENSSSCG00000005604	266610437	Group B
ENSSSCG00000005611	267959740	Group B
ENSSSCG00000005611	267959839	Group B
ENSSSCG00000005651	268892126	Group B
ENSSSCG00000005651	268891908	Group B
ENSSSCG00000005651	268893364	Group B
ENSSSCG00000005656	269060800	Group B
ENSSSCG00000005656	269063495	Group B
ENSSSCG00000005656	269063325	Group B
ENSSSCG00000005656	269064398	Group B
ENSSSCG00000005656	269063495	Group D
ENSSSCG00000005656	269060800	Group D
ENSSSCG00000005656	269063325	Group D
ENSSSCG00000005656	269064398	Group D
ENSSSCG00000005667	269312867	Group B
ENSSSCG00000005667	269312844	Group B
ENSSSCG00000005667	269312867	Group D
ENSSSCG00000005667	269312844	Group D
ENSSSCG00000005702	270680191	Group D
ENSSSCG00000005702	270702871	Group D
ENSSSCG00000005706	270906682	Group B
ENSSSCG00000005706	270893726	Group B
ENSSSCG00000005706	270906682	Group D
ENSSSCG00000005706	270852894	Group D
ENSSSCG00000005731	272475188	Group B
ENSSSCG00000005731	272475156	Group B
ENSSSCG00000005751	274083425	Group B
ENSSSCG00000005751	273962173	Group B
ENSSSCG00000005751	274083457	Group B
ENSSSCG00000005751	274085111	Group B
ENSSSCG00000005786	145719281	Group B
ENSSSCG00000005786	145719114	Group B
ENSSSCG00000005930	2518904	Group B
ENSSSCG00000005930	2518971	Group B
ENSSSCG00000005935	3013543	Group B
ENSSSCG00000005935	2987997	Group B
ENSSSCG00000005935	3013536	Group D
ENSSSCG00000005935	2987997	Group D
ENSSSCG00000005951	8494506	Group B
ENSSSCG00000005951	8516243	Group B
ENSSSCG00000005959	10645212	Group B
ENSSSCG00000005959	10645270	Group B
ENSSSCG00000005959	10643388	Group B
ENSSSCG00000005959	10643388	Group D
ENSSSCG00000005959	10643476	Group D
ENSSSCG00000005969	14667489	Group B
ENSSSCG00000005969	14667903	Group B
ENSSSCG00000005996	18671448	Group B
ENSSSCG00000005996	18671471	Group B
ENSSSCG00000006016	22053753	Group B
ENSSSCG00000006016	22031471	Group B
ENSSSCG00000006016	22053753	Group D
ENSSSCG00000006016	22031471	Group D
ENSSSCG00000006018	23158858	Group D
ENSSSCG00000006018	23158748	Group D
ENSSSCG00000006023	27959714	Group B
ENSSSCG00000006023	27975378	Group B
ENSSSCG00000006029	28318214	Group B
ENSSSCG00000006029	28318297	Group B
ENSSSCG00000006029	28318214	Group D
ENSSSCG00000006029	28296204	Group D
ENSSSCG00000006029	28318297	Group D
ENSSSCG00000006033	29343641	Group B
ENSSSCG00000006033	29341718	Group B
ENSSSCG00000006033	29343590	Group B
ENSSSCG00000006033	29295993	Group D
ENSSSCG00000006033	29343590	Group D
ENSSSCG00000006062	35998845	Group B
ENSSSCG00000006062	36009696	Group B
ENSSSCG00000006062	36009824	Group B
ENSSSCG00000006062	35998845	Group D
ENSSSCG00000006062	36009696	Group D
ENSSSCG00000006062	36009824	Group D
ENSSSCG00000006066	36695949	Group B
ENSSSCG00000006066	36725568	Group B
ENSSSCG00000006066	36690298	Group D
ENSSSCG00000006066	36695949	Group D
ENSSSCG00000006074	38306764	Group D
ENSSSCG00000006074	38297784	Group D
ENSSSCG00000006100	42236245	Group B
ENSSSCG00000006100	42236403	Group B
ENSSSCG00000006127	46852303	Group B
ENSSSCG00000006127	46854657	Group B
ENSSSCG00000006127	46846917	Group D
ENSSSCG00000006127	46852303	Group D
ENSSSCG00000006127	46852402	Group D
ENSSSCG00000006136	50382923	Group B
ENSSSCG00000006136	50382842	Group B
ENSSSCG00000006156	56601548	Group B
ENSSSCG00000006156	56601634	Group B
ENSSSCG00000006156	56602575	Group B
ENSSSCG00000006156	56601489	Group D
ENSSSCG00000006156	56601548	Group D
ENSSSCG00000006156	56601634	Group D
ENSSSCG00000006156	56602575	Group D
ENSSSCG00000006156	56603575	Group D
ENSSSCG00000006176	61987736	Group B
ENSSSCG00000006176	61988315	Group B
ENSSSCG00000006176	61988232	Group B
ENSSSCG00000006176	61987836	Group B
ENSSSCG00000006176	61989302	Group B
ENSSSCG00000006176	61989433	Group B
ENSSSCG00000006176	61987736	Group D
ENSSSCG00000006176	61988315	Group D
ENSSSCG00000006176	61987836	Group D
ENSSSCG00000006176	61988232	Group D
ENSSSCG00000006177	62098398	Group B
ENSSSCG00000006177	62089689	Group B
ENSSSCG00000006177	62073199	Group B
ENSSSCG00000006177	62089689	Group D
ENSSSCG00000006177	62073199	Group D
ENSSSCG00000006187	63712624	Group B
ENSSSCG00000006187	63712719	Group B
ENSSSCG00000006187	63712624	Group D
ENSSSCG00000006187	63713138	Group D
ENSSSCG00000006194	65193501	Group B
ENSSSCG00000006194	65243205	Group B
ENSSSCG00000006194	65164717	Group D
ENSSSCG00000006194	65243205	Group D
ENSSSCG00000006235	74041184	Group D
ENSSSCG00000006235	74113961	Group D
ENSSSCG00000006235	74111067	Group D
ENSSSCG00000006235	74110944	Group D
ENSSSCG00000006236	74295474	Group B
ENSSSCG00000006236	74295425	Group B
ENSSSCG00000006236	74295474	Group D
ENSSSCG00000006236	74295425	Group D
ENSSSCG00000006252	76001124	Group B
ENSSSCG00000006252	76001176	Group B
ENSSSCG00000006261	77130652	Group B
ENSSSCG00000006261	77138316	Group B
ENSSSCG00000006267	78162344	Group B
ENSSSCG00000006267	78162475	Group B
ENSSSCG00000006267	78162344	Group D
ENSSSCG00000006267	78162422	Group D
ENSSSCG00000006283	81174548	Group B
ENSSSCG00000006283	81175016	Group B
ENSSSCG00000006283	81175200	Group D
ENSSSCG00000006283	81155393	Group D
ENSSSCG00000006283	81175530	Group D
ENSSSCG00000006287	81326434	Group B
ENSSSCG00000006287	81326400	Group B
ENSSSCG00000006304	83091586	Group B
ENSSSCG00000006304	83091727	Group B
ENSSSCG00000006304	83091586	Group D
ENSSSCG00000006304	83091727	Group D
ENSSSCG00000006308	83462763	Group B
ENSSSCG00000006308	83469910	Group B
ENSSSCG00000006309	83576886	Group B
ENSSSCG00000006309	83584448	Group B
ENSSSCG00000006309	83586532	Group B
ENSSSCG00000006309	83555029	Group D
ENSSSCG00000006309	83584448	Group D
ENSSSCG00000006309	83584557	Group D
ENSSSCG00000006318	84182117	Group D
ENSSSCG00000006318	84187490	Group D
ENSSSCG00000006365	89322951	Group D
ENSSSCG00000006365	89322994	Group D
ENSSSCG00000006372	89382852	Group B
ENSSSCG00000006372	89386403	Group B
ENSSSCG00000006372	89394180	Group B
ENSSSCG00000006372	89382852	Group D
ENSSSCG00000006372	89394180	Group D
ENSSSCG00000006381	89952026	Group D
ENSSSCG00000006381	89964982	Group D
ENSSSCG00000006386	90154633	Group B
ENSSSCG00000006386	90191701	Group B
ENSSSCG00000006386	90191833	Group B
ENSSSCG00000006388	90235314	Group D
ENSSSCG00000006388	90261530	Group D
ENSSSCG00000006455	92412113	Group B
ENSSSCG00000006455	92407497	Group B
ENSSSCG00000006455	92412113	Group D
ENSSSCG00000006455	92407497	Group D
ENSSSCG00000006455	92412762	Group D
ENSSSCG00000006456	92434452	Group B
ENSSSCG00000006456	92444717	Group B
ENSSSCG00000006457	92501888	Group B
ENSSSCG00000006457	92501949	Group B
ENSSSCG00000006482	93616948	Group B
ENSSSCG00000006482	93613228	Group B
ENSSSCG00000006482	93616948	Group D
ENSSSCG00000006482	93613228	Group D
ENSSSCG00000006482	93611421	Group D
ENSSSCG00000006508	94484930	Group D
ENSSSCG00000006508	94484460	Group D
ENSSSCG00000006554	95530357	Group B
ENSSSCG00000006554	95530833	Group B
ENSSSCG00000006554	95530357	Group D
ENSSSCG00000006554	95530833	Group D
ENSSSCG00000006556	95572917	Group B
ENSSSCG00000006556	95560073	Group B
ENSSSCG00000006556	95571980	Group B
ENSSSCG00000006556	95572311	Group B
ENSSSCG00000006556	95571759	Group B
ENSSSCG00000006556	95560073	Group D
ENSSSCG00000006556	95572917	Group D
ENSSSCG00000006556	95571980	Group D
ENSSSCG00000006556	95572311	Group D
ENSSSCG00000006556	95571759	Group D
ENSSSCG00000006581	96037740	Group D
ENSSSCG00000006581	96037507	Group D
ENSSSCG00000006625	97913252	Group B
ENSSSCG00000006625	97908601	Group B
ENSSSCG00000006663	99062752	Group B
ENSSSCG00000006663	99111392	Group B
ENSSSCG00000006726	102752665	Group D
ENSSSCG00000006726	102754423	Group D
ENSSSCG00000006726	102848816	Group D
ENSSSCG00000006728	102931719	Group B
ENSSSCG00000006728	102943541	Group B
ENSSSCG00000006728	102898425	Group D
ENSSSCG00000006728	102943541	Group D
ENSSSCG00000006738	104225185	Group B
ENSSSCG00000006738	104225326	Group B
ENSSSCG00000006752	105845314	Group B
ENSSSCG00000006752	105844629	Group B
ENSSSCG00000006752	105845719	Group B
ENSSSCG00000006752	105822757	Group B
ENSSSCG00000006752	105844584	Group B
ENSSSCG00000006752	105844629	Group D
ENSSSCG00000006752	105822757	Group D
ENSSSCG00000006752	105845719	Group D
ENSSSCG00000006752	105844584	Group D
ENSSSCG00000006762	106667974	Group D
ENSSSCG00000006762	106668029	Group D
ENSSSCG00000006779	107888356	Group B
ENSSSCG00000006779	107875177	Group B
ENSSSCG00000006779	107888356	Group D
ENSSSCG00000006779	107888220	Group D
ENSSSCG00000006788	108857745	Group D
ENSSSCG00000006788	108858439	Group D
ENSSSCG00000006790	108920261	Group B
ENSSSCG00000006790	108915676	Group B
ENSSSCG00000006790	108914988	Group D
ENSSSCG00000006790	108915676	Group D
ENSSSCG00000006831	110787950	Group B
ENSSSCG00000006831	110789026	Group B
ENSSSCG00000006841	111101000	Group B
ENSSSCG00000006841	111100915	Group B
ENSSSCG00000006885	122448687	Group B
ENSSSCG00000006885	122393166	Group B
ENSSSCG00000006885	122387191	Group D
ENSSSCG00000006885	122451247	Group D
ENSSSCG00000006887	122528080	Group B
ENSSSCG00000006887	122528338	Group B
ENSSSCG00000006911	125310871	Group B
ENSSSCG00000006911	125308842	Group B
ENSSSCG00000006911	125310777	Group B
ENSSSCG00000006926	127559657	Group B
ENSSSCG00000006926	127559403	Group B
ENSSSCG00000006926	127559657	Group D
ENSSSCG00000006926	127559403	Group D
ENSSSCG00000006994	5681888	Group B
ENSSSCG00000006994	5689759	Group B
ENSSSCG00000007030	11299665	Group B
ENSSSCG00000007030	11348504	Group B
ENSSSCG00000007030	11348566	Group B
ENSSSCG00000007030	11299665	Group D
ENSSSCG00000007030	11325493	Group D
ENSSSCG00000007030	11348504	Group D
ENSSSCG00000007030	11348566	Group D
ENSSSCG00000007031	11388069	Group B
ENSSSCG00000007031	11388173	Group B
ENSSSCG00000007031	11388173	Group D
ENSSSCG00000007031	11388069	Group D
ENSSSCG00000007097	26801119	Group B
ENSSSCG00000007097	26800989	Group B
ENSSSCG00000007097	26801119	Group D
ENSSSCG00000007097	26800989	Group D
ENSSSCG00000007098	26946687	Group B
ENSSSCG00000007098	26946614	Group B
ENSSSCG00000007098	26946687	Group D
ENSSSCG00000007098	26946614	Group D
ENSSSCG00000007109	29193479	Group B
ENSSSCG00000007109	29193443	Group B
ENSSSCG00000007109	29193479	Group D
ENSSSCG00000007109	29193443	Group D
ENSSSCG00000007188	33933907	Group D
ENSSSCG00000007188	33935199	Group D
ENSSSCG00000007203	34747631	Group B
ENSSSCG00000007203	34745375	Group B
ENSSSCG00000007203	34746515	Group B
ENSSSCG00000007203	34747631	Group D
ENSSSCG00000007203	34745375	Group D
ENSSSCG00000007203	34746515	Group D
ENSSSCG00000007235	35484775	Group B
ENSSSCG00000007235	35484735	Group B
ENSSSCG00000007235	35484871	Group B
ENSSSCG00000007235	35484546	Group B
ENSSSCG00000007235	35484735	Group D
ENSSSCG00000007235	35484775	Group D
ENSSSCG00000007235	35457685	Group D
ENSSSCG00000007246	35822322	Group B
ENSSSCG00000007246	35804551	Group B
ENSSSCG00000007280	37891676	Group B
ENSSSCG00000007280	37918173	Group B
ENSSSCG00000007280	37823894	Group D
ENSSSCG00000007280	37918173	Group D
ENSSSCG00000007315	39522525	Group B
ENSSSCG00000007315	39521151	Group B
ENSSSCG00000007315	39522525	Group D
ENSSSCG00000007315	39521151	Group D
ENSSSCG00000007342	41150242	Group B
ENSSSCG00000007342	41114033	Group B
ENSSSCG00000007342	41143455	Group D
ENSSSCG00000007342	41114033	Group D
ENSSSCG00000007349	41721951	Group B
ENSSSCG00000007349	41724299	Group B
ENSSSCG00000007350	41812405	Group B
ENSSSCG00000007350	41866362	Group B
ENSSSCG00000007350	41866359	Group D
ENSSSCG00000007350	41801051	Group D
ENSSSCG00000007350	41866362	Group D
ENSSSCG00000007355	43778425	Group B
ENSSSCG00000007355	43799675	Group B
ENSSSCG00000007356	43844548	Group B
ENSSSCG00000007356	43844529	Group B
ENSSSCG00000007356	43844548	Group D
ENSSSCG00000007356	43844529	Group D
ENSSSCG00000007362	46122976	Group B
ENSSSCG00000007362	46123254	Group B
ENSSSCG00000007362	46125122	Group B
ENSSSCG00000007362	46122976	Group D
ENSSSCG00000007362	46123254	Group D
ENSSSCG00000007362	46125122	Group D
ENSSSCG00000007381	47318100	Group B
ENSSSCG00000007381	47319646	Group B
ENSSSCG00000007381	47318100	Group D
ENSSSCG00000007381	47319646	Group D
ENSSSCG00000007431	48089924	Group B
ENSSSCG00000007431	48089970	Group B
ENSSSCG00000007433	48131861	Group B
ENSSSCG00000007433	48122981	Group B
ENSSSCG00000007458	49634599	Group B
ENSSSCG00000007458	49663199	Group B
ENSSSCG00000007458	49605188	Group D
ENSSSCG00000007458	49663199	Group D
ENSSSCG00000007460	50731580	Group B
ENSSSCG00000007460	50709600	Group B
ENSSSCG00000007492	56953273	Group B
ENSSSCG00000007492	56951202	Group B
ENSSSCG00000007492	56951936	Group D
ENSSSCG00000007492	56951202	Group D
ENSSSCG00000007494	56984148	Group B
ENSSSCG00000007494	56979075	Group B
ENSSSCG00000007494	56984027	Group B
ENSSSCG00000007496	57084621	Group B
ENSSSCG00000007496	57058904	Group B
ENSSSCG00000007496	57084621	Group D
ENSSSCG00000007496	57058904	Group D
ENSSSCG00000007514	58633619	Group B
ENSSSCG00000007514	58644842	Group B
ENSSSCG00000007516	58847821	Group B
ENSSSCG00000007516	58865817	Group B
ENSSSCG00000007516	58847949	Group D
ENSSSCG00000007516	58868657	Group D
ENSSSCG00000007580	3834383	Group B
ENSSSCG00000007580	3803089	Group B
ENSSSCG00000007580	3830936	Group B
ENSSSCG00000007580	3825324	Group D
ENSSSCG00000007580	3830936	Group D
ENSSSCG00000007580	3831011	Group D
ENSSSCG00000007592	5082165	Group B
ENSSSCG00000007592	5109685	Group B
ENSSSCG00000007592	5085506	Group B
ENSSSCG00000007606	6029268	Group B
ENSSSCG00000007606	5996975	Group B
ENSSSCG00000007606	6029268	Group D
ENSSSCG00000007606	6005111	Group D
ENSSSCG00000007617	6510945	Group D
ENSSSCG00000007617	6509811	Group D
ENSSSCG00000007646	8158133	Group B
ENSSSCG00000007646	8158090	Group B
ENSSSCG00000007681	9547295	Group B
ENSSSCG00000007681	9650530	Group B
ENSSSCG00000007681	9644954	Group B
ENSSSCG00000007681	9445919	Group D
ENSSSCG00000007681	9653426	Group D
ENSSSCG00000007681	9644954	Group D
ENSSSCG00000007692	10021874	Group D
ENSSSCG00000007692	10017517	Group D
ENSSSCG00000007721	11795552	Group B
ENSSSCG00000007721	11811362	Group B
ENSSSCG00000007721	11810406	Group B
ENSSSCG00000007721	11791049	Group D
ENSSSCG00000007721	11811362	Group D
ENSSSCG00000007721	11810406	Group D
ENSSSCG00000007812	18880573	Group B
ENSSSCG00000007812	18866876	Group B
ENSSSCG00000007812	18880573	Group D
ENSSSCG00000007812	18866876	Group D
ENSSSCG00000007815	19388484	Group B
ENSSSCG00000007815	19439613	Group B
ENSSSCG00000007815	19407154	Group D
ENSSSCG00000007815	19439613	Group D
ENSSSCG00000007878	28802502	Group B
ENSSSCG00000007878	28802471	Group B
ENSSSCG00000007878	28654770	Group D
ENSSSCG00000007878	28802502	Group D
ENSSSCG00000007878	28802471	Group D
ENSSSCG00000007895	31372796	Group B
ENSSSCG00000007895	31372792	Group B
ENSSSCG00000007895	31372796	Group D
ENSSSCG00000007895	31372792	Group D
ENSSSCG00000007896	31445606	Group D
ENSSSCG00000007896	31417508	Group D
ENSSSCG00000007907	33809777	Group B
ENSSSCG00000007907	33810433	Group B
ENSSSCG00000007907	33809777	Group D
ENSSSCG00000007907	33810433	Group D
ENSSSCG00000007941	37824774	Group D
ENSSSCG00000007941	37840189	Group D
ENSSSCG00000007944	37985131	Group B
ENSSSCG00000007944	37950414	Group B
ENSSSCG00000007947	37997429	Group B
ENSSSCG00000007947	37997397	Group B
ENSSSCG00000007947	37997429	Group D
ENSSSCG00000007947	37997397	Group D
ENSSSCG00000007952	38595283	Group D
ENSSSCG00000007952	38595268	Group D
ENSSSCG00000008009	40933263	Group B
ENSSSCG00000008009	40911072	Group B
ENSSSCG00000008012	40162927	Group B
ENSSSCG00000008012	40162900	Group B
ENSSSCG00000008077	42647624	Group D
ENSSSCG00000008077	42649635	Group D
ENSSSCG00000008077	42641191	Group D
ENSSSCG00000008079	42974377	Group B
ENSSSCG00000008079	42893833	Group B
ENSSSCG00000008079	42974869	Group B
ENSSSCG00000008079	42974863	Group B
ENSSSCG00000008079	42974377	Group D
ENSSSCG00000008079	42931023	Group D
ENSSSCG00000008079	42974869	Group D
ENSSSCG00000008079	42974863	Group D
ENSSSCG00000008105	44604521	Group D
ENSSSCG00000008105	44599234	Group D
ENSSSCG00000008113	46169340	Group B
ENSSSCG00000008113	46169484	Group B
ENSSSCG00000008113	46168207	Group B
ENSSSCG00000008147	49456554	Group D
ENSSSCG00000008147	49418289	Group D
ENSSSCG00000008168	53065794	Group B
ENSSSCG00000008168	53060011	Group B
ENSSSCG00000008168	53060323	Group B
ENSSSCG00000008168	53058324	Group B
ENSSSCG00000008168	53060336	Group D
ENSSSCG00000008168	53060323	Group D
ENSSSCG00000008168	53060011	Group D
ENSSSCG00000008168	53057860	Group D
ENSSSCG00000008169	53289259	Group B
ENSSSCG00000008169	53289227	Group B
ENSSSCG00000008169	53289259	Group D
ENSSSCG00000008169	53289227	Group D
ENSSSCG00000008179	54829716	Group B
ENSSSCG00000008179	54789180	Group B
ENSSSCG00000008179	54862140	Group B
ENSSSCG00000008179	54862121	Group B
ENSSSCG00000008188	55665255	Group B
ENSSSCG00000008188	55665273	Group B
ENSSSCG00000008188	55665255	Group D
ENSSSCG00000008188	55665244	Group D
ENSSSCG00000008188	55665273	Group D
ENSSSCG00000008192	56470258	Group B
ENSSSCG00000008192	56470213	Group B
ENSSSCG00000008192	56470258	Group D
ENSSSCG00000008192	56470213	Group D
ENSSSCG00000008208	57506230	Group B
ENSSSCG00000008208	57506242	Group B
ENSSSCG00000008217	58029763	Group D
ENSSSCG00000008217	58029757	Group D
ENSSSCG00000008217	58029759	Group D
ENSSSCG00000008217	58029739	Group D
ENSSSCG00000008227	58919477	Group B
ENSSSCG00000008227	58881481	Group B
ENSSSCG00000008266	68516775	Group B
ENSSSCG00000008266	68516659	Group B
ENSSSCG00000008266	68516775	Group D
ENSSSCG00000008266	68516659	Group D
ENSSSCG00000008298	69209530	Group B
ENSSSCG00000008298	69225952	Group B
ENSSSCG00000008298	69225998	Group B
ENSSSCG00000008298	69210879	Group D
ENSSSCG00000008298	69225952	Group D
ENSSSCG00000008298	69225998	Group D
ENSSSCG00000008337	72966552	Group B
ENSSSCG00000008337	72949760	Group B
ENSSSCG00000008337	72949606	Group D
ENSSSCG00000008337	72967809	Group D
ENSSSCG00000008339	73080186	Group D
ENSSSCG00000008339	73085296	Group D
ENSSSCG00000008359	76868747	Group B
ENSSSCG00000008359	76868805	Group B
ENSSSCG00000008359	76869779	Group B
ENSSSCG00000008359	76869869	Group B
ENSSSCG00000008359	76869772	Group D
ENSSSCG00000008359	76868747	Group D
ENSSSCG00000008359	76868805	Group D
ENSSSCG00000008359	76869779	Group D
ENSSSCG00000008359	76869869	Group D
ENSSSCG00000008377	79941992	Group B
ENSSSCG00000008377	79941527	Group B
ENSSSCG00000008377	79941992	Group D
ENSSSCG00000008377	79941527	Group D
ENSSSCG00000008392	81296125	Group B
ENSSSCG00000008392	81290691	Group B
ENSSSCG00000008392	81296231	Group B
ENSSSCG00000008406	85939179	Group B
ENSSSCG00000008406	85939095	Group B
ENSSSCG00000008412	87330178	Group B
ENSSSCG00000008412	87336939	Group B
ENSSSCG00000008433	93385942	Group B
ENSSSCG00000008433	93386351	Group B
ENSSSCG00000008433	93385942	Group D
ENSSSCG00000008433	93386351	Group D
ENSSSCG00000008452	96588603	Group B
ENSSSCG00000008452	96592641	Group B
ENSSSCG00000008452	96588665	Group B
ENSSSCG00000008475	101084658	Group B
ENSSSCG00000008475	101084618	Group B
ENSSSCG00000008484	101609997	Group B
ENSSSCG00000008484	101608767	Group B
ENSSSCG00000008484	101608885	Group D
ENSSSCG00000008484	101608767	Group D
ENSSSCG00000008487	102029085	Group B
ENSSSCG00000008487	102029163	Group B
ENSSSCG00000008487	101963929	Group B
ENSSSCG00000008487	102028030	Group B
ENSSSCG00000008496	103090336	Group B
ENSSSCG00000008496	103096047	Group B
ENSSSCG00000008496	103088111	Group D
ENSSSCG00000008496	103095853	Group D
ENSSSCG00000008503	103614690	Group B
ENSSSCG00000008503	103612205	Group B
ENSSSCG00000008503	103614690	Group D
ENSSSCG00000008503	103612205	Group D
ENSSSCG00000008515	107656432	Group B
ENSSSCG00000008515	107656638	Group B
ENSSSCG00000008515	107656533	Group B
ENSSSCG00000008515	107634443	Group D
ENSSSCG00000008515	107656638	Group D
ENSSSCG00000008515	107656533	Group D
ENSSSCG00000008576	113242329	Group B
ENSSSCG00000008576	113476790	Group B
ENSSSCG00000008583	114444624	Group B
ENSSSCG00000008583	114468632	Group B
ENSSSCG00000008583	114440721	Group B
ENSSSCG00000008583	114508440	Group B
ENSSSCG00000008583	114444624	Group D
ENSSSCG00000008583	114440721	Group D
ENSSSCG00000008583	114508440	Group D
ENSSSCG00000008614	120148438	Group B
ENSSSCG00000008614	120169502	Group B
ENSSSCG00000008614	120170964	Group B
ENSSSCG00000008614	120148438	Group D
ENSSSCG00000008614	120170964	Group D
ENSSSCG00000008617	120983558	Group B
ENSSSCG00000008617	121069239	Group B
ENSSSCG00000008617	121069340	Group B
ENSSSCG00000008617	121030873	Group D
ENSSSCG00000008617	121066489	Group D
ENSSSCG00000008617	121069340	Group D
ENSSSCG00000008629	125473460	Group B
ENSSSCG00000008629	125493341	Group B
ENSSSCG00000008629	125490760	Group B
ENSSSCG00000008629	125490723	Group D
ENSSSCG00000008629	125493341	Group D
ENSSSCG00000008629	125474355	Group D
ENSSSCG00000008629	125490760	Group D
ENSSSCG00000008633	125775119	Group B
ENSSSCG00000008633	125774610	Group B
ENSSSCG00000008633	125771324	Group B
ENSSSCG00000008633	125775119	Group D
ENSSSCG00000008633	125774610	Group D
ENSSSCG00000008633	125766690	Group D
ENSSSCG00000008638	126772775	Group B
ENSSSCG00000008638	126772382	Group B
ENSSSCG00000008638	126772382	Group D
ENSSSCG00000008638	126772775	Group D
ENSSSCG00000008641	126853988	Group B
ENSSSCG00000008641	126853991	Group B
ENSSSCG00000008641	126850504	Group B
ENSSSCG00000008641	126853970	Group D
ENSSSCG00000008641	126853988	Group D
ENSSSCG00000008641	126853991	Group D
ENSSSCG00000008641	126850504	Group D
ENSSSCG00000008647	128917827	Group B
ENSSSCG00000008647	128917686	Group B
ENSSSCG00000008682	979026	Group B
ENSSSCG00000008682	1015834	Group B
ENSSSCG00000008682	993299	Group B
ENSSSCG00000008682	1015881	Group B
ENSSSCG00000008682	1003998	Group B
ENSSSCG00000008682	1018013	Group B
ENSSSCG00000008682	1015834	Group D
ENSSSCG00000008682	985098	Group D
ENSSSCG00000008682	993100	Group D
ENSSSCG00000008682	993265	Group D
ENSSSCG00000008682	1015881	Group D
ENSSSCG00000008682	1018013	Group D
ENSSSCG00000008690	1369922	Group B
ENSSSCG00000008690	1380585	Group B
ENSSSCG00000008690	1369922	Group D
ENSSSCG00000008690	1380585	Group D
ENSSSCG00000008692	1687411	Group B
ENSSSCG00000008692	1653891	Group B
ENSSSCG00000008692	1710627	Group B
ENSSSCG00000008692	1710627	Group D
ENSSSCG00000008692	1674189	Group D
ENSSSCG00000008697	1933969	Group D
ENSSSCG00000008697	1931315	Group D
ENSSSCG00000008724	2756271	Group B
ENSSSCG00000008724	2756145	Group B
ENSSSCG00000008737	10756383	Group B
ENSSSCG00000008737	10756441	Group B
ENSSSCG00000008742	11110909	Group B
ENSSSCG00000008742	11130104	Group B
ENSSSCG00000008742	11086096	Group D
ENSSSCG00000008742	11129878	Group D
ENSSSCG00000008747	12807140	Group B
ENSSSCG00000008747	12780047	Group B
ENSSSCG00000008765	23872459	Group B
ENSSSCG00000008765	23462243	Group B
ENSSSCG00000008765	23872459	Group D
ENSSSCG00000008765	23462243	Group D
ENSSSCG00000008773	29342998	Group B
ENSSSCG00000008773	29342015	Group B
ENSSSCG00000008785	30148223	Group D
ENSSSCG00000008785	30259603	Group D
ENSSSCG00000008794	31372343	Group B
ENSSSCG00000008794	31369633	Group B
ENSSSCG00000008794	31369267	Group B
ENSSSCG00000008794	31369739	Group B
ENSSSCG00000008794	31369633	Group D
ENSSSCG00000008794	31369739	Group D
ENSSSCG00000008794	31369267	Group D
ENSSSCG00000008794	31372343	Group D
ENSSSCG00000008799	32707148	Group D
ENSSSCG00000008799	32791797	Group D
ENSSSCG00000008842	41419569	Group B
ENSSSCG00000008842	41493731	Group B
ENSSSCG00000008842	41477854	Group D
ENSSSCG00000008842	41492342	Group D
ENSSSCG00000008874	47162984	Group D
ENSSSCG00000008874	47186494	Group D
ENSSSCG00000008877	47656006	Group B
ENSSSCG00000008877	47655880	Group B
ENSSSCG00000008881	48277411	Group B
ENSSSCG00000008881	48275125	Group B
ENSSSCG00000008881	48277411	Group D
ENSSSCG00000008881	48275125	Group D
ENSSSCG00000008923	65360307	Group D
ENSSSCG00000008923	65372537	Group D
ENSSSCG00000008943	67733731	Group B
ENSSSCG00000008943	67726944	Group B
ENSSSCG00000008943	67732804	Group B
ENSSSCG00000008971	71451306	Group B
ENSSSCG00000008971	71451227	Group B
ENSSSCG00000008971	71451306	Group D
ENSSSCG00000008971	71451227	Group D
ENSSSCG00000008986	72678918	Group B
ENSSSCG00000008986	72676322	Group B
ENSSSCG00000008986	72672273	Group B
ENSSSCG00000008986	72678877	Group B
ENSSSCG00000008986	72671957	Group B
ENSSSCG00000008986	72677624	Group D
ENSSSCG00000008986	72672273	Group D
ENSSSCG00000008986	72620744	Group D
ENSSSCG00000008986	72675079	Group D
ENSSSCG00000008990	73410910	Group B
ENSSSCG00000008990	73410981	Group B
ENSSSCG00000009030	81113506	Group B
ENSSSCG00000009030	81113612	Group B
ENSSSCG00000009030	81087530	Group D
ENSSSCG00000009030	81114197	Group D
ENSSSCG00000009035	82340649	Group B
ENSSSCG00000009035	82156326	Group B
ENSSSCG00000009050	85514106	Group D
ENSSSCG00000009050	85514157	Group D
ENSSSCG00000009072	96710195	Group B
ENSSSCG00000009072	96710242	Group B
ENSSSCG00000009072	96710195	Group D
ENSSSCG00000009072	96710242	Group D
ENSSSCG00000009106	104301988	Group B
ENSSSCG00000009106	104418231	Group B
ENSSSCG00000009106	104349558	Group D
ENSSSCG00000009106	104419196	Group D
ENSSSCG00000009123	109222878	Group B
ENSSSCG00000009123	109221294	Group B
ENSSSCG00000009123	109186562	Group B
ENSSSCG00000009123	109221407	Group D
ENSSSCG00000009123	109221294	Group D
ENSSSCG00000009123	109096748	Group D
ENSSSCG00000009144	113378860	Group D
ENSSSCG00000009144	113384745	Group D
ENSSSCG00000009148	113921994	Group D
ENSSSCG00000009148	113943920	Group D
ENSSSCG00000009172	119745497	Group B
ENSSSCG00000009172	119752658	Group B
ENSSSCG00000009172	119753104	Group B
ENSSSCG00000009172	119752786	Group B
ENSSSCG00000009172	119752658	Group D
ENSSSCG00000009172	119752786	Group D
ENSSSCG00000009172	119688346	Group D
ENSSSCG00000009172	119753104	Group D
ENSSSCG00000009177	120584672	Group B
ENSSSCG00000009177	120613308	Group B
ENSSSCG00000009180	120886028	Group B
ENSSSCG00000009180	120917432	Group B
ENSSSCG00000009230	133937217	Group B
ENSSSCG00000009230	133793578	Group B
ENSSSCG00000009230	133930418	Group B
ENSSSCG00000009230	133793607	Group D
ENSSSCG00000009230	133937217	Group D
ENSSSCG00000009230	133793578	Group D
ENSSSCG00000009230	133930418	Group D
ENSSSCG00000009239	135236047	Group B
ENSSSCG00000009239	135236163	Group B
ENSSSCG00000009239	135236047	Group D
ENSSSCG00000009239	135236163	Group D
ENSSSCG00000009240	135275832	Group B
ENSSSCG00000009240	135279045	Group B
ENSSSCG00000009240	135279091	Group B
ENSSSCG00000009240	135279045	Group D
ENSSSCG00000009240	135256222	Group D
ENSSSCG00000009240	135279091	Group D
ENSSSCG00000009244	135494874	Group B
ENSSSCG00000009244	135495102	Group B
ENSSSCG00000009244	135428469	Group B
ENSSSCG00000009244	135428406	Group B
ENSSSCG00000009244	135482283	Group B
ENSSSCG00000009244	135495102	Group D
ENSSSCG00000009244	135494874	Group D
ENSSSCG00000009244	135482681	Group D
ENSSSCG00000009244	135428469	Group D
ENSSSCG00000009244	135428406	Group D
ENSSSCG00000009249	135862614	Group B
ENSSSCG00000009249	135862480	Group B
ENSSSCG00000009249	135846970	Group B
ENSSSCG00000009249	135855061	Group B
ENSSSCG00000009249	135862683	Group B
ENSSSCG00000009249	135862438	Group B
ENSSSCG00000009249	135862480	Group D
ENSSSCG00000009249	135862614	Group D
ENSSSCG00000009249	135853759	Group D
ENSSSCG00000009249	135862683	Group D
ENSSSCG00000009249	135862438	Group D
ENSSSCG00000009256	137878273	Group B
ENSSSCG00000009256	137878397	Group B
ENSSSCG00000009256	137878397	Group D
ENSSSCG00000009256	137878273	Group D
ENSSSCG00000009305	4869117	Group B
ENSSSCG00000009305	4867793	Group B
ENSSSCG00000009305	4866038	Group B
ENSSSCG00000009310	5045913	Group B
ENSSSCG00000009310	5045983	Group B
ENSSSCG00000009310	5045913	Group D
ENSSSCG00000009310	5049360	Group D
ENSSSCG00000009335	7906495	Group D
ENSSSCG00000009335	7896384	Group D
ENSSSCG00000009369	14648358	Group B
ENSSSCG00000009369	14648381	Group B
ENSSSCG00000009369	14648358	Group D
ENSSSCG00000009369	14648381	Group D
ENSSSCG00000009397	18400305	Group D
ENSSSCG00000009397	18400461	Group D
ENSSSCG00000009397	18400364	Group D
ENSSSCG00000009400	19182441	Group B
ENSSSCG00000009400	19182387	Group B
ENSSSCG00000009400	19182441	Group D
ENSSSCG00000009400	19165094	Group D
ENSSSCG00000009410	21012254	Group B
ENSSSCG00000009410	21036385	Group B
ENSSSCG00000009414	21386825	Group B
ENSSSCG00000009414	21386941	Group B
ENSSSCG00000009414	21386825	Group D
ENSSSCG00000009414	21386941	Group D
ENSSSCG00000009440	25871194	Group D
ENSSSCG00000009440	25896596	Group D
ENSSSCG00000009440	25896698	Group D
ENSSSCG00000009466	47885812	Group B
ENSSSCG00000009466	47885728	Group B
ENSSSCG00000009466	47885812	Group D
ENSSSCG00000009466	47885728	Group D
ENSSSCG00000009480	51558367	Group B
ENSSSCG00000009480	51558434	Group B
ENSSSCG00000009480	51558367	Group D
ENSSSCG00000009480	51558434	Group D
ENSSSCG00000009505	66641649	Group D
ENSSSCG00000009505	66641601	Group D
ENSSSCG00000009505	66636847	Group D
ENSSSCG00000009509	67059394	Group B
ENSSSCG00000009509	67043507	Group B
ENSSSCG00000009509	67060047	Group B
ENSSSCG00000009509	67059394	Group D
ENSSSCG00000009509	67060047	Group D
ENSSSCG00000009516	68166822	Group D
ENSSSCG00000009516	68319831	Group D
ENSSSCG00000009516	68319770	Group D
ENSSSCG00000009516	68319923	Group D
ENSSSCG00000009528	70995663	Group B
ENSSSCG00000009528	71008684	Group B
ENSSSCG00000009528	71008618	Group B
ENSSSCG00000009534	71138851	Group B
ENSSSCG00000009534	71138862	Group B
ENSSSCG00000009545	77161614	Group D
ENSSSCG00000009545	77004668	Group D
ENSSSCG00000009551	77530989	Group D
ENSSSCG00000009551	77459359	Group D
ENSSSCG00000009556	78589191	Group B
ENSSSCG00000009556	78558551	Group B
ENSSSCG00000009556	78558458	Group B
ENSSSCG00000009556	78588916	Group B
ENSSSCG00000009556	78589191	Group D
ENSSSCG00000009556	78588916	Group D
ENSSSCG00000009560	78778248	Group B
ENSSSCG00000009560	78778286	Group B
ENSSSCG00000009563	78742830	Group B
ENSSSCG00000009563	78742880	Group B
ENSSSCG00000009563	78742933	Group B
ENSSSCG00000009570	479010	Group B
ENSSSCG00000009570	480028	Group B
ENSSSCG00000009570	463422	Group B
ENSSSCG00000009570	479010	Group D
ENSSSCG00000009570	480028	Group D
ENSSSCG00000009570	463422	Group D
ENSSSCG00000009589	2111863	Group B
ENSSSCG00000009589	2161022	Group B
ENSSSCG00000009589	2134657	Group B
ENSSSCG00000009589	2108625	Group D
ENSSSCG00000009589	2161022	Group D
ENSSSCG00000009589	2134657	Group D
ENSSSCG00000009611	6278885	Group B
ENSSSCG00000009611	6279942	Group B
ENSSSCG00000009611	6275150	Group D
ENSSSCG00000009611	6279158	Group D
ENSSSCG00000009620	6452099	Group B
ENSSSCG00000009620	6477362	Group B
ENSSSCG00000009622	6527805	Group B
ENSSSCG00000009622	6527828	Group B
ENSSSCG00000009627	6857721	Group B
ENSSSCG00000009627	6857861	Group B
ENSSSCG00000009628	6874315	Group B
ENSSSCG00000009628	6873856	Group B
ENSSSCG00000009657	10258406	Group B
ENSSSCG00000009657	10283038	Group B
ENSSSCG00000009657	10283213	Group D
ENSSSCG00000009657	10283038	Group D
ENSSSCG00000009658	10343525	Group B
ENSSSCG00000009658	10345591	Group B
ENSSSCG00000009658	10343525	Group D
ENSSSCG00000009658	10343596	Group D
ENSSSCG00000009684	13499829	Group B
ENSSSCG00000009684	13642891	Group B
ENSSSCG00000009704	16711227	Group B
ENSSSCG00000009704	16712283	Group B
ENSSSCG00000009704	16712268	Group B
ENSSSCG00000009704	16712358	Group B
ENSSSCG00000009704	16712283	Group D
ENSSSCG00000009704	16712268	Group D
ENSSSCG00000009704	16712358	Group D
ENSSSCG00000009711	20034711	Group B
ENSSSCG00000009711	20038732	Group B
ENSSSCG00000009711	20034711	Group D
ENSSSCG00000009711	20038325	Group D
ENSSSCG00000009717	20679657	Group B
ENSSSCG00000009717	20642423	Group B
ENSSSCG00000009720	21163555	Group B
ENSSSCG00000009720	21163499	Group B
ENSSSCG00000009720	21144358	Group B
ENSSSCG00000009732	22683780	Group B
ENSSSCG00000009732	22655697	Group B
ENSSSCG00000009732	22683780	Group D
ENSSSCG00000009732	22675412	Group D
ENSSSCG00000009759	28393558	Group D
ENSSSCG00000009759	28371915	Group D
ENSSSCG00000009759	28387827	Group D
ENSSSCG00000009759	28393524	Group D
ENSSSCG00000009761	28741143	Group D
ENSSSCG00000009761	28797696	Group D
ENSSSCG00000009773	29447950	Group D
ENSSSCG00000009773	29470744	Group D
ENSSSCG00000009778	29519840	Group D
ENSSSCG00000009778	29519760	Group D
ENSSSCG00000009791	30261148	Group B
ENSSSCG00000009791	30257239	Group B
ENSSSCG00000009791	30260878	Group D
ENSSSCG00000009791	30257239	Group D
ENSSSCG00000009792	30287371	Group B
ENSSSCG00000009792	30287446	Group B
ENSSSCG00000009792	30287885	Group B
ENSSSCG00000009792	30287371	Group D
ENSSSCG00000009792	30287446	Group D
ENSSSCG00000009793	30408220	Group B
ENSSSCG00000009793	30336178	Group B
ENSSSCG00000009793	30392858	Group D
ENSSSCG00000009793	30464687	Group D
ENSSSCG00000009839	33196193	Group B
ENSSSCG00000009839	33195932	Group B
ENSSSCG00000009850	34486810	Group B
ENSSSCG00000009850	34506736	Group B
ENSSSCG00000009850	34486810	Group D
ENSSSCG00000009850	34509519	Group D
ENSSSCG00000009853	34631269	Group B
ENSSSCG00000009853	34629951	Group B
ENSSSCG00000009853	34631269	Group D
ENSSSCG00000009853	34629951	Group D
ENSSSCG00000009858	35354828	Group B
ENSSSCG00000009858	35354876	Group B
ENSSSCG00000009858	35353038	Group B
ENSSSCG00000009873	38599712	Group D
ENSSSCG00000009873	38599437	Group D
ENSSSCG00000009916	40656969	Group B
ENSSSCG00000009916	40656844	Group B
ENSSSCG00000009916	40656844	Group D
ENSSSCG00000009916	40656969	Group D
ENSSSCG00000009925	41051813	Group B
ENSSSCG00000009925	41049013	Group B
ENSSSCG00000009925	41034665	Group B
ENSSSCG00000009925	41034757	Group B
ENSSSCG00000009925	41051813	Group D
ENSSSCG00000009925	41043266	Group D
ENSSSCG00000009925	41034665	Group D
ENSSSCG00000009925	41034757	Group D
ENSSSCG00000009934	41468941	Group B
ENSSSCG00000009934	41469071	Group B
ENSSSCG00000009934	41468976	Group B
ENSSSCG00000009934	41468941	Group D
ENSSSCG00000009934	41443854	Group D
ENSSSCG00000009934	41469071	Group D
ENSSSCG00000009934	41468976	Group D
ENSSSCG00000009946	42259866	Group B
ENSSSCG00000009946	42260075	Group B
ENSSSCG00000009946	42259866	Group D
ENSSSCG00000009946	42260075	Group D
ENSSSCG00000009956	43440300	Group B
ENSSSCG00000009956	43421724	Group B
ENSSSCG00000009956	43441715	Group D
ENSSSCG00000009956	43421724	Group D
ENSSSCG00000009971	46196701	Group D
ENSSSCG00000009971	46241252	Group D
ENSSSCG00000009974	46439355	Group B
ENSSSCG00000009974	46439335	Group B
ENSSSCG00000009974	46439121	Group B
ENSSSCG00000009974	46439355	Group D
ENSSSCG00000009974	46439335	Group D
ENSSSCG00000009974	46439121	Group D
ENSSSCG00000009994	47022565	Group B
ENSSSCG00000009994	47022543	Group B
ENSSSCG00000009994	47022565	Group D
ENSSSCG00000009994	47022543	Group D
ENSSSCG00000010029	48133371	Group B
ENSSSCG00000010029	48146814	Group B
ENSSSCG00000010029	48152612	Group B
ENSSSCG00000010053	49463938	Group B
ENSSSCG00000010053	49393723	Group B
ENSSSCG00000010053	49463948	Group B
ENSSSCG00000010053	49463938	Group D
ENSSSCG00000010053	49340799	Group D
ENSSSCG00000010053	49393723	Group D
ENSSSCG00000010053	49463948	Group D
ENSSSCG00000010081	50120577	Group B
ENSSSCG00000010081	50163475	Group B
ENSSSCG00000010081	50165446	Group B
ENSSSCG00000010081	50149371	Group D
ENSSSCG00000010081	50163475	Group D
ENSSSCG00000010081	50165446	Group D
ENSSSCG00000010094	50507083	Group B
ENSSSCG00000010094	50510625	Group B
ENSSSCG00000010094	50497574	Group D
ENSSSCG00000010094	50510625	Group D
ENSSSCG00000010132	51403991	Group B
ENSSSCG00000010132	51391930	Group B
ENSSSCG00000010132	51403020	Group B
ENSSSCG00000010132	51403991	Group D
ENSSSCG00000010132	51403020	Group D
ENSSSCG00000010132	51389475	Group D
ENSSSCG00000010135	51488454	Group B
ENSSSCG00000010135	51488673	Group B
ENSSSCG00000010158	56122096	Group B
ENSSSCG00000010158	56127637	Group B
ENSSSCG00000010158	56125132	Group B
ENSSSCG00000010158	56125190	Group B
ENSSSCG00000010158	56120585	Group D
ENSSSCG00000010158	56125132	Group D
ENSSSCG00000010158	56127637	Group D
ENSSSCG00000010158	56125190	Group D
ENSSSCG00000010180	59492043	Group B
ENSSSCG00000010180	59491705	Group B
ENSSSCG00000010198	61125944	Group B
ENSSSCG00000010198	61125979	Group B
ENSSSCG00000010214	64280729	Group B
ENSSSCG00000010214	64248905	Group B
ENSSSCG00000010238	71497380	Group B
ENSSSCG00000010238	71498334	Group B
ENSSSCG00000010238	71497342	Group B
ENSSSCG00000010238	71497380	Group D
ENSSSCG00000010238	71498334	Group D
ENSSSCG00000010238	71497342	Group D
ENSSSCG00000010246	72030977	Group B
ENSSSCG00000010246	72030902	Group B
ENSSSCG00000010250	72240044	Group B
ENSSSCG00000010250	72240011	Group B
ENSSSCG00000010250	72241661	Group B
ENSSSCG00000010250	72240327	Group D
ENSSSCG00000010250	72239848	Group D
ENSSSCG00000010250	72240230	Group D
ENSSSCG00000010274	73780402	Group B
ENSSSCG00000010274	73779038	Group B
ENSSSCG00000010274	73768937	Group D
ENSSSCG00000010274	73780402	Group D
ENSSSCG00000010277	74266593	Group B
ENSSSCG00000010277	74266665	Group B
ENSSSCG00000010313	76811658	Group B
ENSSSCG00000010313	76811849	Group B
ENSSSCG00000010313	76811658	Group D
ENSSSCG00000010313	76811849	Group D
ENSSSCG00000010315	77203319	Group B
ENSSSCG00000010315	77316891	Group B
ENSSSCG00000010331	81879374	Group B
ENSSSCG00000010331	81879199	Group B
ENSSSCG00000010331	81879557	Group B
ENSSSCG00000010331	81879374	Group D
ENSSSCG00000010331	81879199	Group D
ENSSSCG00000010331	81879557	Group D
ENSSSCG00000010340	82271000	Group B
ENSSSCG00000010340	82271152	Group B
ENSSSCG00000010340	82270917	Group B
ENSSSCG00000010340	82271152	Group D
ENSSSCG00000010340	82270917	Group D
ENSSSCG00000010341	82364624	Group B
ENSSSCG00000010341	82364662	Group B
ENSSSCG00000010341	82364624	Group D
ENSSSCG00000010341	82364662	Group D
ENSSSCG00000010345	85401617	Group B
ENSSSCG00000010345	85400703	Group B
ENSSSCG00000010345	85401756	Group B
ENSSSCG00000010345	85400566	Group B
ENSSSCG00000010345	85400566	Group D
ENSSSCG00000010345	85401756	Group D
ENSSSCG00000010345	85400694	Group D
ENSSSCG00000010345	85401617	Group D
ENSSSCG00000010351	85661563	Group B
ENSSSCG00000010351	85554369	Group B
[truncated: 3,583 more rows]

## Sheet: Characterization of major PAS
ID	B-mPAS location	D-mPAS location	Type
ENSSSCG00000033381	140698	140698	same
ENSSSCG00000027726	208426	208426	same
ENSSSCG00000024687	300157	300157	same
ENSSSCG00000027229	326373	326373	same
ENSSSCG00000031488	465582	465582	same
ENSSSCG00000009570	479010	479010	same
ENSSSCG00000039541	612778	612778	same
ENSSSCG00000016406	641313	641313	same
ENSSSCG00000021814	728540	728540	same
ENSSSCG00000039807	739843	739843	same
ENSSSCG00000028033	955970	955970	same
ENSSSCG00000035230	967104	967104	same
ENSSSCG00000014580	1181221	1181221	same
ENSSSCG00000024235	1284157	1284157	same
ENSSSCG00000028865	1300352	1300352	same
ENSSSCG00000008690	1380585	1380585	same
ENSSSCG00000029745	1523906	1523906	same
ENSSSCG00000002525	1627187	1627187	same
ENSSSCG00000008692	1710627	1710627	same
ENSSSCG00000034709	1909993	1909993	same
ENSSSCG00000039745	1963807	1963807	same
ENSSSCG00000009589	2161022	2161022	same
ENSSSCG00000002547	2220593	2220593	same
ENSSSCG00000038397	2896000	2896000	same
ENSSSCG00000045808	3152257	3152257	same
ENSSSCG00000017167	3432587	3432587	same
ENSSSCG00000016781	3919979	3919979	same
ENSSSCG00000016782	3999604	3999604	same
ENSSSCG00000037645	4146273	4146273	same
ENSSSCG00000015668	4171276	4171276	same
ENSSSCG00000029811	4201562	4201562	same
ENSSSCG00000012879	4205743	4205743	same
ENSSSCG00000012886	4691912	4691912	same
ENSSSCG00000037376	4857203	4857203	same
ENSSSCG00000009310	5045913	5045913	same
ENSSSCG00000017198	5479523	5479523	same
ENSSSCG00000017202	5634974	5634974	same
ENSSSCG00000000034	5718660	5718660	same
ENSSSCG00000000036	5985140	5985140	same
ENSSSCG00000017206	6010744	6010744	same
ENSSSCG00000014794	6419628	6419628	same
ENSSSCG00000027196	6420763	6420763	same
ENSSSCG00000037541	6516302	6516302	same
ENSSSCG00000037653	6940128	6940128	same
ENSSSCG00000000146	7143033	7143033	same
ENSSSCG00000013017	7320287	7320287	same
ENSSSCG00000014819	7360159	7360159	same
ENSSSCG00000062583	7403803	7403803	same
ENSSSCG00000013023	7440401	7440401	same
ENSSSCG00000040317	7691667	7691667	same
ENSSSCG00000014825	7850813	7850813	same
ENSSSCG00000020856	8605218	8605218	same
ENSSSCG00000016498	9358795	9358795	same
ENSSSCG00000014851	9474273	9474273	same
ENSSSCG00000057105	9532521	9532521	same
ENSSSCG00000000107	9620439	9620439	same
ENSSSCG00000001052	9666838	9666838	same
ENSSSCG00000016502	9715160	9715160	same
ENSSSCG00000010823	9734492	9734492	same
ENSSSCG00000013083	10112839	10112839	same
ENSSSCG00000026733	10135040	10135040	same
ENSSSCG00000009657	10283038	10283038	same
ENSSSCG00000028759	10450228	10450228	same
ENSSSCG00000021944	10571066	10571066	same
ENSSSCG00000005959	10643388	10643388	same
ENSSSCG00000037030	10719415	10719415	same
ENSSSCG00000013114	10814329	10814329	same
ENSSSCG00000007030	11348504	11348504	same
ENSSSCG00000007031	11388069	11388069	same
ENSSSCG00000010834	11428812	11428812	same
ENSSSCG00000007721	11811362	11811362	same
ENSSSCG00000038960	12033696	12033696	same
ENSSSCG00000001063	12137929	12137929	same
ENSSSCG00000046319	12598642	12598642	same
ENSSSCG00000040713	13290017	13290017	same
ENSSSCG00000039290	13395382	13395382	same
ENSSSCG00000021354	13979408	13979408	same
ENSSSCG00000054188	14058412	14058412	same
ENSSSCG00000004082	14201593	14201593	same
ENSSSCG00000032092	14579262	14579262	same
ENSSSCG00000009369	14648381	14648381	same
ENSSSCG00000017277	14723289	14723289	same
ENSSSCG00000026044	15014980	15014980	same
ENSSSCG00000013233	15154367	15154367	same
ENSSSCG00000029652	15689802	15689802	same
ENSSSCG00000015689	15885671	15885671	same
ENSSSCG00000011226	16860729	16860729	same
ENSSSCG00000002762	17631775	17631775	same
ENSSSCG00000021977	18176648	18176648	same
ENSSSCG00000032028	18294816	18294816	same
ENSSSCG00000007812	18866876	18866876	same
ENSSSCG00000016564	18930896	18930896	same
ENSSSCG00000009400	19182441	19182441	same
ENSSSCG00000007815	19439613	19439613	same
ENSSSCG00000016572	19673159	19673159	same
ENSSSCG00000009711	20034711	20034711	same
ENSSSCG00000017386	20053961	20053961	same
ENSSSCG00000014915	20158741	20158741	same
ENSSSCG00000021210	20223845	20223845	same
ENSSSCG00000017419	20756288	20756288	same
ENSSSCG00000009414	21386941	21386941	same
ENSSSCG00000000377	21504051	21504051	same
ENSSSCG00000000379	21535267	21535267	same
ENSSSCG00000027738	21789975	21789975	same
ENSSSCG00000039137	21806147	21806147	same
ENSSSCG00000040929	21932901	21932901	same
ENSSSCG00000006016	22031471	22031471	same
ENSSSCG00000010795	22631555	22631555	same
ENSSSCG00000011245	22651439	22651439	same
ENSSSCG00000009732	22683780	22683780	same
ENSSSCG00000010798	22734332	22734332	same
ENSSSCG00000001379	23252183	23252183	same
ENSSSCG00000008765	23462243	23462243	same
ENSSSCG00000001396	23625852	23625852	same
ENSSSCG00000021818	23894647	23894647	same
ENSSSCG00000017514	23944301	23944301	same
ENSSSCG00000017525	24315554	24315554	same
ENSSSCG00000010925	24637354	24637354	same
ENSSSCG00000001463	25077470	25077470	same
ENSSSCG00000017543	25080225	25080225	same
ENSSSCG00000001471	25159065	25159065	same
ENSSSCG00000011274	25208311	25208311	same
ENSSSCG00000016859	25903883	25903883	same
ENSSSCG00000017553	26004909	26004909	same
ENSSSCG00000025820	26154407	26154407	same
ENSSSCG00000017571	26679720	26679720	same
ENSSSCG00000032531	26770289	26770289	same
ENSSSCG00000007097	26800989	26800989	same
ENSSSCG00000007098	26946614	26946614	same
ENSSSCG00000004156	27058161	27058161	same
ENSSSCG00000000457	27080998	27080998	same
ENSSSCG00000016866	27421382	27421382	same
ENSSSCG00000040954	27786362	27786362	same
ENSSSCG00000002774	28181052	28181052	same
ENSSSCG00000006029	28318297	28318297	same
ENSSSCG00000031103	28929963	28929963	same
ENSSSCG00000039060	29113835	29113835	same
ENSSSCG00000007109	29193479	29193479	same
ENSSSCG00000010955	29218379	29218379	same
ENSSSCG00000001499	29300131	29300131	same
ENSSSCG00000028983	29589238	29589238	same
ENSSSCG00000026004	29863591	29863591	same
ENSSSCG00000039157	30042348	30042348	same
ENSSSCG00000009792	30287371	30287371	same
ENSSSCG00000016882	30482261	30482261	same
ENSSSCG00000001534	30995310	30995310	same
ENSSSCG00000021118	31269646	31269646	same
ENSSSCG00000008794	31369633	31369633	same
ENSSSCG00000007895	31372792	31372792	same
ENSSSCG00000011367	31622017	31622017	same
ENSSSCG00000034386	31744969	31744969	same
ENSSSCG00000001556	31861535	31861535	same
ENSSSCG00000035666	31956702	31956702	same
ENSSSCG00000031951	32175066	32175066	same
ENSSSCG00000010973	32191425	32191425	same
ENSSSCG00000011395	32612624	32612624	same
ENSSSCG00000004199	32630638	32630638	same
ENSSSCG00000001572	32674495	32674495	same
ENSSSCG00000011399	32733321	32733321	same
ENSSSCG00000016893	32985633	32985633	same
ENSSSCG00000059332	33063736	33063736	same
ENSSSCG00000040857	33094569	33094569	same
ENSSSCG00000010996	33240721	33240721	same
ENSSSCG00000017617	33296883	33296883	same
ENSSSCG00000007907	33810433	33810433	same
ENSSSCG00000000496	33873509	33873509	same
ENSSSCG00000038505	33964500	33964500	same
ENSSSCG00000000502	34549292	34549292	same
ENSSSCG00000009853	34631269	34631269	same
ENSSSCG00000007203	34745375	34745375	same
ENSSSCG00000023503	35320966	35320966	same
ENSSSCG00000007235	35484735	35484735	same
ENSSSCG00000035873	35721730	35721730	same
ENSSSCG00000056174	35775096	35775096	same
ENSSSCG00000006062	36009824	36009824	same
ENSSSCG00000026153	36545565	36545565	same
ENSSSCG00000012251	36885053	36885053	same
ENSSSCG00000022309	37313159	37313159	same
ENSSSCG00000012254	37334885	37334885	same
ENSSSCG00000007280	37918173	37918173	same
ENSSSCG00000007947	37997397	37997397	same
ENSSSCG00000017688	38111703	38111703	same
ENSSSCG00000017693	38563533	38563533	same
ENSSSCG00000015769	38799950	38799950	same
ENSSSCG00000027063	38903613	38903613	same
ENSSSCG00000025775	38928002	38928002	same
ENSSSCG00000028655	39002427	39002427	same
ENSSSCG00000001700	39233119	39233119	same
ENSSSCG00000007315	39521151	39521151	same
ENSSSCG00000039201	39878643	39878643	same
ENSSSCG00000015040	39927864	39927864	same
ENSSSCG00000011013	40022311	40022311	same
ENSSSCG00000025912	40109715	40109715	same
ENSSSCG00000004237	40141532	40141532	same
ENSSSCG00000032552	40150581	40150581	same
ENSSSCG00000031636	40231980	40231980	same
ENSSSCG00000028227	40378827	40378827	same
ENSSSCG00000022963	40513044	40513044	same
ENSSSCG00000009916	40656844	40656844	same
ENSSSCG00000009925	41051813	41051813	same
ENSSSCG00000009934	41469071	41469071	same
ENSSSCG00000007350	41866362	41866362	same
ENSSSCG00000009946	42259866	42259866	same
ENSSSCG00000030197	42320919	42320919	same
ENSSSCG00000031346	42468051	42468051	same
ENSSSCG00000002860	42491507	42491507	same
ENSSSCG00000002865	42941538	42941538	same
ENSSSCG00000007356	43844548	43844548	same
ENSSSCG00000002869	43903574	43903574	same
ENSSSCG00000031169	44141330	44141330	same
ENSSSCG00000015085	45324454	45324454	same
ENSSSCG00000011493	45496590	45496590	same
ENSSSCG00000030053	45897489	45897489	same
ENSSSCG00000007362	46122976	46122976	same
ENSSSCG00000036350	46213904	46213904	same
ENSSSCG00000001750	46231129	46231129	same
ENSSSCG00000009974	46439121	46439121	same
ENSSSCG00000006127	46852303	46852303	same
ENSSSCG00000017804	46895705	46895705	same
ENSSSCG00000009994	47022565	47022565	same
ENSSSCG00000002954	47210537	47210537	same
ENSSSCG00000007381	47319646	47319646	same
ENSSSCG00000022430	47321078	47321078	same
ENSSSCG00000037463	47405438	47405438	same
ENSSSCG00000016961	47435595	47435595	same
ENSSSCG00000030820	47475684	47475684	same
ENSSSCG00000009466	47885812	47885812	same
ENSSSCG00000011056	48047200	48047200	same
ENSSSCG00000017822	48048733	48048733	same
ENSSSCG00000001769	48075792	48075792	same
ENSSSCG00000008881	48275125	48275125	same
ENSSSCG00000035078	48298261	48298261	same
ENSSSCG00000013405	48678623	48678623	same
ENSSSCG00000017836	48732077	48732077	same
ENSSSCG00000001779	49034671	49034671	same
ENSSSCG00000016725	49192394	49192394	same
ENSSSCG00000010053	49463948	49463948	same
ENSSSCG00000007458	49663199	49663199	same
ENSSSCG00000013409	49691819	49691819	same
ENSSSCG00000039626	49875020	49875020	same
ENSSSCG00000010081	50165446	50165446	same
ENSSSCG00000017879	50491167	50491167	same
ENSSSCG00000010094	50510625	50510625	same
ENSSSCG00000016738	50548403	50548403	same
ENSSSCG00000016744	50702699	50702699	same
ENSSSCG00000004276	50942176	50942176	same
ENSSSCG00000013992	51237607	51237607	same
ENSSSCG00000010132	51403991	51403991	same
ENSSSCG00000038308	51500381	51500381	same
ENSSSCG00000009480	51558367	51558367	same
ENSSSCG00000033706	51601946	51601946	same
ENSSSCG00000035432	51814998	51814998	same
ENSSSCG00000022478	52140293	52140293	same
ENSSSCG00000003103	52637494	52637494	same
ENSSSCG00000003111	53027103	53027103	same
ENSSSCG00000008168	53060011	53060011	same
ENSSSCG00000003114	53161365	53161365	same
ENSSSCG00000034090	53255937	53255937	same
ENSSSCG00000008169	53289227	53289227	same
ENSSSCG00000017006	53740557	53740557	same
ENSSSCG00000011090	53957809	53957809	same
ENSSSCG00000023792	54304260	54304260	same
ENSSSCG00000037216	54374363	54374363	same
ENSSSCG00000052671	54568339	54568339	same
ENSSSCG00000024780	54930791	54930791	same
ENSSSCG00000008188	55665273	55665273	same
ENSSSCG00000031719	55793978	55793978	same
ENSSSCG00000010158	56125190	56125190	same
ENSSSCG00000008192	56470258	56470258	same
ENSSSCG00000015244	56871792	56871792	same
ENSSSCG00000007496	57084621	57084621	same
ENSSSCG00000001871	57569969	57569969	same
ENSSSCG00000014538	57920375	57920375	same
ENSSSCG00000011107	58055951	58055951	same
ENSSSCG00000023312	58082173	58082173	same
ENSSSCG00000001878	58163505	58163505	same
ENSSSCG00000018039	59392537	59392537	same
ENSSSCG00000039460	59562144	59562144	same
ENSSSCG00000001918	59838455	59838455	same
ENSSSCG00000039324	60487364	60487364	same
ENSSSCG00000033626	60750614	60750614	same
ENSSSCG00000028123	60802437	60802437	same
ENSSSCG00000001927	60911549	60911549	same
ENSSSCG00000023437	61398898	61398898	same
ENSSSCG00000034197	61732100	61732100	same
ENSSSCG00000000656	62025142	62025142	same
ENSSSCG00000013837	62240402	62240402	same
ENSSSCG00000036712	62749768	62749768	same
ENSSSCG00000031602	62780463	62780463	same
ENSSSCG00000003998	62859065	62859065	same
ENSSSCG00000000697	64105123	64105123	same
ENSSSCG00000015284	65215943	65215943	same
ENSSSCG00000011540	65850506	65850506	same
ENSSSCG00000011157	67021670	67021670	same
ENSSSCG00000009509	67059394	67059394	same
ENSSSCG00000015650	67365056	67365056	same
ENSSSCG00000036772	67689226	67689226	same
ENSSSCG00000011575	67697005	67697005	same
ENSSSCG00000015664	67959718	67959718	same
ENSSSCG00000008266	68516775	68516775	same
ENSSSCG00000003385	68641281	68641281	same
ENSSSCG00000008298	69225998	69225998	same
ENSSSCG00000040373	69843477	69843477	same
ENSSSCG00000060035	70812798	70812798	same
ENSSSCG00000013592	71246021	71246021	same
ENSSSCG00000008971	71451227	71451227	same
ENSSSCG00000010238	71497380	71497380	same
ENSSSCG00000011616	71730399	71730399	same
ENSSSCG00000024134	72568960	72568960	same
ENSSSCG00000025007	73013335	73013335	same
ENSSSCG00000013533	73123238	73123238	same
ENSSSCG00000013523	73369354	73369354	same
ENSSSCG00000011631	73854989	73854989	same
ENSSSCG00000006236	74295425	74295425	same
ENSSSCG00000025675	74756647	74756647	same
ENSSSCG00000054655	75110016	75110016	same
ENSSSCG00000031083	75485319	75485319	same
ENSSSCG00000011645	75707068	75707068	same
ENSSSCG00000026784	76146532	76146532	same
ENSSSCG00000022757	76148130	76148130	same
ENSSSCG00000010313	76811849	76811849	same
ENSSSCG00000008359	76868805	76868805	same
ENSSSCG00000015943	77130530	77130530	same
ENSSSCG00000021472	77341886	77341886	same
ENSSSCG00000039551	77683292	77683292	same
ENSSSCG00000022900	77814454	77814454	same
ENSSSCG00000015948	77859607	77859607	same
ENSSSCG00000038947	77969496	77969496	same
ENSSSCG00000027509	77974736	77974736	same
ENSSSCG00000006267	78162344	78162344	same
ENSSSCG00000015345	78331992	78331992	same
ENSSSCG00000009556	78589191	78589191	same
ENSSSCG00000057993	78633850	78633850	same
ENSSSCG00000020899	79111796	79111796	same
ENSSSCG00000017119	79248448	79248448	same
ENSSSCG00000037803	79793924	79793924	same
ENSSSCG00000032367	79874412	79874412	same
ENSSSCG00000008377	79941527	79941527	same
ENSSSCG00000003520	80089215	80089215	same
ENSSSCG00000002235	80148756	80148756	same
ENSSSCG00000022508	81035774	81035774	same
ENSSSCG00000010331	81879199	81879199	same
ENSSSCG00000036064	82087879	82087879	same
ENSSSCG00000022073	82195087	82195087	same
ENSSSCG00000010340	82271152	82271152	same
ENSSSCG00000000862	82460716	82460716	same
ENSSSCG00000029774	82555603	82555603	same
ENSSSCG00000014071	82668185	82668185	same
ENSSSCG00000024267	82879056	82879056	same
ENSSSCG00000006304	83091586	83091586	same
ENSSSCG00000023235	83228638	83228638	same
ENSSSCG00000023983	83281463	83281463	same
ENSSSCG00000006309	83584448	83584448	same
ENSSSCG00000003559	84123347	84123347	same
ENSSSCG00000023636	84559374	84559374	same
ENSSSCG00000010345	85400566	85400566	same
ENSSSCG00000023118	85947406	85947406	same
ENSSSCG00000003586	86029492	86029492	same
ENSSSCG00000015362	86033327	86033327	same
ENSSSCG00000032007	86252059	86252059	same
ENSSSCG00000033987	86562213	86562213	same
ENSSSCG00000004470	86987455	86987455	same
ENSSSCG00000012560	88101017	88101017	same
ENSSSCG00000016017	88256417	88256417	same
ENSSSCG00000014114	88386933	88386933	same
ENSSSCG00000023122	88558522	88558522	same
ENSSSCG00000006372	89394180	89394180	same
ENSSSCG00000032078	89554868	89554868	same
ENSSSCG00000045502	89632695	89632695	same
ENSSSCG00000027459	90174458	90174458	same
ENSSSCG00000033700	90504451	90504451	same
ENSSSCG00000010401	90640487	90640487	same
ENSSSCG00000033155	90666551	90666551	same
ENSSSCG00000034973	91524577	91524577	same
ENSSSCG00000006455	92412113	92412113	same
ENSSSCG00000004489	92425047	92425047	same
ENSSSCG00000008433	93386351	93386351	same
ENSSSCG00000032583	93398163	93398163	same
ENSSSCG00000025326	93416546	93416546	same
ENSSSCG00000002314	93626634	93626634	same
ENSSSCG00000014146	94992789	94992789	same
ENSSSCG00000006556	95572917	95572917	same
ENSSSCG00000003672	95840525	95840525	same
ENSSSCG00000058331	96393972	96393972	same
ENSSSCG00000002340	96564963	96564963	same
ENSSSCG00000009072	96710242	96710242	same
ENSSSCG00000039769	97113075	97113075	same
ENSSSCG00000038549	97204606	97204606	same
ENSSSCG00000002352	97243748	97243748	same
ENSSSCG00000003679	98539567	98539567	same
ENSSSCG00000031262	99352758	99352758	same
ENSSSCG00000002387	99375333	99375333	same
ENSSSCG00000028509	99411943	99411943	same
ENSSSCG00000011731	100117111	100117111	same
ENSSSCG00000008484	101608767	101608767	same
ENSSSCG00000036113	102785177	102785177	same
ENSSSCG00000028444	103210756	103210756	same
ENSSSCG00000027860	103561699	103561699	same
ENSSSCG00000008503	103612205	103612205	same
ENSSSCG00000038494	103725545	103725545	same
ENSSSCG00000016094	104531503	104531503	same
ENSSSCG00000029082	105007050	105007050	same
ENSSSCG00000006752	105845719	105845719	same
ENSSSCG00000012654	106500386	106500386	same
ENSSSCG00000004550	107339329	107339329	same
ENSSSCG00000008515	107656533	107656533	same
ENSSSCG00000021205	108239037	108239037	same
ENSSSCG00000004561	108403854	108403854	same
ENSSSCG00000029608	108677512	108677512	same
ENSSSCG00000006790	108915676	108915676	same
ENSSSCG00000003710	108966014	108966014	same
ENSSSCG00000026383	109074808	109074808	same
ENSSSCG00000025704	109142241	109142241	same
ENSSSCG00000015453	109280195	109280195	same
ENSSSCG00000028840	109450871	109450871	same
ENSSSCG00000002426	110509903	110509903	same
ENSSSCG00000020842	110991938	110991938	same
ENSSSCG00000012695	111072922	111072922	same
ENSSSCG00000038001	111426247	111426247	same
ENSSSCG00000027135	111770885	111770885	same
ENSSSCG00000032798	111820469	111820469	same
ENSSSCG00000021798	112088477	112088477	same
ENSSSCG00000025768	112171722	112171722	same
ENSSSCG00000032311	112740117	112740117	same
ENSSSCG00000008583	114508440	114508440	same
ENSSSCG00000015485	114984394	114984394	same
ENSSSCG00000004612	116605026	116605026	same
ENSSSCG00000035622	118229802	118229802	same
ENSSSCG00000011769	118899237	118899237	same
ENSSSCG00000009172	119753104	119753104	same
ENSSSCG00000008614	120170964	120170964	same
ENSSSCG00000016184	120230092	120230092	same
ENSSSCG00000016185	120328463	120328463	same
ENSSSCG00000029002	120411580	120411580	same
ENSSSCG00000010621	120581807	120581807	same
ENSSSCG00000010625	121008918	121008918	same
ENSSSCG00000010627	121334688	121334688	same
ENSSSCG00000025374	122090578	122090578	same
ENSSSCG00000030255	122225341	122225341	same
ENSSSCG00000031789	122828031	122828031	same
ENSSSCG00000012746	122882972	122882972	same
ENSSSCG00000028431	123401291	123401291	same
ENSSSCG00000010638	123545916	123545916	same
ENSSSCG00000032408	124050341	124050341	same
ENSSSCG00000022292	124130573	124130573	same
ENSSSCG00000026806	124184019	124184019	same
ENSSSCG00000011803	124589288	124589288	same
ENSSSCG00000008629	125490760	125490760	same
ENSSSCG00000012811	125506737	125506737	same
ENSSSCG00000008633	125774610	125774610	same
ENSSSCG00000003749	126038660	126038660	same
ENSSSCG00000015568	126282827	126282827	same
ENSSSCG00000008638	126772775	126772775	same
ENSSSCG00000008641	126853988	126853988	same
ENSSSCG00000029313	126920931	126920931	same
ENSSSCG00000004684	126998010	126998010	same
ENSSSCG00000006926	127559403	127559403	same
ENSSSCG00000038632	128046591	128046591	same
ENSSSCG00000023351	128162629	128162629	same
ENSSSCG00000036423	128688980	128688980	same
ENSSSCG00000010680	129048102	129048102	same
ENSSSCG00000010683	129347139	129347139	same
ENSSSCG00000014244	129724481	129724481	same
ENSSSCG00000004762	130559227	130559227	same
ENSSSCG00000025691	130654233	130654233	same
ENSSSCG00000004785	131245425	131245425	same
ENSSSCG00000016272	131912178	131912178	same
ENSSSCG00000010702	132016627	132016627	same
ENSSSCG00000037274	132361423	132361423	same
ENSSSCG00000029570	132362772	132362772	same
ENSSSCG00000010726	132715289	132715289	same
ENSSSCG00000011833	133084929	133084929	same
ENSSSCG00000036686	133683872	133683872	same
ENSSSCG00000009230	133930418	133930418	same
ENSSSCG00000010738	134326736	134326736	same
ENSSSCG00000040273	134591822	134591822	same
ENSSSCG00000036828	134898119	134898119	same
ENSSSCG00000011858	135089115	135089115	same
ENSSSCG00000009239	135236047	135236047	same
ENSSSCG00000009240	135279091	135279091	same
ENSSSCG00000009244	135495102	135495102	same
ENSSSCG00000037245	135808311	135808311	same
ENSSSCG00000009249	135862614	135862614	same
ENSSSCG00000038345	136463706	136463706	same
ENSSSCG00000011867	136809655	136809655	same
ENSSSCG00000010755	137262493	137262493	same
ENSSSCG00000009256	137878273	137878273	same
ENSSSCG00000016340	137951965	137951965	same
ENSSSCG00000014319	138343345	138343345	same
ENSSSCG00000028771	138510557	138510557	same
ENSSSCG00000010759	139108017	139108017	same
ENSSSCG00000014339	140869787	140869787	same
ENSSSCG00000026606	141260226	141260226	same
ENSSSCG00000004832	141984775	141984775	same
ENSSSCG00000014361	142010176	142010176	same
ENSSSCG00000014372	142376304	142376304	same
ENSSSCG00000011930	147309578	147309578	same
ENSSSCG00000003809	147567158	147567158	same
ENSSSCG00000004875	149773206	149773206	same
ENSSSCG00000011941	151356692	151356692	same
ENSSSCG00000022486	153699621	153699621	same
ENSSSCG00000034261	158285992	158285992	same
ENSSSCG00000003872	160790759	160790759	same
ENSSSCG00000004908	161628244	161628244	same
ENSSSCG00000028097	165762288	165762288	same
ENSSSCG00000003914	165859838	165859838	same
ENSSSCG00000005009	179623150	179623150	same
ENSSSCG00000005012	179714990	179714990	same
ENSSSCG00000038422	180948904	180948904	same
ENSSSCG00000005072	187372147	187372147	same
ENSSSCG00000026382	194654401	194654401	same
ENSSSCG00000021355	195335515	195335515	same
ENSSSCG00000036556	196852635	196852635	same
ENSSSCG00000005169	203450227	203450227	same
ENSSSCG00000027745	205628416	205628416	same
ENSSSCG00000034758	206698987	206698987	same
ENSSSCG00000038089	207982933	207982933	same
ENSSSCG00000005273	228197034	228197034	same
ENSSSCG00000062892	239868367	239868367	same
ENSSSCG00000005436	248493202	248493202	same
ENSSSCG00000033120	251187172	251187172	same
ENSSSCG00000046439	252460073	252460073	same
ENSSSCG00000032297	261227072	261227072	same
ENSSSCG00000005599	265929059	265929059	same
ENSSSCG00000005602	266024734	266024734	same
ENSSSCG00000005656	269064398	269064398	same
ENSSSCG00000005667	269312844	269312844	same
ENSSSCG00000024341	270037431	270037431	same
ENSSSCG00000005706	270906682	270906682	same
ENSSSCG00000024912	273576527	273576527	same
ENSSSCG00000001219	156978	150160	different
ENSSSCG00000034039	359142	363308	different
ENSSSCG00000026344	506006	479591	different
ENSSSCG00000002540	785452	777710	different
ENSSSCG00000008682	979026	993265	different
ENSSSCG00000001009	1847467	1869074	different
ENSSSCG00000021669	2055048	2054624	different
ENSSSCG00000033089	2980967	2978157	different
ENSSSCG00000005935	3013543	3013536	different
ENSSSCG00000035318	3257594	3251470	different
ENSSSCG00000007580	3834383	3825324	different
ENSSSCG00000012880	4291725	4293763	different
ENSSSCG00000020663	5278448	5226333	different
ENSSSCG00000000029	5687548	5629522	different
ENSSSCG00000007606	5996975	6005111	different
ENSSSCG00000009611	6279942	6279158	different
ENSSSCG00000029168	7225782	7228300	different
ENSSSCG00000039119	7519933	7506431	different
ENSSSCG00000000071	7616473	7617714	different
ENSSSCG00000000072	7670024	7669938	different
ENSSSCG00000001049	8649931	8612784	different
ENSSSCG00000016494	9091665	9126744	different
ENSSSCG00000030877	9438255	9438406	different
ENSSSCG00000032266	9417062	9442827	different
ENSSSCG00000007681	9650530	9653426	different
ENSSSCG00000009658	10345591	10343596	different
ENSSSCG00000016512	10578366	10583940	different
ENSSSCG00000008742	11130104	11129878	different
ENSSSCG00000000145	11438356	11394027	different
ENSSSCG00000010836	11485470	11485452	different
ENSSSCG00000016520	11666099	11666089	different
ENSSSCG00000030123	14185344	14203290	different
ENSSSCG00000013223	14891639	14891019	different
ENSSSCG00000030610	14932180	14926781	different
ENSSSCG00000062259	14991183	14984358	different
ENSSSCG00000001080	16457695	16448301	different
ENSSSCG00000029196	16602477	16573742	different
ENSSSCG00000009704	16711227	16712283	different
ENSSSCG00000011229	17623790	17623794	different
ENSSSCG00000000274	18686493	18699352	different
ENSSSCG00000000288	19489178	19489548	different
ENSSSCG00000000295	19719447	19719701	different
ENSSSCG00000029857	20162607	20162707	different
ENSSSCG00000022155	20162701	20165659	different
ENSSSCG00000015710	20167098	20167378	different
ENSSSCG00000017403	20431365	20458220	different
ENSSSCG00000032467	20636033	20635901	different
ENSSSCG00000017494	22558464	22562266	different
ENSSSCG00000010799	22826559	22763549	different
ENSSSCG00000028740	22750818	22825291	different
ENSSSCG00000017506	22967361	22965915	different
ENSSSCG00000016611	24770105	24866811	different
ENSSSCG00000011278	25932985	25896065	different
ENSSSCG00000011284	26170163	26170590	different
ENSSSCG00000012202	26503782	26523913	different
ENSSSCG00000017566	26736957	26735030	different
ENSSSCG00000000458	27238040	27234597	different
ENSSSCG00000004163	27900858	27901334	different
ENSSSCG00000028004	28058138	28033833	different
ENSSSCG00000029578	28805812	28782812	different
ENSSSCG00000007878	28802471	28802502	different
ENSSSCG00000006033	29343641	29295993	different
ENSSSCG00000009791	30261148	30260878	different
ENSSSCG00000009793	30408220	30392858	different
ENSSSCG00000033602	30960587	30959593	different
ENSSSCG00000022760	30987220	30987798	different
ENSSSCG00000021005	31317486	31303097	different
ENSSSCG00000032381	31568514	31576457	different
ENSSSCG00000000958	32061849	32058092	different
ENSSSCG00000001564	32296646	32296770	different
ENSSSCG00000032595	32961971	32964229	different
ENSSSCG00000023033	34082353	34082515	different
ENSSSCG00000023873	34255589	34255447	different
ENSSSCG00000009850	34506736	34509519	different
ENSSSCG00000004216	35908252	35907928	different
ENSSSCG00000012247	36299698	36299517	different
ENSSSCG00000006066	36725568	36695949	different
ENSSSCG00000012252	37003271	36998011	different
ENSSSCG00000033527	37429652	37232179	different
ENSSSCG00000023304	39285283	39293712	different
ENSSSCG00000025711	40117622	40118119	different
ENSSSCG00000030186	41096409	41043187	different
ENSSSCG00000007342	41150242	41143455	different
ENSSSCG00000011022	41377729	41323076	different
ENSSSCG00000008842	41493731	41492342	different
ENSSSCG00000022521	42395923	42411291	different
ENSSSCG00000008079	42974863	42974377	different
ENSSSCG00000009956	43440300	43421724	different
ENSSSCG00000011036	44016042	44015472	different
ENSSSCG00000025355	45600535	45595923	different
ENSSSCG00000017790	45628590	45693617	different
ENSSSCG00000015790	46197823	46198014	different
ENSSSCG00000015115	46512807	46498752	different
ENSSSCG00000016958	46483187	46520631	different
ENSSSCG00000017812	47284204	47272216	different
ENSSSCG00000015820	48176221	48213560	different
ENSSSCG00000032984	48258956	48238318	different
ENSSSCG00000031659	48385292	48362210	different
ENSSSCG00000015135	48650424	48653591	different
ENSSSCG00000024127	49069233	49069396	different
ENSSSCG00000024636	49521873	49490546	different
ENSSSCG00000004279	51327509	51326846	different
ENSSSCG00000001801	51914283	51918257	different
ENSSSCG00000003107	52841243	52720343	different
ENSSSCG00000029183	52871987	52865079	different
ENSSSCG00000017993	54143783	54292106	different
ENSSSCG00000004304	55895785	55866525	different
ENSSSCG00000006156	56602575	56601634	different
ENSSSCG00000007492	56953273	56951936	different
ENSSSCG00000023245	57315141	57296235	different
ENSSSCG00000000607	57727705	57731241	different
ENSSSCG00000024564	58632343	58632241	different
ENSSSCG00000007516	58847821	58847949	different
ENSSSCG00000001903	58860033	58857594	different
ENSSSCG00000025839	58861267	58865794	different
ENSSSCG00000015861	59620581	59628539	different
ENSSSCG00000035410	59875783	59834581	different
ENSSSCG00000015868	60472978	60472042	different
ENSSSCG00000052814	61574326	61569540	different
ENSSSCG00000006176	61987736	61988315	different
ENSSSCG00000006177	62073199	62089689	different
ENSSSCG00000006187	63712719	63713138	different
ENSSSCG00000013788	63897152	63896481	different
ENSSSCG00000026626	64311194	64311766	different
ENSSSCG00000003359	65154303	65154165	different
ENSSSCG00000006194	65193501	65164717	different
ENSSSCG00000026082	65243650	65269869	different
ENSSSCG00000011549	66044736	66045361	different
ENSSSCG00000011552	66093905	66081923	different
ENSSSCG00000013745	66114947	66118127	different
ENSSSCG00000003401	70598164	70661776	different
ENSSSCG00000025087	72000730	71997862	different
ENSSSCG00000010250	72240044	72240327	different
ENSSSCG00000013538	72668785	72668672	different
ENSSSCG00000008986	72676322	72677624	different
ENSSSCG00000008337	72966552	72967809	different
ENSSSCG00000020710	73239353	73219989	different
ENSSSCG00000010274	73779038	73768937	different
ENSSSCG00000004387	74755410	74760252	different
ENSSSCG00000004405	75817903	75847110	different
ENSSSCG00000031123	75966992	75968399	different
ENSSSCG00000000804	76179393	76275700	different
ENSSSCG00000032366	76480563	76484000	different
ENSSSCG00000013437	76898341	76896989	different
ENSSSCG00000034818	77277052	77276855	different
ENSSSCG00000013416	77506574	77511776	different
ENSSSCG00000028902	77648387	77648182	different
ENSSSCG00000036775	78150577	78149622	different
ENSSSCG00000036610	79085606	79050556	different
ENSSSCG00000014028	79752612	79752526	different
ENSSSCG00000014030	80178732	80183729	different
ENSSSCG00000028228	80300128	80300273	different
ENSSSCG00000009030	81113506	81087530	different
ENSSSCG00000006283	81175016	81175200	different
ENSSSCG00000004441	82062966	82035467	different
ENSSSCG00000010341	82364662	82364624	different
ENSSSCG00000038994	82451811	82436017	different
ENSSSCG00000011676	82726978	82727130	different
ENSSSCG00000015988	82964823	82966583	different
ENSSSCG00000002259	88123314	88153862	different
ENSSSCG00000044340	90254000	90234059	different
ENSSSCG00000016027	91709048	91708976	different
ENSSSCG00000003630	92075292	92076321	different
ENSSSCG00000036722	92104591	92104356	different
ENSSSCG00000011720	92696228	92695439	different
ENSSSCG00000027898	93061400	93059666	different
ENSSSCG00000006482	93616948	93613228	different
ENSSSCG00000040325	94348153	94347793	different
ENSSSCG00000006554	95530357	95530833	different
ENSSSCG00000028663	96467034	96459427	different
ENSSSCG00000022947	97230214	97231914	different
ENSSSCG00000002372	98023661	98039303	different
ENSSSCG00000035209	98869015	98865017	different
ENSSSCG00000004522	100463328	100465428	different
ENSSSCG00000038973	101637247	101631928	different
ENSSSCG00000020878	101794577	101795056	different
ENSSSCG00000006728	102943541	102898425	different
ENSSSCG00000008496	103096047	103095853	different
ENSSSCG00000014170	103369293	103375111	different
ENSSSCG00000009106	104418231	104419196	different
ENSSSCG00000016101	104831377	104804265	different
ENSSSCG00000026940	104893377	104894371	different
ENSSSCG00000022225	105923481	105923410	different
ENSSSCG00000037706	106956049	106957418	different
ENSSSCG00000004558	107882066	107884048	different
ENSSSCG00000006779	107875177	107888356	different
ENSSSCG00000024419	108019570	107998787	different
ENSSSCG00000010513	108377899	108391464	different
ENSSSCG00000009123	109222878	109221407	different
ENSSSCG00000034395	110767200	110745077	different
ENSSSCG00000010576	113166112	113165655	different
ENSSSCG00000029594	113791376	113799444	different
ENSSSCG00000014203	116612061	116738227	different
ENSSSCG00000022048	116886355	116884162	different
ENSSSCG00000011762	117627261	117627396	different
ENSSSCG00000002505	117718996	117735591	different
ENSSSCG00000053937	119153270	119155069	different
ENSSSCG00000003743	119492470	119492423	different
ENSSSCG00000015519	120287206	120323531	different
ENSSSCG00000014223	120427395	120396456	different
ENSSSCG00000015523	120719953	120723401	different
ENSSSCG00000011772	120865387	120834797	different
ENSSSCG00000037105	121056400	121056436	different
ENSSSCG00000008617	121069340	121066489	different
ENSSSCG00000028420	121462886	121462377	different
ENSSSCG00000006885	122448687	122387191	different
ENSSSCG00000040439	124029601	124028659	different
ENSSSCG00000039760	124262169	124366242	different
ENSSSCG00000015558	124767354	124775197	different
ENSSSCG00000015565	125843612	125843681	different
ENSSSCG00000011811	126463196	126463303	different
ENSSSCG00000015588	130471346	130468214	different
ENSSSCG00000016263	131339363	131341845	different
ENSSSCG00000028755	131421885	131394195	different
ENSSSCG00000016266	131583538	131563623	different
ENSSSCG00000038466	133089075	133079234	different
ENSSSCG00000011854	134537280	134537169	different
ENSSSCG00000026753	134806674	134807060	different
ENSSSCG00000010743	135143329	135143301	different
ENSSSCG00000029507	136594632	136590168	different
ENSSSCG00000026644	137028068	137027632	different
ENSSSCG00000027723	137620517	137620632	different
ENSSSCG00000028475	138067981	138080511	different
ENSSSCG00000011884	138880763	138880463	different
ENSSSCG00000011889	140302696	140275234	different
ENSSSCG00000014343	141230231	141230330	different
ENSSSCG00000036711	141459917	141459792	different
ENSSSCG00000037898	141513422	141513505	different
ENSSSCG00000003787	141947118	141946075	different
ENSSSCG00000029158	142416834	142416851	different
ENSSSCG00000003798	145200807	145200363	different
ENSSSCG00000014416	147841109	147837023	different
ENSSSCG00000004859	148049404	148085982	different
ENSSSCG00000032488	148995221	148995354	different
ENSSSCG00000011942	151488524	151486248	different
ENSSSCG00000003839	155893183	155825608	different
ENSSSCG00000011972	159167432	159152489	different
ENSSSCG00000003895	164818874	164819889	different
ENSSSCG00000023266	169115560	169134946	different
ENSSSCG00000028092	181649532	181651949	different
ENSSSCG00000005060	184958240	184990899	different
ENSSSCG00000034798	188617504	188617619	different
ENSSSCG00000005084	189291318	189291087	different
ENSSSCG00000037655	189324600	189305711	different
ENSSSCG00000023674	197193456	197193514	different
ENSSSCG00000012062	200741904	200821913	different
ENSSSCG00000038948	202482427	202482711	different
ENSSSCG00000039085	207013068	207012829	different
ENSSSCG00000005366	239532723	239532664	different
ENSSSCG00000000037	*	6050493	APA only in group D
ENSSSCG00000000039	*	6201865	APA only in group D
ENSSSCG00000000160	*	12667560	APA only in group D
ENSSSCG00000000660	*	62483672	APA only in group D
ENSSSCG00000000702	*	64025520	APA only in group D
ENSSSCG00000000766	*	69654507	APA only in group D
ENSSSCG00000000799	*	74858328	APA only in group D
ENSSSCG00000000915	*	91713918	APA only in group D
ENSSSCG00000001002	*	2412905	APA only in group D
ENSSSCG00000001010	*	1667839	APA only in group D
ENSSSCG00000001038	*	7469717	APA only in group D
ENSSSCG00000001074	*	13900342	APA only in group D
ENSSSCG00000001595	*	35170462	APA only in group D
ENSSSCG00000001814	*	53129952	APA only in group D
ENSSSCG00000001819	*	53519490	APA only in group D
ENSSSCG00000001866	*	57058276	APA only in group D
ENSSSCG00000001898	*	58707186	APA only in group D
ENSSSCG00000001934	*	61184299	APA only in group D
ENSSSCG00000002243	*	80264006	APA only in group D
ENSSSCG00000002245	*	80328629	APA only in group D
ENSSSCG00000002681	*	4501436	APA only in group D
ENSSSCG00000002996	*	48999551	APA only in group D
ENSSSCG00000003090	*	51358297	APA only in group D
ENSSSCG00000003168	*	54546572	APA only in group D
ENSSSCG00000003197	*	54837847	APA only in group D
ENSSSCG00000003433	*	72019687	APA only in group D
ENSSSCG00000003543	*	82162751	APA only in group D
ENSSSCG00000003554	*	83262711	APA only in group D
ENSSSCG00000003627	*	91620000	APA only in group D
ENSSSCG00000003664	*	95563699	APA only in group D
ENSSSCG00000003687	*	101671037	APA only in group D
ENSSSCG00000003718	*	110906972	APA only in group D
ENSSSCG00000003859	*	159780336	APA only in group D
ENSSSCG00000004012	*	880899	APA only in group D
ENSSSCG00000004209	*	35257509	APA only in group D
ENSSSCG00000004253	*	44285148	APA only in group D
ENSSSCG00000004388	*	75037453	APA only in group D
ENSSSCG00000004576	*	111477205	APA only in group D
ENSSSCG00000004730	*	129141407	APA only in group D
ENSSSCG00000004731	*	129197371	APA only in group D
ENSSSCG00000004791	*	132786510	APA only in group D
ENSSSCG00000005039	*	182405254	APA only in group D
ENSSSCG00000005062	*	185867117	APA only in group D
ENSSSCG00000005078	*	188366970	APA only in group D
ENSSSCG00000005112	*	194475856	APA only in group D
ENSSSCG00000005702	*	270702871	APA only in group D
ENSSSCG00000006018	*	23158748	APA only in group D
ENSSSCG00000006074	*	38306764	APA only in group D
ENSSSCG00000006235	*	74110944	APA only in group D
ENSSSCG00000006318	*	84187490	APA only in group D
ENSSSCG00000006365	*	89322994	APA only in group D
ENSSSCG00000006381	*	89952026	APA only in group D
ENSSSCG00000006388	*	90235314	APA only in group D
ENSSSCG00000006508	*	94484460	APA only in group D
ENSSSCG00000006581	*	96037507	APA only in group D
ENSSSCG00000006726	*	102754423	APA only in group D
ENSSSCG00000006762	*	106668029	APA only in group D
ENSSSCG00000006788	*	108857745	APA only in group D
ENSSSCG00000007188	*	33935199	APA only in group D
ENSSSCG00000007617	*	6510945	APA only in group D
ENSSSCG00000007692	*	10017517	APA only in group D
ENSSSCG00000007896	*	31445606	APA only in group D
ENSSSCG00000007941	*	37824774	APA only in group D
ENSSSCG00000007952	*	38595268	APA only in group D
ENSSSCG00000008077	*	42649635	APA only in group D
ENSSSCG00000008105	*	44604521	APA only in group D
ENSSSCG00000008147	*	49418289	APA only in group D
ENSSSCG00000008217	*	58029763	APA only in group D
ENSSSCG00000008339	*	73085296	APA only in group D
ENSSSCG00000008697	*	1933969	APA only in group D
ENSSSCG00000008785	*	30259603	APA only in group D
ENSSSCG00000008799	*	32707148	APA only in group D
ENSSSCG00000008874	*	47186494	APA only in group D
ENSSSCG00000008923	*	65372537	APA only in group D
ENSSSCG00000009050	*	85514157	APA only in group D
ENSSSCG00000009144	*	113384745	APA only in group D
ENSSSCG00000009148	*	113943920	APA only in group D
ENSSSCG00000009335	*	7896384	APA only in group D
ENSSSCG00000009397	*	18400364	APA only in group D
ENSSSCG00000009440	*	25896596	APA only in group D
ENSSSCG00000009505	*	66641649	APA only in group D
ENSSSCG00000009516	*	68319923	APA only in group D
ENSSSCG00000009545	*	77161614	APA only in group D
ENSSSCG00000009551	*	77530989	APA only in group D
ENSSSCG00000009759	*	28393558	APA only in group D
ENSSSCG00000009761	*	28797696	APA only in group D
ENSSSCG00000009773	*	29447950	APA only in group D
ENSSSCG00000009778	*	29519760	APA only in group D
ENSSSCG00000009873	*	38599712	APA only in group D
ENSSSCG00000009971	*	46241252	APA only in group D
ENSSSCG00000010452	*	101238743	APA only in group D
ENSSSCG00000010589	*	113733779	APA only in group D
ENSSSCG00000010690	*	129810620	APA only in group D
ENSSSCG00000010692	*	130674488	APA only in group D
ENSSSCG00000010826	*	10180804	APA only in group D
ENSSSCG00000010876	*	17416622	APA only in group D
ENSSSCG00000011049	*	46826657	APA only in group D
ENSSSCG00000011106	*	57895592	APA only in group D
ENSSSCG00000011113	*	59787396	APA only in group D
ENSSSCG00000011251	*	22981182	APA only in group D
ENSSSCG00000011295	*	26722849	APA only in group D
ENSSSCG00000011368	*	31639677	APA only in group D
ENSSSCG00000011371	*	31658074	APA only in group D
ENSSSCG00000011442	*	34630284	APA only in group D
ENSSSCG00000011451	*	34916875	APA only in group D
ENSSSCG00000011514	*	51422018	APA only in group D
ENSSSCG00000011538	*	64994221	APA only in group D
ENSSSCG00000011546	*	65994226	APA only in group D
ENSSSCG00000011560	*	66203385	APA only in group D
ENSSSCG00000011570	*	66416802	APA only in group D
ENSSSCG00000011589	*	68902060	APA only in group D
ENSSSCG00000011602	*	70397212	APA only in group D
ENSSSCG00000011611	*	71752289	APA only in group D
ENSSSCG00000011672	*	82350215	APA only in group D
ENSSSCG00000011848	*	134000262	APA only in group D
ENSSSCG00000011977	*	160159368	APA only in group D
ENSSSCG00000012102	*	6236098	APA only in group D
ENSSSCG00000012118	*	9616747	APA only in group D
ENSSSCG00000012173	*	19910876	APA only in group D
ENSSSCG00000012396	*	57174321	APA only in group D
ENSSSCG00000012634	*	97095091	APA only in group D
ENSSSCG00000012727	*	120398546	APA only in group D
ENSSSCG00000012916	*	5164028	APA only in group D
ENSSSCG00000013249	*	15790557	APA only in group D
ENSSSCG00000013442	*	76666552	APA only in group D
ENSSSCG00000013467	*	75895412	APA only in group D
ENSSSCG00000013638	*	69443113	APA only in group D
ENSSSCG00000013639	*	69398988	APA only in group D
ENSSSCG00000013857	*	61226379	APA only in group D
ENSSSCG00000014121	*	89106952	APA only in group D
ENSSSCG00000014173	*	103660223	APA only in group D
ENSSSCG00000014195	*	114853097	APA only in group D
ENSSSCG00000014292	*	135389179	APA only in group D
ENSSSCG00000014399	*	144772469	APA only in group D
ENSSSCG00000014577	*	510210	APA only in group D
ENSSSCG00000014850	*	9305552	APA only in group D
ENSSSCG00000015144	*	50413391	APA only in group D
ENSSSCG00000015310	*	72021879	APA only in group D
ENSSSCG00000015368	*	87602891	APA only in group D
ENSSSCG00000015543	*	123271175	APA only in group D
ENSSSCG00000015638	*	66759391	APA only in group D
ENSSSCG00000015815	*	48106716	APA only in group D
ENSSSCG00000016009	*	87028398	APA only in group D
ENSSSCG00000016056	*	95549099	APA only in group D
ENSSSCG00000016300	*	133693463	APA only in group D
ENSSSCG00000016370	*	140058261	APA only in group D
ENSSSCG00000016772	*	55466569	APA only in group D
ENSSSCG00000016832	*	21326463	APA only in group D
ENSSSCG00000016971	*	47994110	APA only in group D
ENSSSCG00000017190	*	5343464	APA only in group D
ENSSSCG00000017209	*	6052128	APA only in group D
ENSSSCG00000017212	*	6130347	APA only in group D
ENSSSCG00000017236	*	6635981	APA only in group D
ENSSSCG00000017310	*	17096802	APA only in group D
ENSSSCG00000017328	*	18068796	APA only in group D
ENSSSCG00000017382	*	20141731	APA only in group D
ENSSSCG00000017615	*	33152286	APA only in group D
ENSSSCG00000017668	*	36064220	APA only in group D
ENSSSCG00000017670	*	36156322	APA only in group D
ENSSSCG00000017799	*	46531639	APA only in group D
ENSSSCG00000017809	*	47115205	APA only in group D
ENSSSCG00000020715	*	10629584	APA only in group D
ENSSSCG00000020868	*	43987789	APA only in group D
ENSSSCG00000021359	*	102562108	APA only in group D
ENSSSCG00000022031	*	83821821	APA only in group D
ENSSSCG00000022092	*	69787951	APA only in group D
ENSSSCG00000022227	*	62335023	APA only in group D
ENSSSCG00000022282	*	117993714	APA only in group D
ENSSSCG00000022479	*	34761482	APA only in group D
ENSSSCG00000022636	*	42869612	APA only in group D
ENSSSCG00000022701	*	67855055	APA only in group D
ENSSSCG00000022849	*	64976299	APA only in group D
ENSSSCG00000022942	*	110300841	APA only in group D
ENSSSCG00000022957	*	420969	APA only in group D
ENSSSCG00000023133	*	84087294	APA only in group D
ENSSSCG00000023165	*	59119497	APA only in group D
ENSSSCG00000023297	*	80405298	APA only in group D
ENSSSCG00000023907	*	3198302	APA only in group D
ENSSSCG00000024486	*	11903645	APA only in group D
ENSSSCG00000024818	*	82224898	APA only in group D
ENSSSCG00000025179	*	63135515	APA only in group D
ENSSSCG00000025492	*	75942507	APA only in group D
ENSSSCG00000025514	*	67582079	APA only in group D
ENSSSCG00000025638	*	25141133	APA only in group D
ENSSSCG00000025686	*	12489429	APA only in group D
ENSSSCG00000025830	*	18827687	APA only in group D
ENSSSCG00000026505	*	20272166	APA only in group D
ENSSSCG00000026819	*	55346865	APA only in group D
ENSSSCG00000026890	*	28388	APA only in group D
ENSSSCG00000026896	*	6388652	APA only in group D
ENSSSCG00000027176	*	28891683	APA only in group D
ENSSSCG00000027272	*	106745047	APA only in group D
ENSSSCG00000027293	*	49150436	APA only in group D
ENSSSCG00000027457	*	56144894	APA only in group D
ENSSSCG00000027556	*	98333641	APA only in group D
ENSSSCG00000027701	*	41534791	APA only in group D
ENSSSCG00000027812	*	71365959	APA only in group D
ENSSSCG00000027941	*	143874136	APA only in group D
ENSSSCG00000028047	*	118753259	APA only in group D
ENSSSCG00000028336	*	54685551	APA only in group D
ENSSSCG00000028553	*	95987436	APA only in group D
ENSSSCG00000028698	*	15186098	APA only in group D
ENSSSCG00000029161	*	131303707	APA only in group D
ENSSSCG00000029170	*	45909533	APA only in group D
ENSSSCG00000029226	*	28260746	APA only in group D
ENSSSCG00000029815	*	28605097	APA only in group D
ENSSSCG00000029954	*	92411455	APA only in group D
ENSSSCG00000030049	*	49315635	APA only in group D
ENSSSCG00000030420	*	13163836	APA only in group D
ENSSSCG00000030685	*	76797031	APA only in group D
ENSSSCG00000031154	*	26329534	APA only in group D
ENSSSCG00000031337	*	33800734	APA only in group D
ENSSSCG00000031429	*	32890335	APA only in group D
ENSSSCG00000031432	*	4734884	APA only in group D
ENSSSCG00000031489	*	95356	APA only in group D
ENSSSCG00000031967	*	18198085	APA only in group D
ENSSSCG00000032171	*	6524034	APA only in group D
ENSSSCG00000032377	*	64372681	APA only in group D
ENSSSCG00000032723	*	11158902	APA only in group D
ENSSSCG00000032835	*	255193482	APA only in group D
ENSSSCG00000033093	*	95912932	APA only in group D
ENSSSCG00000033107	*	8562857	APA only in group D
ENSSSCG00000033123	*	44609408	APA only in group D
ENSSSCG00000033185	*	77145010	APA only in group D
ENSSSCG00000033340	*	61638333	APA only in group D
ENSSSCG00000033528	*	14199958	APA only in group D
ENSSSCG00000033768	*	64465816	APA only in group D
ENSSSCG00000034321	*	41764925	APA only in group D
ENSSSCG00000034357	*	32091361	APA only in group D
ENSSSCG00000034407	*	42530485	APA only in group D
ENSSSCG00000034448	*	54563790	APA only in group D
ENSSSCG00000034860	*	45980609	APA only in group D
ENSSSCG00000035118	*	79492580	APA only in group D
ENSSSCG00000035768	*	26783456	APA only in group D
ENSSSCG00000036488	*	30053895	APA only in group D
ENSSSCG00000037204	*	61061599	APA only in group D
ENSSSCG00000037263	*	36366524	APA only in group D
ENSSSCG00000037466	*	55791645	APA only in group D
ENSSSCG00000037869	*	23894527	APA only in group D
ENSSSCG00000038187	*	77544676	APA only in group D
ENSSSCG00000038667	*	64201	APA only in group D
ENSSSCG00000038861	*	150652114	APA only in group D
ENSSSCG00000038873	*	39719918	APA only in group D
ENSSSCG00000038954	*	73995300	APA only in group D
ENSSSCG00000039269	*	14652014	APA only in group D
ENSSSCG00000039318	*	58148845	APA only in group D
ENSSSCG00000039843	*	24150262	APA only in group D
ENSSSCG00000039887	*	103894459	APA only in group D
ENSSSCG00000039953	*	57132140	APA only in group D
ENSSSCG00000040103	*	547481	APA only in group D
ENSSSCG00000040157	*	76471223	APA only in group D
ENSSSCG00000040465	*	61655258	APA only in group D
ENSSSCG00000040507	*	80463697	APA only in group D
ENSSSCG00000040826	*	39728	APA only in group D
ENSSSCG00000040912	*	65204047	APA only in group D
ENSSSCG00000041220	*	70961736	APA only in group D
ENSSSCG00000044512	*	147065163	APA only in group D
ENSSSCG00000050458	*	12197759	APA only in group D
ENSSSCG00000053522	*	255154491	APA only in group D
ENSSSCG00000057727	*	68573556	APA only in group D
ENSSSCG00000062444	*	60828028	APA only in group D
ENSSSCG00000000887	23042	*	APA only in group B
ENSSSCG00000014559	68836	*	APA only in group B
ENSSSCG00000000223	133220	*	APA only in group B
ENSSSCG00000061033	158470	*	APA only in group B
ENSSSCG00000029983	182246	*	APA only in group B
ENSSSCG00000014579	249790	*	APA only in group B
ENSSSCG00000031206	290212	*	APA only in group B
ENSSSCG00000029723	371690	*	APA only in group B
ENSSSCG00000044406	433523	*	APA only in group B
ENSSSCG00000010802	761829	*	APA only in group B
ENSSSCG00000022011	965570	*	APA only in group B
ENSSSCG00000011179	1024429	*	APA only in group B
ENSSSCG00000002533	1035559	*	APA only in group B
ENSSSCG00000034854	1293326	*	APA only in group B
ENSSSCG00000002526	1469575	*	APA only in group B
ENSSSCG00000040163	1472052	*	APA only in group B
ENSSSCG00000032996	1574269	*	APA only in group B
ENSSSCG00000017155	2311736	*	APA only in group B
ENSSSCG00000028646	2517828	*	APA only in group B
ENSSSCG00000005930	2518971	*	APA only in group B
ENSSSCG00000008724	2756145	*	APA only in group B
ENSSSCG00000025221	3068357	*	APA only in group B
ENSSSCG00000017165	3346954	*	APA only in group B
ENSSSCG00000032544	3477592	*	APA only in group B
ENSSSCG00000000018	4163139	*	APA only in group B
ENSSSCG00000031459	4758547	*	APA only in group B
ENSSSCG00000036592	4803747	*	APA only in group B
ENSSSCG00000009305	4867793	*	APA only in group B
ENSSSCG00000012905	5062161	*	APA only in group B
ENSSSCG00000007592	5085506	*	APA only in group B
ENSSSCG00000006994	5681888	*	APA only in group B
ENSSSCG00000000031	5750201	*	APA only in group B
ENSSSCG00000017213	6158404	*	APA only in group B
ENSSSCG00000009620	6477362	*	APA only in group B
ENSSSCG00000009622	6527828	*	APA only in group B
ENSSSCG00000023320	6665128	*	APA only in group B
ENSSSCG00000035991	6690272	*	APA only in group B
ENSSSCG00000009627	6857721	*	APA only in group B
ENSSSCG00000009628	6874315	*	APA only in group B
ENSSSCG00000013008	7110041	*	APA only in group B
ENSSSCG00000004048	7600667	*	APA only in group B
ENSSSCG00000007646	8158090	*	APA only in group B
ENSSSCG00000005951	8516243	*	APA only in group B
ENSSSCG00000034347	8839012	*	APA only in group B
ENSSSCG00000021145	8887533	*	APA only in group B
ENSSSCG00000012314	9000789	*	APA only in group B
ENSSSCG00000028542	9037048	*	APA only in group B
ENSSSCG00000040334	9188591	*	APA only in group B
ENSSSCG00000021638	9333944	*	APA only in group B
ENSSSCG00000000108	9682108	*	APA only in group B
ENSSSCG00000008737	10756441	*	APA only in group B
ENSSSCG00000000152	11899819	*	APA only in group B
ENSSSCG00000063303	11951018	*	APA only in group B
ENSSSCG00000033842	12349929	*	APA only in group B
ENSSSCG00000008747	12807140	*	APA only in group B
ENSSSCG00000023379	13369406	*	APA only in group B
ENSSSCG00000004077	13478465	*	APA only in group B
ENSSSCG00000029059	13629209	*	APA only in group B
ENSSSCG00000009684	13642891	*	APA only in group B
ENSSSCG00000017274	14015853	*	APA only in group B
ENSSSCG00000005969	14667903	*	APA only in group B
ENSSSCG00000017278	14866728	*	APA only in group B
ENSSSCG00000013232	15005155	*	APA only in group B
ENSSSCG00000010863	15119015	*	APA only in group B
ENSSSCG00000035564	15966762	*	APA only in group B
ENSSSCG00000021744	16158255	*	APA only in group B
ENSSSCG00000016545	16323708	*	APA only in group B
ENSSSCG00000036789	17133983	*	APA only in group B
ENSSSCG00000014901	17324188	*	APA only in group B
ENSSSCG00000030183	17789315	*	APA only in group B
ENSSSCG00000056338	17911978	*	APA only in group B
ENSSSCG00000032921	18211339	*	APA only in group B
ENSSSCG00000000263	18320780	*	APA only in group B
ENSSSCG00000016553	18331579	*	APA only in group B
ENSSSCG00000021306	18556196	*	APA only in group B
ENSSSCG00000005996	18671471	*	APA only in group B
ENSSSCG00000032220	18731058	*	APA only in group B
ENSSSCG00000024618	19966947	*	APA only in group B
ENSSSCG00000031847	20069071	*	APA only in group B
ENSSSCG00000012181	20588671	*	APA only in group B
ENSSSCG00000009717	20642423	*	APA only in group B
ENSSSCG00000035153	20694288	*	APA only in group B
ENSSSCG00000024157	20856893	*	APA only in group B
ENSSSCG00000009410	21036385	*	APA only in group B
ENSSSCG00000009720	21163555	*	APA only in group B
ENSSSCG00000037597	21372142	*	APA only in group B
ENSSSCG00000031139	21426140	*	APA only in group B
ENSSSCG00000011239	22023139	*	APA only in group B
ENSSSCG00000017473	22028433	*	APA only in group B
ENSSSCG00000017505	22872407	*	APA only in group B
ENSSSCG00000028735	23270020	*	APA only in group B
ENSSSCG00000021478	23316236	*	APA only in group B
ENSSSCG00000011261	23786269	*	APA only in group B
ENSSSCG00000032340	23833051	*	APA only in group B
ENSSSCG00000029708	24043857	*	APA only in group B
ENSSSCG00000017516	24185729	*	APA only in group B
ENSSSCG00000015716	24512995	*	APA only in group B
ENSSSCG00000016616	25612115	*	APA only in group B
ENSSSCG00000013296	25760599	*	APA only in group B
ENSSSCG00000014969	27858277	*	APA only in group B
ENSSSCG00000006023	27975378	*	APA only in group B
ENSSSCG00000004166	28749352	*	APA only in group B
ENSSSCG00000011313	28811543	*	APA only in group B
ENSSSCG00000002763	28911533	*	APA only in group B
ENSSSCG00000008773	29342015	*	APA only in group B
ENSSSCG00000023557	29404604	*	APA only in group B
ENSSSCG00000024206	30485193	*	APA only in group B
ENSSSCG00000028005	30492036	*	APA only in group B
ENSSSCG00000034913	31077402	*	APA only in group B
ENSSSCG00000029803	31203027	*	APA only in group B
ENSSSCG00000028869	31696487	*	APA only in group B
ENSSSCG00000020803	31965973	*	APA only in group B
ENSSSCG00000037000	32163633	*	APA only in group B
ENSSSCG00000001562	32195071	*	APA only in group B
ENSSSCG00000011394	32527411	*	APA only in group B
ENSSSCG00000011398	32670344	*	APA only in group B
ENSSSCG00000001573	32793848	*	APA only in group B
ENSSSCG00000001578	32954927	*	APA only in group B
ENSSSCG00000037305	33032506	*	APA only in group B
ENSSSCG00000063374	33055187	*	APA only in group B
ENSSSCG00000009839	33195932	*	APA only in group B
ENSSSCG00000023155	33300134	*	APA only in group B
ENSSSCG00000011001	33494828	*	APA only in group B
ENSSSCG00000038031	33555554	*	APA only in group B
ENSSSCG00000004205	33713108	*	APA only in group B
ENSSSCG00000011003	33865054	*	APA only in group B
ENSSSCG00000030408	33919866	*	APA only in group B
ENSSSCG00000009858	35353038	*	APA only in group B
ENSSSCG00000007246	35822322	*	APA only in group B
ENSSSCG00000022659	35902529	*	APA only in group B
ENSSSCG00000001611	36407506	*	APA only in group B
ENSSSCG00000029198	36504258	*	APA only in group B
ENSSSCG00000021769	37274937	*	APA only in group B
ENSSSCG00000058042	37336024	*	APA only in group B
ENSSSCG00000037510	37941826	*	APA only in group B
ENSSSCG00000007944	37985131	*	APA only in group B
ENSSSCG00000058136	38118310	*	APA only in group B
ENSSSCG00000038811	38591010	*	APA only in group B
ENSSSCG00000000519	38815538	*	APA only in group B
ENSSSCG00000029874	38974679	*	APA only in group B
ENSSSCG00000032357	39128432	*	APA only in group B
ENSSSCG00000001701	39250475	*	APA only in group B
ENSSSCG00000032941	39480258	*	APA only in group B
ENSSSCG00000002855	39933334	*	APA only in group B
ENSSSCG00000032652	39988257	*	APA only in group B
ENSSSCG00000008012	40162900	*	APA only in group B
ENSSSCG00000001710	40351436	*	APA only in group B
ENSSSCG00000022912	40482968	*	APA only in group B
ENSSSCG00000011018	40789172	*	APA only in group B
ENSSSCG00000008009	40911072	*	APA only in group B
ENSSSCG00000007349	41721951	*	APA only in group B
ENSSSCG00000015056	41986703	*	APA only in group B
ENSSSCG00000006100	42236403	*	APA only in group B
ENSSSCG00000013382	42301787	*	APA only in group B
ENSSSCG00000036747	42792905	*	APA only in group B
ENSSSCG00000034154	42797822	*	APA only in group B
ENSSSCG00000034191	43063317	*	APA only in group B
ENSSSCG00000033385	43186734	*	APA only in group B
ENSSSCG00000021704	43418757	*	APA only in group B
ENSSSCG00000016942	43593470	*	APA only in group B
ENSSSCG00000007355	43799675	*	APA only in group B
ENSSSCG00000016954	44533320	*	APA only in group B
ENSSSCG00000025499	44690811	*	APA only in group B
ENSSSCG00000024555	44925836	*	APA only in group B
ENSSSCG00000002904	45069993	*	APA only in group B
ENSSSCG00000025941	45179696	*	APA only in group B
ENSSSCG00000024722	45257738	*	APA only in group B
ENSSSCG00000030469	45623213	*	APA only in group B
ENSSSCG00000052280	45714657	*	APA only in group B
ENSSSCG00000023324	45790300	*	APA only in group B
ENSSSCG00000008113	46169340	*	APA only in group B
ENSSSCG00000017795	46245674	*	APA only in group B
ENSSSCG00000011046	46302195	*	APA only in group B
ENSSSCG00000015108	46308693	*	APA only in group B
ENSSSCG00000015798	46448947	*	APA only in group B
ENSSSCG00000002629	46748121	*	APA only in group B
ENSSSCG00000012336	47284474	*	APA only in group B
ENSSSCG00000036658	47297023	*	APA only in group B
ENSSSCG00000028592	47611266	*	APA only in group B
ENSSSCG00000008877	47656006	*	APA only in group B
ENSSSCG00000001757	47659391	*	APA only in group B
ENSSSCG00000031860	47732032	*	APA only in group B
ENSSSCG00000031175	47811815	*	APA only in group B
ENSSSCG00000007431	48089924	*	APA only in group B
ENSSSCG00000007433	48131861	*	APA only in group B
ENSSSCG00000026612	48134716	*	APA only in group B
ENSSSCG00000010029	48152612	*	APA only in group B
ENSSSCG00000062531	48407046	*	APA only in group B
ENSSSCG00000028523	48534766	*	APA only in group B
ENSSSCG00000026969	48546286	*	APA only in group B
ENSSSCG00000020720	48929189	*	APA only in group B
ENSSSCG00000002998	48976662	*	APA only in group B
ENSSSCG00000031288	49111766	*	APA only in group B
ENSSSCG00000006136	50382923	*	APA only in group B
ENSSSCG00000033154	50525388	*	APA only in group B
ENSSSCG00000007460	50709600	*	APA only in group B
ENSSSCG00000025534	50796552	*	APA only in group B
ENSSSCG00000000570	51132279	*	APA only in group B
ENSSSCG00000031329	51280849	*	APA only in group B
ENSSSCG00000010135	51488673	*	APA only in group B
ENSSSCG00000031530	51522019	*	APA only in group B
ENSSSCG00000038714	51523972	*	APA only in group B
ENSSSCG00000035048	51553149	*	APA only in group B
ENSSSCG00000000571	51673523	*	APA only in group B
ENSSSCG00000000580	51987375	*	APA only in group B
ENSSSCG00000004281	52936654	*	APA only in group B
ENSSSCG00000024913	53026389	*	APA only in group B
ENSSSCG00000017968	53201318	*	APA only in group B
ENSSSCG00000025806	53358098	*	APA only in group B
ENSSSCG00000003150	54209396	*	APA only in group B
ENSSSCG00000003187	54599166	*	APA only in group B
ENSSSCG00000008179	54829716	*	APA only in group B
ENSSSCG00000001837	54889954	*	APA only in group B
ENSSSCG00000034211	55279845	*	APA only in group B
ENSSSCG00000058408	55687809	*	APA only in group B
ENSSSCG00000037307	55900596	*	APA only in group B
ENSSSCG00000003262	56016447	*	APA only in group B
ENSSSCG00000060488	56067633	*	APA only in group B
ENSSSCG00000012377	56447520	*	APA only in group B
ENSSSCG00000038132	56549622	*	APA only in group B
ENSSSCG00000007494	56979075	*	APA only in group B
ENSSSCG00000040434	57005200	*	APA only in group B
ENSSSCG00000028679	57489006	*	APA only in group B
ENSSSCG00000008208	57506230	*	APA only in group B
ENSSSCG00000003236	58384983	*	APA only in group B
ENSSSCG00000023710	58548251	*	APA only in group B
ENSSSCG00000007514	58644842	*	APA only in group B
ENSSSCG00000008227	58919477	*	APA only in group B
ENSSSCG00000036963	59406949	*	APA only in group B
ENSSSCG00000028633	59476454	*	APA only in group B
ENSSSCG00000010180	59491705	*	APA only in group B
ENSSSCG00000039230	59495725	*	APA only in group B
ENSSSCG00000011529	59732240	*	APA only in group B
ENSSSCG00000024030	59789046	*	APA only in group B
ENSSSCG00000018045	59878389	*	APA only in group B
ENSSSCG00000011117	59990130	*	APA only in group B
ENSSSCG00000032806	60341189	*	APA only in group B
ENSSSCG00000036208	60435408	*	APA only in group B
ENSSSCG00000012425	60451464	*	APA only in group B
ENSSSCG00000013863	60969893	*	APA only in group B
ENSSSCG00000010198	61125979	*	APA only in group B
ENSSSCG00000036835	61683172	*	APA only in group B
ENSSSCG00000032111	62605856	*	APA only in group B
ENSSSCG00000010214	64248905	*	APA only in group B
ENSSSCG00000012452	64708140	*	APA only in group B
ENSSSCG00000013771	65095231	*	APA only in group B
ENSSSCG00000015878	65679385	*	APA only in group B
ENSSSCG00000011542	65747739	*	APA only in group B
ENSSSCG00000000728	66481384	*	APA only in group B
ENSSSCG00000020749	67016806	*	APA only in group B
ENSSSCG00000015645	67108732	*	APA only in group B
ENSSSCG00000015644	67134585	*	APA only in group B
ENSSSCG00000031970	67237331	*	APA only in group B
ENSSSCG00000026863	67431718	*	APA only in group B
ENSSSCG00000008943	67733731	*	APA only in group B
ENSSSCG00000015889	68048608	*	APA only in group B
ENSSSCG00000028674	68065124	*	APA only in group B
ENSSSCG00000015294	68132155	*	APA only in group B
ENSSSCG00000000755	68608700	*	APA only in group B
ENSSSCG00000011163	69141862	*	APA only in group B
ENSSSCG00000013645	69326570	*	APA only in group B
ENSSSCG00000000765	69471227	*	APA only in group B
ENSSSCG00000053058	70028992	*	APA only in group B
ENSSSCG00000026994	70736731	*	APA only in group B
ENSSSCG00000011610	71007264	*	APA only in group B
ENSSSCG00000009528	71008684	*	APA only in group B
ENSSSCG00000009534	71138862	*	APA only in group B
ENSSSCG00000023354	71422415	*	APA only in group B
ENSSSCG00000010246	72030902	*	APA only in group B
ENSSSCG00000003434	72056370	*	APA only in group B
ENSSSCG00000004369	72335429	*	APA only in group B
ENSSSCG00000037985	73174243	*	APA only in group B
ENSSSCG00000034444	73344554	*	APA only in group B
ENSSSCG00000008990	73410910	*	APA only in group B
ENSSSCG00000000793	73695900	*	APA only in group B
ENSSSCG00000036115	74068095	*	APA only in group B
ENSSSCG00000026063	74179689	*	APA only in group B
ENSSSCG00000010277	74266593	*	APA only in group B
ENSSSCG00000040199	74590639	*	APA only in group B
ENSSSCG00000001978	74727339	*	APA only in group B
ENSSSCG00000003461	74846426	*	APA only in group B
ENSSSCG00000001994	75063868	*	APA only in group B
ENSSSCG00000061761	75093003	*	APA only in group B
ENSSSCG00000006252	76001176	*	APA only in group B
ENSSSCG00000026898	76032289	*	APA only in group B
ENSSSCG00000002050	76457370	*	APA only in group B
ENSSSCG00000004419	77131507	*	APA only in group B
ENSSSCG00000006261	77138316	*	APA only in group B
ENSSSCG00000010315	77316891	*	APA only in group B
ENSSSCG00000030042	77320352	*	APA only in group B
ENSSSCG00000034814	77753618	*	APA only in group B
ENSSSCG00000015343	77890085	*	APA only in group B
ENSSSCG00000036169	78117675	*	APA only in group B
ENSSSCG00000021129	78524966	*	APA only in group B
ENSSSCG00000009563	78742830	*	APA only in group B
ENSSSCG00000014015	78752812	*	APA only in group B
ENSSSCG00000009560	78778286	*	APA only in group B
ENSSSCG00000000844	80347794	*	APA only in group B
ENSSSCG00000014048	81060825	*	APA only in group B
ENSSSCG00000008392	81296125	*	APA only in group B
ENSSSCG00000006287	81326400	*	APA only in group B
ENSSSCG00000011670	82045082	*	APA only in group B
ENSSSCG00000022222	82139033	*	APA only in group B
ENSSSCG00000036075	82216465	*	APA only in group B
ENSSSCG00000009035	82340649	*	APA only in group B
ENSSSCG00000012486	82540861	*	APA only in group B
ENSSSCG00000040281	83191368	*	APA only in group B
ENSSSCG00000006308	83469910	*	APA only in group B
ENSSSCG00000011684	83759791	*	APA only in group B
ENSSSCG00000003555	83861881	*	APA only in group B
ENSSSCG00000037314	85016999	*	APA only in group B
ENSSSCG00000003584	85027730	*	APA only in group B
ENSSSCG00000038772	85271888	*	APA only in group B
ENSSSCG00000010351	85661563	*	APA only in group B
ENSSSCG00000027686	85747330	*	APA only in group B
ENSSSCG00000008406	85939179	*	APA only in group B
ENSSSCG00000028182	87285558	*	APA only in group B
ENSSSCG00000008412	87336939	*	APA only in group B
ENSSSCG00000031639	87942096	*	APA only in group B
ENSSSCG00000002269	88533654	*	APA only in group B
ENSSSCG00000022801	89160011	*	APA only in group B
ENSSSCG00000006386	90191833	*	APA only in group B
ENSSSCG00000023091	90203041	*	APA only in group B
ENSSSCG00000004480	90703368	*	APA only in group B
ENSSSCG00000010403	90854691	*	APA only in group B
ENSSSCG00000033295	91108611	*	APA only in group B
ENSSSCG00000014136	91501662	*	APA only in group B
ENSSSCG00000012586	91708625	*	APA only in group B
ENSSSCG00000004486	92302718	*	APA only in group B
ENSSSCG00000006456	92444717	*	APA only in group B
ENSSSCG00000006457	92501949	*	APA only in group B
ENSSSCG00000002330	94613447	*	APA only in group B
ENSSSCG00000004500	95891270	*	APA only in group B
ENSSSCG00000008452	96588665	*	APA only in group B
ENSSSCG00000021738	96827374	*	APA only in group B
ENSSSCG00000012633	97310226	*	APA only in group B
ENSSSCG00000028343	97462536	*	APA only in group B
ENSSSCG00000006625	97913252	*	APA only in group B
ENSSSCG00000031881	98180524	*	APA only in group B
ENSSSCG00000026018	98614790	*	APA only in group B
ENSSSCG00000006663	99111392	*	APA only in group B
ENSSSCG00000008475	101084658	*	APA only in group B
ENSSSCG00000014163	101359176	*	APA only in group B
ENSSSCG00000016079	101420447	*	APA only in group B
ENSSSCG00000012642	101617381	*	APA only in group B
ENSSSCG00000008487	102029085	*	APA only in group B
ENSSSCG00000036083	102961812	*	APA only in group B
ENSSSCG00000015422	103329717	*	APA only in group B
ENSSSCG00000016092	104141100	*	APA only in group B
ENSSSCG00000006738	104225326	*	APA only in group B
ENSSSCG00000031271	105083421	*	APA only in group B
ENSSSCG00000004538	106411699	*	APA only in group B
ENSSSCG00000022869	107335037	*	APA only in group B
ENSSSCG00000010497	107388589	*	APA only in group B
ENSSSCG00000030147	110398018	*	APA only in group B
ENSSSCG00000006831	110787950	*	APA only in group B
ENSSSCG00000010540	110876586	*	APA only in group B
ENSSSCG00000006841	111101000	*	APA only in group B
ENSSSCG00000035746	111312392	*	APA only in group B
ENSSSCG00000056865	112047381	*	APA only in group B
ENSSSCG00000062186	112166090	*	APA only in group B
ENSSSCG00000004582	112367434	*	APA only in group B
ENSSSCG00000004592	113135054	*	APA only in group B
ENSSSCG00000004595	113410034	*	APA only in group B
ENSSSCG00000008576	113476790	*	APA only in group B
ENSSSCG00000002447	113690380	*	APA only in group B
ENSSSCG00000015473	113725814	*	APA only in group B
ENSSSCG00000015480	114033868	*	APA only in group B
ENSSSCG00000027074	114034446	*	APA only in group B
ENSSSCG00000038958	114699482	*	APA only in group B
ENSSSCG00000022788	116293360	*	APA only in group B
ENSSSCG00000016166	116333785	*	APA only in group B
ENSSSCG00000024983	116628767	*	APA only in group B
ENSSSCG00000023296	117919523	*	APA only in group B
ENSSSCG00000002506	118014444	*	APA only in group B
ENSSSCG00000016177	118451948	*	APA only in group B
ENSSSCG00000009177	120584672	*	APA only in group B
ENSSSCG00000022128	120722648	*	APA only in group B
ENSSSCG00000016201	120791087	*	APA only in group B
ENSSSCG00000009180	120917432	*	APA only in group B
ENSSSCG00000004635	121130850	*	APA only in group B
ENSSSCG00000016217	121327479	*	APA only in group B
ENSSSCG00000024437	122103354	*	APA only in group B
ENSSSCG00000012742	122374475	*	APA only in group B
ENSSSCG00000006887	122528338	*	APA only in group B
ENSSSCG00000004657	122979827	*	APA only in group B
ENSSSCG00000011794	123469886	*	APA only in group B
ENSSSCG00000010645	124236272	*	APA only in group B
ENSSSCG00000015563	125142475	*	APA only in group B
ENSSSCG00000006911	125310871	*	APA only in group B
ENSSSCG00000022790	126329925	*	APA only in group B
ENSSSCG00000058619	127201593	*	APA only in group B
ENSSSCG00000016243	128467135	*	APA only in group B
ENSSSCG00000031572	128799324	*	APA only in group B
ENSSSCG00000003755	128836722	*	APA only in group B
ENSSSCG00000008647	128917827	*	APA only in group B
ENSSSCG00000004725	128956338	*	APA only in group B
ENSSSCG00000014248	129862206	*	APA only in group B
ENSSSCG00000004748	129993743	*	APA only in group B
ENSSSCG00000004765	130591545	*	APA only in group B
ENSSSCG00000040735	130617445	*	APA only in group B
ENSSSCG00000011822	130714896	*	APA only in group B
ENSSSCG00000038867	130754614	*	APA only in group B
ENSSSCG00000035284	131199663	*	APA only in group B
ENSSSCG00000052127	131263038	*	APA only in group B
ENSSSCG00000035069	132690229	*	APA only in group B
ENSSSCG00000022177	132884508	*	APA only in group B
ENSSSCG00000011849	134124823	*	APA only in group B
ENSSSCG00000014289	135188233	*	APA only in group B
ENSSSCG00000003771	135318672	*	APA only in group B
ENSSSCG00000016330	137439337	*	APA only in group B
ENSSSCG00000016334	137647209	*	APA only in group B
ENSSSCG00000011873	137805837	*	APA only in group B
ENSSSCG00000005786	145719114	*	APA only in group B
ENSSSCG00000011917	146216786	*	APA only in group B
ENSSSCG00000038767	147653837	*	APA only in group B
ENSSSCG00000014433	150537486	*	APA only in group B
ENSSSCG00000014437	150827471	*	APA only in group B
ENSSSCG00000011963	158626293	*	APA only in group B
ENSSSCG00000003848	158982787	*	APA only in group B
ENSSSCG00000027119	159528924	*	APA only in group B
ENSSSCG00000003861	159852267	*	APA only in group B
ENSSSCG00000003870	160388502	*	APA only in group B
ENSSSCG00000040796	165702110	*	APA only in group B
ENSSSCG00000025463	165995859	*	APA only in group B
ENSSSCG00000004985	169700420	*	APA only in group B
ENSSSCG00000022828	169731514	*	APA only in group B
ENSSSCG00000027765	175200511	*	APA only in group B
ENSSSCG00000012018	182825936	*	APA only in group B
ENSSSCG00000005047	183809115	*	APA only in group B
ENSSSCG00000005054	184415912	*	APA only in group B
ENSSSCG00000005065	186454588	*	APA only in group B
ENSSSCG00000024614	197445350	*	APA only in group B
ENSSSCG00000005164	201910240	*	APA only in group B
ENSSSCG00000035863	203709224	*	APA only in group B
ENSSSCG00000012076	204826308	*	APA only in group B
ENSSSCG00000005191	209349242	*	APA only in group B
ENSSSCG00000027161	222379035	*	APA only in group B
ENSSSCG00000005349	238151707	*	APA only in group B
ENSSSCG00000005403	245440682	*	APA only in group B
ENSSSCG00000005467	253191837	*	APA only in group B
ENSSSCG00000005532	262377728	*	APA only in group B
ENSSSCG00000005593	265604357	*	APA only in group B
ENSSSCG00000005604	266610437	*	APA only in group B
ENSSSCG00000005611	267959740	*	APA only in group B
ENSSSCG00000005651	268893364	*	APA only in group B
ENSSSCG00000038868	270217304	*	APA only in group B
ENSSSCG00000005731	272475156	*	APA only in group B
ENSSSCG00000038220	273797224	*	APA only in group B
ENSSSCG00000005751	274083457	*	APA only in group B
