# Supplementary material for: Role of Alternative Splicing and Polyadenylation in Regulation of Spleen Development
Source: Cells. 2026 Mar 10;15(6):496. doi: 10.3390/cells15060496 (PMC13025901; doi:10.3390/cells15060496)
Supplement: Supplementary file 1 [file cells-15-00496-s001.zip › Supplementary Table S7 Characterization of transcription factors.xlsx]

## Sheet: DE-TFs
ID	B3_FPKM	B2_FPKM	B1_FPKM	D3_FPKM	D2_FPKM	D1_FPKM	FDR	log2FC
ENSSSCG00000000220	0.620441	0.465961	0.551308	2.36228	2.99901	1.35203	1.56004544921045e-08	2.04261886827593
ENSSSCG00000000443	0.396423	0.190344	0.307568	1.93602	1.22285	0.427077	0.00275098621319283	1.70250672091851
ENSSSCG00000000739	5.73591	7.39643	7.95364	1.06453	0.812124	1.59331	1.53420386238656e-14	-2.58758
ENSSSCG00000000867	156.765	161.769	160.091	458.218	314.115	287.73	7.6533698098151e-08	1.15469426800749
ENSSSCG00000000950	6.3668	10.137	12.1946	0.524819	0.47956	0.826449	5.21571714730006e-29	-3.94432
ENSSSCG00000001561	7.47907	10.0714	5.58492	1.93497	2.74054	3.28904	4.90022195304833e-06	-1.50226
ENSSSCG00000001942	0.201936	0.484806	0.528391	0.085035	0.007768	0.034158	0.000382414214522789	-2.88551
ENSSSCG00000001964	0.498069	0.229022	0.168518	1.26611	1.6891	0.95239	4.38262042123205e-05	2.0218268258364
ENSSSCG00000002787	51.7152	69.7318	82.6269	23.0944	24.4579	25.4066	9.26305836948963e-10	-1.48387
ENSSSCG00000002908	7.20113	6.60695	4.77117	2.18883	1.66759	1.85018	3.88459643922386e-09	-1.66936
ENSSSCG00000002935	1.8506	1.34949	1.91541	4.557	3.24451	2.61117	0.000832314530652125	1.06254182431891
ENSSSCG00000003918	7.75591	8.22755	8.47414	4.19133	3.15491	2.85802	6.03439530835889e-08	-1.25318
ENSSSCG00000003989	1.5479	1.14808	1.39824	3.62272	3.17057	1.74164	0.00399198265416551	1.06979940634071
ENSSSCG00000004167	5.39841	5.95437	8.56165	1.31126	1.07827	1.09522	1.08522062834707e-18	-2.56057
ENSSSCG00000005052	8.57229	9.19542	10.8315	1.79506	2.16053	2.68938	8.64578889427743e-18	-2.09749
ENSSSCG00000005437	3.80923	3.16634	2.98613	14.4046	10.0146	12.5625	4.8148680912067e-19	1.88425570773664
ENSSSCG00000005530	0.255207	0.166806	0.178938	0.533767	0.640111	0.426751	0.000490325615781872	1.46115233452314
ENSSSCG00000006038	0.678933	0.364755	0.305927	0.846375	1.13271	0.989838	0.00500257845962513	1.16046392745773
ENSSSCG00000007268	14.8863	18.0226	30.2965	2.30965	2.00862	3.23317	6.89398511919355e-18	-3.05957
ENSSSCG00000007366	65.6999	115.368	108.838	10.5449	7.45192	14.5339	7.73885698992636e-20	-3.12217
ENSSSCG00000008230	5.93392	2.20765	4.94328	10.0527	11.9997	7.74579	0.00227765793828876	1.2109074862469
ENSSSCG00000008392	8.0256	11.5618	10.0339	2.7659	3.5739	3.10946	2.21706625560162e-11	-1.64046
ENSSSCG00000008618	0.594035	0.546724	0.709425	0.155201	0.276652	0.119832	0.00176867124860129	-1.70714
ENSSSCG00000008682	25.9084	29.8209	31.9136	15.7907	14.4111	12.9024	5.88998991543691e-09	-1.02857
ENSSSCG00000009630	2.27381	2.06777	1.91727	0.774608	0.785743	0.767074	0.000157834192399271	-1.40178
ENSSSCG00000009704	65.2399	101.589	106.117	12.4196	10.7543	18.8519	7.63930951733682e-18	-2.69491
ENSSSCG00000009794	10.2351	9.90794	12.193	30.003	32.0184	15.1721	4.50411819280068e-05	1.2538851342352
ENSSSCG00000009831	0.636764	0.287581	0.345649	1.22597	1.82173	0.894954	0.000123443134979222	1.64750563924144
ENSSSCG00000011048	4.2383	5.96616	7.76232	2.3514	2.45654	2.52237	3.92577234244503e-06	-1.31157
ENSSSCG00000011286	0.029258	0.036671	0.110975	0.608365	0.613685	0.244798	0.000224228045575195	2.99191453751241
ENSSSCG00000012179	7.92554	8.23705	8.99708	0.007194	0	0.007792	7.69003755500212e-47	-9.93231
ENSSSCG00000012637	2.38195	1.44027	1.9992	7.40628	6.94763	7.29366	4.71610401383325e-18	1.88708298412893
ENSSSCG00000012649	4.2285	2.89094	3.16049	12.8364	13.0815	10.5789	2.81574374594335e-25	1.8731615872868
ENSSSCG00000012853	73.3947	95.3943	33.2759	11.8112	12.2104	20.1484	1.08172402850271e-07	-2.17359
ENSSSCG00000013352	13.7232	22.6763	26.4212	1.02337	1.07859	1.39858	5.56634147171323e-39	-4.16228
ENSSSCG00000013397	6.24069	4.93969	4.40776	13.2462	24.0334	6.23129	0.00103553219051452	1.46967226728243
ENSSSCG00000013730	36.9615	81.5079	101.134	0.163329	0.101474	0.077982	2.50500122982022e-72	-9.215
ENSSSCG00000014321	0.305182	0.191275	0.194753	0.541905	0.450902	0.467387	0.00570818765827065	1.09787589201682
ENSSSCG00000015277	2.74761	2.09244	2.62615	5.47368	7.5442	5.23553	7.17725899934431e-07	1.18178764320447
ENSSSCG00000015937	1.36001	0.961296	1.47177	2.65239	3.31917	1.88262	6.38750360718338e-08	1.69143094341402
ENSSSCG00000016330	71.5418	63.5811	59.1476	186.212	160.989	108.776	9.27746695790871e-09	1.24393556245088
ENSSSCG00000016573	53.5707	34.309	42.2477	106.491	92.3434	78.2533	1.4028350504781e-07	1.10423576039844
ENSSSCG00000017046	3.60279	3.17072	2.02621	1.1819	1.3603	0.932683	2.54932797986043e-05	-1.32501
ENSSSCG00000017927	2.74417	1.39626	1.90681	5.40488	5.31809	3.76421	2.57633845809266e-05	1.26784442430175
ENSSSCG00000018029	0.109191	0.068991	0.146075	1.06879	1.06947	0.946057	1.66922105767667e-09	2.97595535164192
ENSSSCG00000021490	1.60449	0.692852	1.26066	3.50896	3.80751	4.66082	5.23525693990406e-08	1.78108040220103
ENSSSCG00000021646	8.24764	8.01139	10.7663	33.6263	32.2338	17.1152	5.08283484851499e-08	1.61624068255944
ENSSSCG00000022128	18.6119	30.9584	36.4117	8.15173	5.83241	7.12749	4.33764070542782e-11	-2.05915
ENSSSCG00000022634	1.28947	1.43918	1.42259	3.61429	3.35781	2.54821	1.87721256595892e-08	1.16325466192192
ENSSSCG00000024279	26.9363	34.4491	46.8439	9.5696	7.53934	8.60905	1.44054596069415e-12	-2.07289
ENSSSCG00000024312	7.21213	3.1118	4.24944	14.6567	17.0735	17.1548	2.25341349381458e-08	1.77657159233287
ENSSSCG00000024549	39.0948	46.5301	55.1508	11.7632	11.6522	11.6285	1.26587689796186e-21	-2.00306
ENSSSCG00000024622	2.08518	1.8415	1.91186	4.86274	4.43018	2.96728	3.57044684646902e-05	1.06360027303596
ENSSSCG00000025130	2.77307	2.10947	2.25483	5.84513	5.33099	5.61383	1.59373491096806e-14	1.22834550028574
ENSSSCG00000026710	29.5409	30.6972	39.7461	10.217	10.6105	17.2476	4.29445177808994e-06	-1.37836
ENSSSCG00000027002	2.17666	2.68698	1.64539	0.323839	0.800382	1.08351	0.00234051957739996	-1.55442
ENSSSCG00000027237	22.82	52.8127	62.6087	0.446929	0.253147	0.636262	5.66408375425082e-47	-6.67482
ENSSSCG00000028295	0.110311	0.153584	0.402931	1.01778	0.850498	0.656655	0.00673229813681296	1.87435635302278
ENSSSCG00000028552	2.51888	1.3719	2.04279	4.78642	5.05169	4.2538	1.37838248408496e-06	1.26112271258153
ENSSSCG00000028840	24.9709	37.5313	34.9617	3.8551	4.65152	6.7622	3.89570128776951e-19	-2.62711
ENSSSCG00000028981	6.55706	8.66878	9.63362	0.858047	1.3105	1.3981	1.46319932571121e-20	-2.79283
ENSSSCG00000030065	3.35927	2.62734	3.25606	11.8257	7.53856	7.54224	1.37650077061496e-10	1.55223900937292
ENSSSCG00000030241	49.3232	63.4258	55.6779	142.264	153.603	123.626	1.90227375559387e-12	1.3091705468289
ENSSSCG00000031378	1.58211	1.2008	1.76422	3.78887	2.77488	2.9041	6.93960049846838e-05	1.06736220618299
ENSSSCG00000031476	12.7059	13.9927	7.85224	5.71317	5.88822	4.34139	6.22916855921523e-05	-1.10612
ENSSSCG00000031537	7.26633	2.40145	3.32654	19.2824	15.0313	9.72463	9.00382888369537e-05	1.79494750581202
ENSSSCG00000031915	0.410978	0.285428	0.355441	0.847821	0.977705	0.498339	0.00947091599912383	1.1510422761611
ENSSSCG00000032086	0.975445	0.596158	0.746045	1.83523	1.84236	1.19316	0.00217906996881012	1.02205809091897
ENSSSCG00000032196	0.78982	0.700732	0.605016	1.88811	1.818	1.15039	0.0034744744024292	1.23194616278104
ENSSSCG00000032242	55.954	80.5157	64.7363	21.0545	19.2321	27.2236	7.74722342601514e-10	-1.56989
ENSSSCG00000032453	9.09567	9.74851	7.89199	3.28003	3.31798	3.52084	7.1803319207058e-12	-1.2784
ENSSSCG00000032710	21.3718	40.14	38.6298	2.83283	2.12961	3.04508	2.60161553643947e-31	-3.64872
ENSSSCG00000032969	2.27929	1.8932	2.82056	5.9752	4.65889	4.48926	3.90088544753062e-05	1.11972472243356
ENSSSCG00000033232	1.14175	1.31339	1.17261	3.94328	3.19441	1.66444	0.000881196854761029	1.2773478535509
ENSSSCG00000033388	0.444508	0.297045	0.266099	1.11303	1.00345	0.603362	0.00303323093032752	1.42358941305108
ENSSSCG00000034191	4.9967	13.7204	12.4911	0.468088	0.26214	0.302522	4.70577519714226e-29	-4.79908
ENSSSCG00000034211	44.0855	38.0131	19.9499	18.7037	14.9898	14.9473	0.000883273574033095	-1.04771
ENSSSCG00000035420	44.0111	46.9412	19.3749	20.9182	17.1537	15.5837	0.00418618727067568	-1.02565
ENSSSCG00000035908	5.90269	12.1616	11.9495	0.71697	0.540861	1.03476	2.69230150600808e-20	-3.7069
ENSSSCG00000036086	16.6681	18.1893	9.01164	8.13759	6.474	5.90249	0.00040495561890007	-1.08647
ENSSSCG00000036742	1.7267	1.46542	2.47862	10.434	10.5384	4.67553	2.90944942807142e-08	2.15018398150691
ENSSSCG00000037647	16.5352	29.902	29.9768	4.98501	5.56338	3.29002	1.93539357395977e-15	-2.48251
ENSSSCG00000037890	3.05214	1.66597	1.64025	4.53077	4.95123	3.46744	0.00288664178655685	1.04974157110483
ENSSSCG00000038313	6.55024	3.90133	5.15757	19.1399	17.0148	12.9773	3.08082632268187e-12	1.67140791541421
ENSSSCG00000038469	6.53189	5.11813	5.02878	11.4298	13.7879	15.4235	2.06270404072004e-10	1.30506514493073
ENSSSCG00000038549	96.6493	81.8344	68.5782	195.42	165.261	237.564	7.24681508044347e-10	1.29789855872765
ENSSSCG00000039978	1.69728	1.21759	1.64983	5.04752	4.13041	2.16122	0.000941954129833404	1.28285181279069
ENSSSCG00000040579	10.0463	12.5837	10.7148	2.68748	3.14035	5.9169	0.000148951011332862	-1.4873
ENSSSCG00000040875	14.341	27.8295	27.7308	2.02617	2.16722	2.76825	2.09205560773614e-24	-3.33113
ENSSSCG00000043562	0	0.035153	0	1.37142	1.07827	3.27751	1.24965531985379e-10	7.29121281939697
ENSSSCG00000050878	0.309839	0.350124	0.360137	0.620151	0.793539	0.625795	0.00472478003082478	1.01001529856582
ENSSSCG00000005737	11.3483	28.4471	24.504	0.282395	0.182488	0.195667	1.15296014087347e-49	-6.46326
ENSSSCG00000001848	1.53073	3.74912	3.43129	1.15848	0.721679	0.634183	0.000999554907282946	-1.80459

## Sheet: PPI analysis of DE-TFs
Node1	Node1
KLF9	MYBL2
KLF9	E2F1
MYBL2	MYBL2
MYBL2	E2F1
BCL11A	MYBL2
CUX2	MYBL2
E2F7	MYBL2
E2F7	E2F1
EZH2	MYBL2
EZH2	E2F1
FOXM1	MYBL2
GLI1	MYBL2
HMGB2	MYBL2
HMGB2	E2F1
MYCN	MYBL2
MYCN	E2F1
NPAS3	MYBL2
NPAS3	E2F1
PAX5	MYBL2
PRDM16	MYBL2
PRDM16	E2F1
ZFPM2	MYBL2
ZNF219	MYBL2
ZNF219	E2F1
BNIP3L	MYBL2
TUBB2B	MYBL2
TUBB2B	E2F1
CBX5	MYBL2
CBX5	E2F1
KNTC1	MYBL2
AARD	MYBL2
AARD	E2F1
ABCB6	MYBL2
ABCB6	E2F1
AIF1	MYBL2
ANLN	MYBL2
ARHGEF39	MYBL2
ARL6IP6	MYBL2
ARL6IP6	E2F1
ASF1B	MYBL2
ASF1B	E2F1
AURKB	MYBL2
AURKB	E2F1
AUTS2	MYBL2
AXL	MYBL2
BORA	MYBL2
BORA	E2F1
CASP8AP2	MYBL2
CASP8AP2	E2F1
CATSPERG	MYBL2
CATSPERG	E2F1
CCDC77	MYBL2
CCNB1	MYBL2
CCNB2	MYBL2
CCNB2	E2F1
CDC20	MYBL2
CDC23	MYBL2
CDC23	E2F1
CDC25C	MYBL2
CDC25C	E2F1
CDCA2	MYBL2
CDCA3	MYBL2
CDCA3	E2F1
CDCA8	MYBL2
CDCA8	E2F1
CDK1	MYBL2
CDK1	E2F1
CDK6	MYBL2
CENPE	MYBL2
CENPE	E2F1
CENPH	MYBL2
CENPH	E2F1
CENPL	MYBL2
CENPN	MYBL2
CENPT	MYBL2
CENPT	E2F1
CENPU	MYBL2
CENPU	E2F1
CHAF1B	MYBL2
CHAF1B	E2F1
CHSY1	MYBL2
CHSY1	E2F1
CIT	MYBL2
CKAP2L	MYBL2
CKAP2L	E2F1
CKS2	MYBL2
CKS2	E2F1
CRLF1	MYBL2
DDX39A	MYBL2
DDX39A	E2F1
DEPDC1	MYBL2
DLG2	MYBL2
DLG2	E2F1
DLGAP5	MYBL2
DLGAP5	E2F1
ECT2	MYBL2
ECT2	E2F1
EIF2AK1	MYBL2
EIF2AK1	E2F1
EPCAM	MYBL2
EPCAM	E2F1
EPOR	MYBL2
FAM83D	MYBL2
FANCD2	MYBL2
FANCD2	E2F1
FANCM	MYBL2
FANCM	E2F1
FGR	MYBL2
FLRT3	MYBL2
FLRT3	E2F1
FZD5	MYBL2
FZD5	E2F1
GADD45B	MYBL2
GAL3ST4	MYBL2
GEN1	MYBL2
GEN1	E2F1
GTSE1	MYBL2
H2AFZ	MYBL2
H2AFZ	E2F1
HAT1	MYBL2
HAUS1	MYBL2
HAUS1	E2F1
HBEGF	MYBL2
HBEGF	E2F1
HDGF	MYBL2
HELLS	MYBL2
HELLS	E2F1
HMBS	MYBL2
HMBS	E2F1
HMMR	MYBL2
HSPA1L	MYBL2
INCENP	MYBL2
INSIG1	MYBL2
INSIG1	E2F1
IQCE	MYBL2
JAM2	MYBL2
JAM2	E2F1
KATNA1	MYBL2
KATNA1	E2F1
KCND3	MYBL2
KIAA0586	MYBL2
KIF11	MYBL2
KIF15	MYBL2
KIF15	E2F1
KIF18A	MYBL2
KIF18A	E2F1
KIF18B	MYBL2
KIF20A	MYBL2
KIF20A	E2F1
KIF20B	MYBL2
KIF20B	E2F1
KIF22	MYBL2
KIF22	E2F1
KIF23	MYBL2
KIF23	E2F1
KIF2C	MYBL2
KIF2C	E2F1
KPNA2	MYBL2
KPNA2	E2F1
LAG3	MYBL2
LBR	MYBL2
LDLRAD4	MYBL2
LMNB2	MYBL2
LMNB2	E2F1
TUBA1B	MYBL2
TUBA1B	E2F1
NR2F1	MYBL2
UNG	MYBL2
UNG	E2F1
LONRF3	MYBL2
MBOAT1	MYBL2
MCM3	MYBL2
MCM3	E2F1
MCM7	MYBL2
MCM7	E2F1
MORC3	MYBL2
MPL	MYBL2
MTMR12	MYBL2
MYO9A	MYBL2
MYO9A	E2F1
NCAPD2	MYBL2
NCAPH2	MYBL2
NCAPH2	E2F1
NDC80	MYBL2
NDC80	E2F1
NFE2	MYBL2
NFE2L3	MYBL2
NFKBIZ	MYBL2
NID2	MYBL2
NR2E1	MYBL2
NUF2	MYBL2
NUP155	MYBL2
NUP155	E2F1
NUP160	MYBL2
NUP160	E2F1
PCK2	MYBL2
PCK2	E2F1
PCNA	MYBL2
PCNA	E2F1
PCSK1N	MYBL2
PDE4A	MYBL2
PHACTR1	MYBL2
PIF1	MYBL2
PIGQ	MYBL2
PIGQ	E2F1
PLK1	MYBL2
PLK1	E2F1
PLXDC1	MYBL2
PLXDC1	E2F1
PML	MYBL2
PML	E2F1
POLD2	MYBL2
PPP1R14A	MYBL2
PPP1R14A	E2F1
PPP2R3A	MYBL2
PRC1	MYBL2
PRC1	E2F1
PRR11	MYBL2
PSMC3IP	MYBL2
PSMC3IP	E2F1
PSMD12	MYBL2
PSMD12	E2F1
PSRC1	MYBL2
PSRC1	E2F1
PTCH1	MYBL2
PTCH1	E2F1
PTPN3	MYBL2
RABEPK	MYBL2
RABEPK	E2F1
RACGAP1	MYBL2
RACGAP1	E2F1
RAN	MYBL2
RAN	E2F1
RANGAP1	MYBL2
RANGAP1	E2F1
RBM3	MYBL2
RBM3	E2F1
RCC1	MYBL2
RCC1	E2F1
RFC4	MYBL2
RFWD3	MYBL2
RFWD3	E2F1
RHOF	MYBL2
RHOF	E2F1
RILPL1	MYBL2
RMI2	MYBL2
RMI2	E2F1
RRM1	MYBL2
RRM1	E2F1
RUVBL1	MYBL2
SASS6	MYBL2
SENP1	MYBL2
SENP1	E2F1
SEPHS1	MYBL2
SEZ6L2	MYBL2
SFR1	MYBL2
SFRP1	MYBL2
SIAE	MYBL2
SIAE	E2F1
SIAH2	MYBL2
SIAH2	E2F1
SKA2	MYBL2
SKA2	E2F1
SKA3	MYBL2
SLC29A1	MYBL2
SLC29A1	E2F1
SMC2	MYBL2
SMC2	E2F1
SMC4	MYBL2
SMC4	E2F1
SPC25	MYBL2
SPC25	E2F1
STAB1	MYBL2
SYNGR1	MYBL2
TCEANC2	MYBL2
TDP1	MYBL2
TESK2	MYBL2
TESK2	E2F1
TICRR	MYBL2
TICRR	E2F1
TK1	MYBL2
TK1	E2F1
TMEM177	MYBL2
TMEM177	E2F1
TMEM59L	MYBL2
TMPO	MYBL2
TMPO	E2F1
TOP2A	MYBL2
TPX2	MYBL2
TPX2	E2F1
TRIB3	MYBL2
TRIB3	E2F1
TROAP	MYBL2
TUBB	MYBL2
TUBB	E2F1
TUBB4B	MYBL2
TUBB4B	E2F1
TXNIP	MYBL2
TXNIP	E2F1
UBE2C	MYBL2
UBE2C	E2F1
UBE2L6	MYBL2
UCK2	MYBL2
UCK2	E2F1
USP1	MYBL2
USP2	MYBL2
WEE1	MYBL2
WEE1	E2F1
ZNFX1	MYBL2
ZNFX1	E2F1
E2F1	E2F1
CARHSP1	E2F1
E2F2	E2F1
E2F4	E2F1
E2F8	E2F1
GATA1	E2F1
KLF1	E2F1
KLHL7	E2F1
KBTBD6	E2F1
LRRFIP1	E2F1
MLXIP	E2F1
MXI1	E2F1
PAX9	E2F1
SUV39H1	E2F1
SUV39H2	E2F1
TOE1	E2F1
ZFP36L2	E2F1
ZMAT5	E2F1
ZNF367	E2F1
ZNF667	E2F1
SMOC1	E2F1
HPCAL1	E2F1
ADAR	E2F1
DSTN	E2F1
DYNLL1	E2F1
IFIH1	E2F1
RANBP10	E2F1
NUP93	E2F1
STMN1	E2F1
PYCR1	E2F1
MAD2L1	E2F1
ABCB10	E2F1
ABHD11	E2F1
ACTN2	E2F1
ADAMTS5	E2F1
ADCY1	E2F1
ADCY4	E2F1
ADRB2	E2F1
AGA	E2F1
AGO2	E2F1
AGPAT2	E2F1
ALAD	E2F1
ALDH2	E2F1
ALDH5A1	E2F1
ALDH6A1	E2F1
ALMS1	E2F1
ALPL	E2F1
AMMECR1	E2F1
AMOTL1	E2F1
AMPH	E2F1
ANK1	E2F1
APCDD1	E2F1
APEX2	E2F1
APLP1	E2F1
AQP3	E2F1
ARC	E2F1
ARL4A	E2F1
ARV1	E2F1
ASPM	E2F1
ATAD2	E2F1
ATAD5	E2F1
ATP1B1	E2F1
ATP4B	E2F1
B3GNT5	E2F1
BCL2L1	E2F1
BCORL1	E2F1
BLM	E2F1
BMP2	E2F1
BRCA1	E2F1
BRIP1	E2F1
C3	E2F1
CABYR	E2F1
CAPN3	E2F1
CBX2	E2F1
CCBE1	E2F1
CCDC34	E2F1
CCDC85A	E2F1
CCDC88C	E2F1
CCL4	E2F1
CCNE2	E2F1
CCP110	E2F1
CD180	E2F1
CD38	E2F1
CDC25A	E2F1
CDC45	E2F1
CDC6	E2F1
CDC7	E2F1
CDCA4	E2F1
CDCA5	E2F1
CDCA7	E2F1
CDCA7L	E2F1
CDH1	E2F1
CDK18	E2F1
CDKL5	E2F1
CDKN1A	E2F1
CDKN2D	E2F1
CEBPB	E2F1
CENPA	E2F1
CENPM	E2F1
CENPQ	E2F1
CEP152	E2F1
CEP55	E2F1
CEP72	E2F1
CEP85	E2F1
CERKL	E2F1
CFAP74	E2F1
CFL2	E2F1
CHAC1	E2F1
CHAC2	E2F1
CHEK1	E2F1
CHEK2	E2F1
CHKA	E2F1
CHTF18	E2F1
CKAP2	E2F1
CKB	E2F1
CLSPN	E2F1
CNTN1	E2F1
COBLL1	E2F1
COX17	E2F1
CREG1	E2F1
CRY2	E2F1
CRYAB	E2F1
CTPS1	E2F1
CXCR4	E2F1
CXCR5	E2F1
DCLK2	E2F1
DCLRE1A	E2F1
DDAH1	E2F1
DDIAS	E2F1
DDIT4	E2F1
DIAPH2	E2F1
DIAPH3	E2F1
DLC1	E2F1
DNAJA4	E2F1
DNAJB2	E2F1
DNAJC9	E2F1
DNMT1	E2F1
DOCK6	E2F1
DTL	E2F1
DTNA	E2F1
DUSP1	E2F1
DUT	E2F1
EAF2	E2F1
ECHDC2	E2F1
ECI2	E2F1
EIF2AK2	E2F1
ELL3	E2F1
EME1	E2F1
EPB41L2	E2F1
EPDR1	E2F1
ERCC6L	E2F1
ERI2	E2F1
ESPL1	E2F1
EXO1	E2F1
EXT1	E2F1
FABP5	E2F1
FAM117A	E2F1
FAM117B	E2F1
FANCA	E2F1
FANCB	E2F1
FANCI	E2F1
FANCL	E2F1
FAR1	E2F1
FBXO46	E2F1
FBXO5	E2F1
FBXO7	E2F1
FECH	E2F1
FEN1	E2F1
FHL1	E2F1
FHOD1	E2F1
FHOD3	E2F1
FIGNL1	E2F1
FOS	E2F1
FXN	E2F1
GABBR1	E2F1
GADD45A	E2F1
GALC	E2F1
GALM	E2F1
GALT	E2F1
GCH1	E2F1
GINS1	E2F1
GINS2	E2F1
GINS3	E2F1
GINS4	E2F1
GLDN	E2F1
GLRX5	E2F1
GLUL	E2F1
GOLM1	E2F1
GPC3	E2F1
GPR183	E2F1
GPR19	E2F1
HCAR1	E2F1
HCCS	E2F1
HDAC11	E2F1
HMOX1	E2F1
PLK4	E2F1
HUNK	E2F1
HYKK	E2F1
ICAM1	E2F1
IDNK	E2F1
IFRD1	E2F1
IFT140	E2F1
IGSF9B	E2F1
KANK4	E2F1
KCNN4	E2F1
KIF13A	E2F1
KIF4A	E2F1
LIG1	E2F1
LIN9	E2F1
LMNB1	E2F1
LNX2	E2F1
FTL	E2F1
LRP2	E2F1
LRR1	E2F1
LRRC20	E2F1
LTBP4	E2F1
LURAP1L	E2F1
LUZP2	E2F1
LYAR	E2F1
MAD2L1BP	E2F1
MAP1B	E2F1
MAP4K3	E2F1
MASTL	E2F1
MBOAT2	E2F1
MCAM	E2F1
MCM2	E2F1
MCM5	E2F1
MCM6	E2F1
MCTP2	E2F1
MDM1	E2F1
MED8	E2F1
MELK	E2F1
MGST3	E2F1
MINPP1	E2F1
MIS18A	E2F1
MN1	E2F1
MPHOSPH9	E2F1
MREG	E2F1
MSRB3	E2F1
MARC2	E2F1
MTFR2	E2F1
MTMR8	E2F1
MTR	E2F1
MTUS1	E2F1
N4BP3	E2F1
NANS	E2F1
NASP	E2F1
NCAPD3	E2F1
NCAPG2	E2F1
NCBP1	E2F1
NEIL3	E2F1
NLN	E2F1
NME1	E2F1
NME4	E2F1
NOP14	E2F1
NPRL3	E2F1
NQO1	E2F1
NRARP	E2F1
NRP2	E2F1
NTN4	E2F1
ORC1	E2F1
ORC6	E2F1
OSBPL1A	E2F1
OSGEP	E2F1
OXCT1	E2F1
PACSIN3	E2F1
PARP2	E2F1
PAWR	E2F1
PBK	E2F1
PCYT1B	E2F1
PDE12	E2F1
PEAK1	E2F1
PER1	E2F1
PER2	E2F1
PFKM	E2F1
PGLYRP1	E2F1
PIGH	E2F1
PIK3IP1	E2F1
PIK3R1	E2F1
PIP5K1B	E2F1
PIR	E2F1
PKLR	E2F1
PKMYT1	E2F1
PLA2G7	E2F1
PLCB4	E2F1
PLK2	E2F1
PLXNB1	E2F1
PNCK	E2F1
PNP	E2F1
POLA1	E2F1
POLD1	E2F1
POLE	E2F1
POLR3H	E2F1
POLR3K	E2F1
PPARG	E2F1
PPIF	E2F1
PPP1R12B	E2F1
PPP1R1B	E2F1
PRDX2	E2F1
PRDX3	E2F1
PRKAR2B	E2F1
PRND	E2F1
PRNP	E2F1
PRRG2	E2F1
RAD51AP1	E2F1
RASD1	E2F1
RBL1	E2F1
RBM38	E2F1
RBPMS2	E2F1
REXO2	E2F1
RFC3	E2F1
RFC5	E2F1
RFESD	E2F1
RHEBL1	E2F1
RHNO1	E2F1
RHPN2	E2F1
RMI1	E2F1
RNASEH2B	E2F1
ROGDI	E2F1
RORA	E2F1
RP2	E2F1
RPA2	E2F1
RPA3	E2F1
RTKN2	E2F1
RTTN	E2F1
RUSC2	E2F1
S1PR3	E2F1
KIAA1841	E2F1
SAV1	E2F1
SERINC2	E2F1
SERPINB6	E2F1
SESN2	E2F1
SGSH	E2F1
SHCBP1	E2F1
SHF	E2F1
SHQ1	E2F1
SIVA1	E2F1
SKA1	E2F1
SLC11A1	E2F1
SLC16A3	E2F1
SLC16A6	E2F1
SLC19A2	E2F1
SLC20A1	E2F1
SLC22A23	E2F1
SLC22A4	E2F1
SLC25A33	E2F1
SLC31A2	E2F1
SLC38A5	E2F1
SLC43A1	E2F1
SLC45A3	E2F1
SLC48A1	E2F1
SLC4A11	E2F1
SLC5A6	E2F1
SLC6A9	E2F1
SLC7A1	E2F1
SLC7A5	E2F1
SLC7A8	E2F1
SMOX	E2F1
SMTN	E2F1
SNRNP25	E2F1
SNRPD1	E2F1
SNRPF	E2F1
SNX30	E2F1
SORBS1	E2F1
SPC24	E2F1
SPDL1	E2F1
SPIRE1	E2F1
SPTB	E2F1
SQSTM1	E2F1
SRXN1	E2F1
STARD3NL	E2F1
STEAP3	E2F1
STIL	E2F1
SUOX	E2F1
TC2N	E2F1
TCEAL1	E2F1
TDG	E2F1
TERT	E2F1
TGFB3	E2F1
THBS1	E2F1
THG1L	E2F1
TIPIN	E2F1
PRPS2	E2F1
TMEM100	E2F1
TMEM106A	E2F1
TMEM125	E2F1
TMEM245	E2F1
TMEM63B	E2F1
TMX1	E2F1
TNFRSF21	E2F1
TONSL	E2F1
TOPBP1	E2F1
TPM1	E2F1
TPMT	E2F1
TRH	E2F1
TRHDE	E2F1
TRIM26	E2F1
TRIM37	E2F1
TRPC4	E2F1
TSKU	E2F1
TTLL7	E2F1
TUBA4A	E2F1
TUBE1	E2F1
TYMS	E2F1
UBE2S	E2F1
UBE2T	E2F1
UHRF1	E2F1
UROD	E2F1
UROS	E2F1
USP18	E2F1
VRK1	E2F1
WDR90	E2F1
WNT2B	E2F1
WNT5B	E2F1
WRN	E2F1
XK	E2F1
XRCC2	E2F1
XRCC3	E2F1
YDJC	E2F1
YEATS4	E2F1
YWHAH	E2F1
ZNRF3	E2F1

## Sheet: Hub genes identified by PPI
Hub genes
TUBB
WEE1
TUBB4B
MYBL2
TXNIP
ZNFX1
UBE2C
E2F1
UCK2
TRIB3
